# Supplementary material for: Multi-omic signatures of sarcoidosis and progression in bronchoalveolar lavage cells
Source: Respir Res. 2024 Jul 30;25:289. doi: 10.1186/s12931-024-02919-7 (PMC11290275; doi:10.1186/s12931-024-02919-7)
Supplement: Supplementary file 3 — Supplementary Material 3 [file 12931_2024_2919_MOESM3_ESM.xlsx]

## Sheet: NoPCs
gene_id	baseMean	log2FoldChange	lfcSE	stat	pvalue	padj	gene_name
ENSG00000146122.17	84.1524	-8.83579	0.586733	-15.9702	2.54995e-23	7.41526e-19	DAAM2
ENSG00000221869.5	1295.89	-2.65796	0.170412	-15.7712	8.87893e-23	1.291e-18	CEBPD
ENSG00000131400.8	940.903	-5.66131	0.38852	-14.8531	2.29327e-20	2.22295e-16	NAPSA
ENSG00000109610.6	49.0694	-8.42155	0.612169	-14.6266	8.58634e-20	6.24227e-16	SOD3
ENSG00000185303.17	14247.2	-8.93238	0.652703	-14.4041	3.07852e-19	1.79047e-15	SFTPA2
ENSG00000134686.18	2539.94	-1.65399	0.118038	-14.1056	1.65638e-18	8.02792e-15	PHC2
ENSG00000168484.12	10513.4	-8.15998	0.618303	-13.3883	8.20358e-17	3.408e-13	SFTPC
ENSG00000136352.18	222.387	-7.45338	0.57998	-13.2396	1.79585e-16	6.52791e-13	NKX2-1
ENSG00000096088.16	389.604	-7.53989	0.608324	-12.6219	4.25379e-15	1.31652e-11	PGC
ENSG00000189221.10	199.442	-5.66678	0.483911	-12.6094	4.52723e-15	1.31652e-11	MAOA
ENSG00000142512.15	1429.91	-3.70985	0.311358	-12.4011	1.27163e-14	3.36173e-11	SIGLEC10
ENSG00000271447.6	39.3666	-6.5236	0.582018	-12.3703	1.47942e-14	3.58512e-11	MMP28
ENSG00000024422.12	114.911	-5.49335	0.466063	-12.3391	1.72345e-14	3.85522e-11	EHD2
ENSG00000025423.11	44.7543	-6.04789	0.507239	-12.2749	2.35757e-14	4.89701e-11	HSD17B6
ENSG00000099994.11	260.898	-6.13599	0.524372	-12.22	3.07765e-14	5.96654e-11	SUSD2
ENSG00000224189.8	102.47	-9.19838	0.849322	-12.0411	7.28108e-14	1.2205e-10	HAGLR
ENSG00000196260.5	118.414	-7.65338	0.69545	-12.0514	6.93225e-14	1.2205e-10	SFTA2
ENSG00000168481.9	58.414	-8.74889	0.771568	-12.0334	7.55468e-14	1.2205e-10	LGI3
ENSG00000115590.14	329.606	-5.97641	0.518552	-11.9592	1.07537e-13	1.56359e-10	IL1R2
ENSG00000156076.10	89.1886	-7.67628	0.704129	-11.9604	1.06946e-13	1.56359e-10	WIF1
ENSG00000185432.12	1187.94	-2.3992	0.207466	-11.5995	5.7837e-13	7.64516e-10	METTL7A
ENSG00000167972.14	729.756	-3.2106	0.28598	-11.5995	5.78382e-13	7.64516e-10	ABCA3
ENSG00000188959.9	54.5043	-6.0584	0.592643	-11.3761	1.60265e-12	2.02631e-09	C9orf152
ENSG00000187479.8	84.4216	-6.81413	0.719961	-11.3455	1.84025e-12	2.22977e-09	C11orf96
ENSG00000187908.20	216.81	-9.52188	1.01395	-11.2566	2.74298e-12	3.19064e-09	DMBT1
ENSG00000003436.16	125.815	-5.25499	0.488518	-11.2418	2.93121e-12	3.27845e-09	TFPI
ENSG00000111341.10	30.9	-7.32244	0.749067	-11.1905	3.68382e-12	3.96761e-09	MGP
ENSG00000070214.16	816.652	-1.38347	0.124769	-11.1365	4.68241e-12	4.86301e-09	SLC44A1
ENSG00000172264.17	60.2496	-4.72999	0.456312	-11.0685	6.32052e-12	6.33795e-09	MACROD2
ENSG00000069122.19	166.483	-7.14552	0.730351	-11.0312	7.44642e-12	7.21806e-09	ADGRF5
ENSG00000133800.9	18.2603	-8.97974	1.00671	-11.0176	7.90605e-12	7.41639e-09	LYVE1
ENSG00000157765.13	1734.27	-5.79609	0.605212	-11.0075	8.26367e-12	7.50961e-09	SLC34A2
ENSG00000144063.4	31.4448	-6.11707	0.615098	-10.9063	1.28439e-11	1.13182e-08	MALL
ENSG00000187678.10	50.958	-7.72066	0.814256	-10.8053	1.98669e-11	1.69921e-08	SPRY4
ENSG00000133121.21	137.003	-2.49823	0.237801	-10.7866	2.15239e-11	1.78832e-08	STARD13
ENSG00000076864.19	67.7523	-5.27295	0.534707	-10.6931	3.21e-11	2.59297e-08	RAP1GAP
ENSG00000189334.9	153.722	-5.80729	0.577229	-10.6732	3.49303e-11	2.74533e-08	S100A14
ENSG00000160408.14	4416.93	1.03827	0.101496	10.3792	4.40154e-11	3.36834e-08	ST6GALNAC6
ENSG00000176907.5	71.5471	-7.11156	0.764784	-10.5864	5.04358e-11	3.63705e-08	C8orf4
ENSG00000171862.11	1751.23	-1.18089	0.112484	-10.5843	5.09034e-11	3.63705e-08	PTEN
ENSG00000196405.13	16900.9	1.58592	0.158798	10.3392	5.21043e-11	3.63705e-08	EVL
ENSG00000125968.9	75.1344	-5.57577	0.586008	-10.5768	5.25296e-11	3.63705e-08	ID1
ENSG00000144724.20	18.5037	-6.02839	0.613805	-10.5363	6.22887e-11	4.21245e-08	PTPRG
ENSG00000064042.18	111.28	-4.64979	0.492609	-10.5232	6.57816e-11	4.34756e-08	LIMCH1
ENSG00000082438.17	159.528	-2.56655	0.256468	-10.4732	8.10928e-11	5.19248e-08	COBLL1
ENSG00000119138.4	807.938	-1.91246	0.183625	-10.4701	8.21369e-11	5.19248e-08	KLF9
ENSG00000240583.13	307.452	-4.36872	0.435277	-10.4396	9.32546e-11	5.66663e-08	AQP1
ENSG00000259803.7	44.0742	-7.27328	0.762142	-10.4389	9.35345e-11	5.66663e-08	SLC22A31
ENSG00000164265.9	294.892	-9.70155	1.0218	-10.424	9.95104e-11	5.90564e-08	SCGB3A2
ENSG00000136155.17	43.9445	-5.71727	0.590863	-10.3983	1.10709e-10	6.43884e-08	SCEL
ENSG00000162551.14	351.177	-5.31436	0.570398	-10.3495	1.35475e-10	7.72473e-08	ALPL
ENSG00000096060.15	5444.27	-2.45553	0.239539	-10.3414	1.40039e-10	7.83142e-08	FKBP5
ENSG00000078053.17	14.7561	-8.30295	0.850614	-10.238	2.14046e-10	1.11151e-07	AMPH
ENSG00000105971.15	62.2534	-5.01327	0.531121	-10.241	2.11388e-10	1.11151e-07	CAV2
ENSG00000157110.16	85.4425	-5.42971	0.590719	-10.241	2.1141e-10	1.11151e-07	RBPMS
ENSG00000229415.9	246.202	-8.13587	0.902975	-10.2482	2.05275e-10	1.11151e-07	SFTA3
ENSG00000144810.16	38.0494	-8.0738	0.916008	-10.2308	2.20362e-10	1.12423e-07	COL8A1
ENSG00000105974.12	206.189	-6.28417	0.672804	-10.2166	2.33505e-10	1.17075e-07	CAV1
ENSG00000227051.6	66.3537	-5.03806	0.544271	-10.2058	2.44016e-10	1.20271e-07	C14orf132
ENSG00000182795.13	288.029	-5.76963	0.648681	-10.2006	2.49219e-10	1.20788e-07	C1orf116
ENSG00000121933.19	203.61	-4.44331	0.46807	-10.1848	2.65737e-10	1.26683e-07	TMIGD3
ENSG00000225383.8	62.5418	-6.38995	0.679707	-10.1779	2.73281e-10	1.28177e-07	SFTA1P
ENSG00000095713.14	74.8906	-7.9056	0.86653	-10.1643	2.88773e-10	1.33294e-07	CRTAC1
ENSG00000196616.14	24.632	-7.78365	1.00013	-10.1495	3.06573e-10	1.37371e-07	ADH1B
ENSG00000170786.12	50.7343	-5.91421	0.65188	-10.1492	3.07055e-10	1.37371e-07	SDR16C5
ENSG00000047936.10	72.9799	-7.73231	0.897556	-10.1421	3.1594e-10	1.39205e-07	ROS1
ENSG00000213853.10	326.397	-4.92793	0.537754	-10.1368	3.22793e-10	1.40102e-07	EMP2
ENSG00000164161.10	79.4667	-9.57358	1.17854	-10.1026	3.7053e-10	1.58456e-07	HHIP
ENSG00000109906.14	181.844	-4.96042	0.491402	-10.0778	4.09453e-10	1.72564e-07	ZBTB16
ENSG00000058335.16	142.954	-5.01959	0.573235	-10.0569	4.4528e-10	1.84982e-07	RASGRF1
ENSG00000274536.7	1318.73	2.61948	0.281793	9.813	4.53178e-10	1.85611e-07	MIR223
ENSG00000137693.14	101.663	-5.55928	0.622265	-10.0454	4.66388e-10	1.88369e-07	YAP1
ENSG00000197415.12	92.8452	-6.70454	0.746204	-10.0209	5.143e-10	2.04875e-07	VEPH1
ENSG00000113645.15	100.921	-4.9514	0.555979	-10.0016	5.55595e-10	2.18334e-07	WWC1
ENSG00000121966.7	2745.31	-2.44135	0.249548	-9.97077	6.28136e-10	2.43549e-07	CXCR4
ENSG00000134216.19	13.1771	-7.06478	0.747657	-9.95335	6.73153e-10	2.5757e-07	CHIA
ENSG00000170549.4	11.8209	-6.96689	0.763848	-9.92606	7.5011e-10	2.83288e-07	IRX1
ENSG00000173376.14	61.4272	-6.59016	0.769275	-9.91822	7.73764e-10	2.88475e-07	NDNF
ENSG00000102934.10	37.1267	-5.09713	0.554926	-9.88632	8.77698e-10	3.23082e-07	PLLP
ENSG00000143344.16	440.413	-3.72063	0.412433	-9.87177	9.29526e-10	3.37883e-07	RGL1
ENSG00000052344.16	70.01	-4.78781	0.536839	-9.8528	1.00157e-09	3.59575e-07	PRSS8
ENSG00000172164.15	3532.42	-1.52154	0.155194	-9.84453	1.0347e-09	3.6694e-07	SNTB1
ENSG00000147676.14	157.813	-5.06967	0.56709	-9.81861	1.14546e-09	4.01325e-07	MAL2
ENSG00000127990.19	16.8489	-5.68063	0.615783	-9.81225	1.17436e-09	4.06551e-07	SGCE
ENSG00000131504.17	13941.5	0.671858	0.0705128	9.56031	1.2329e-09	4.21797e-07	DIAPH1
ENSG00000151491.14	227.948	-2.47503	0.261363	-9.79496	1.25656e-09	4.24892e-07	EPS8
ENSG00000122694.16	22848.7	1.0433	0.112358	9.51309	1.48239e-09	4.84556e-07	GLIPR2
ENSG00000109846.9	11.4874	-5.47234	0.593839	-9.75389	1.47502e-09	4.84556e-07	CRYAB
ENSG00000171885.18	147.271	-7.48762	0.873868	-9.7525	1.483e-09	4.84556e-07	AQP4
ENSG00000187244.12	152.864	-5.7088	0.634733	-9.70906	1.75566e-09	5.67273e-07	BCAM
ENSG00000179178.11	129.102	-5.63306	0.664844	-9.69669	1.84187e-09	5.87662e-07	TMEM125
ENSG00000187498.16	15.1828	-5.89073	0.678648	-9.69428	1.85918e-09	5.87662e-07	COL4A1
ENSG00000125170.11	79.6347	-3.96276	0.446896	-9.68588	1.92054e-09	6.0053e-07	DOK4
ENSG00000066405.13	389.499	-6.76807	0.737541	-9.66473	2.08409e-09	6.44737e-07	CLDN18
ENSG00000131771.14	52.8743	-6.9501	0.804944	-9.65503	2.16363e-09	6.623e-07	PPP1R1B
ENSG00000172201.12	25.4918	-6.43109	0.754869	-9.62611	2.41849e-09	7.32601e-07	ID4
ENSG00000166961.15	58.7339	-8.63758	0.973172	-9.59691	2.70541e-09	8.11067e-07	MS4A15
ENSG00000189060.5	1502.22	-1.45912	0.155113	-9.59113	2.76604e-09	8.20779e-07	H1F0
ENSG00000242265.5	103.135	-5.43377	0.604623	-9.56799	3.02211e-09	8.87706e-07	PEG10
ENSG00000086548.9	404.173	-5.22003	0.609489	-9.5629	3.08156e-09	8.96118e-07	CEACAM6
ENSG00000123838.11	206.894	-7.87052	0.92841	-9.55796	3.14026e-09	9.04146e-07	C4BPA
ENSG00000173210.20	83.1436	-4.48891	0.489489	-9.54681	3.27681e-09	9.34212e-07	ABLIM3
ENSG00000179593.16	384.27	-5.34044	0.602085	-9.53447	3.43457e-09	9.69683e-07	ALOX15B
ENSG00000144331.20	63.3845	-9.13047	0.990985	-9.52362	3.57943e-09	1.00086e-06	ZNF385B
ENSG00000053747.16	85.1767	-4.6978	0.531857	-9.49954	3.92254e-09	1.08636e-06	LAMA3
ENSG00000084070.12	4850.08	-1.06973	0.11467	-9.4651	4.46954e-09	1.22617e-06	SMAP2
ENSG00000086289.12	231.988	-2.15696	0.236608	-9.44233	4.87111e-09	1.32385e-06	EPDR1
ENSG00000153904.21	99.7687	-4.71167	0.550762	-9.41713	5.35651e-09	1.44229e-06	DDAH1
ENSG00000148671.14	86.3191	-5.4513	0.66758	-9.40114	5.68867e-09	1.51767e-06	ADIRF
ENSG00000115884.11	136.157	-4.4996	0.534581	-9.38735	5.99111e-09	1.56956e-06	SDC1
ENSG00000167183.3	64.4752	-5.84085	0.644177	-9.38849	5.96556e-09	1.56956e-06	PRR15L
ENSG00000148677.7	31.2175	-6.74494	0.75732	-9.38182	6.11677e-09	1.58818e-06	ANKRD1
ENSG00000166689.16	665.59	-2.06845	0.222354	-9.37354	6.30951e-09	1.62372e-06	PLEKHA7
ENSG00000049130.16	47.1723	-3.94013	0.448819	-9.36279	6.56886e-09	1.67564e-06	KITLG
ENSG00000168743.13	77.5159	-6.83344	0.845401	-9.35419	6.78371e-09	1.71539e-06	NPNT
ENSG00000183607.10	37.263	-7.47965	0.880223	-9.34802	6.94214e-09	1.74032e-06	GKN2
ENSG00000248890.2	27.0808	-6.26472	0.742353	-9.33148	7.38436e-09	1.83536e-06	HHIP-AS1
ENSG00000211896.7	739.27	-5.81917	0.770949	-9.31956	7.72016e-09	1.90256e-06	IGHG1
ENSG00000116690.13	17.0668	-7.19402	0.877122	-9.2922	8.54766e-09	2.07138e-06	PRG4
ENSG00000152137.8	48.3676	-6.68272	0.707702	-9.29311	8.51902e-09	2.07138e-06	HSPB8
ENSG00000132698.15	64.7947	-4.73372	0.566045	-9.28715	8.70964e-09	2.09319e-06	RAB25
ENSG00000171476.22	531.9	-3.84697	0.448423	-9.28202	8.87715e-09	2.11596e-06	HOPX
ENSG00000187554.14	562.786	-1.54634	0.168804	-9.2677	9.36174e-09	2.21333e-06	TLR5
ENSG00000166347.19	2164.18	-1.28825	0.143606	-9.25096	9.9604e-09	2.33587e-06	CYB5A
ENSG00000157557.13	3914.06	-1.71599	0.190973	-9.21947	1.11896e-08	2.60314e-06	ETS2
ENSG00000039560.14	74.0706	-4.6795	0.562362	-9.20278	1.18996e-08	2.74636e-06	RAI14
ENSG00000148926.10	226.384	-4.15653	0.473477	-9.18952	1.24945e-08	2.83859e-06	ADM
ENSG00000134871.19	66.9038	-3.49623	0.40134	-9.19117	1.24191e-08	2.83859e-06	COL4A2
ENSG00000101017.14	2189.55	1.24548	0.14492	8.94483	1.27347e-08	2.87073e-06	CD40
ENSG00000149435.12	23.6058	-4.90789	0.588343	-9.18028	1.29265e-08	2.89156e-06	GGTLC1
ENSG00000140105.18	14712.3	1.30976	0.153217	8.92462	1.37158e-08	3.04471e-06	WARS
ENSG00000050438.17	982.363	1.56082	0.183726	8.8751	1.64397e-08	3.62172e-06	SLC4A8
ENSG00000111799.21	35.8348	-6.67371	0.793917	-9.07367	1.90823e-08	4.17227e-06	COL12A1
ENSG00000162745.10	256.288	-4.63543	0.547809	-9.07113	1.92594e-08	4.17957e-06	OLFML2B
ENSG00000184005.11	23.9608	-3.37221	0.370132	-9.0354	2.19232e-08	4.70003e-06	ST6GALNAC3
ENSG00000248905.10	412.447	-3.04092	0.352451	-9.03467	2.19809e-08	4.70003e-06	FMN1
ENSG00000128849.10	56.6555	-4.64557	0.582706	-8.99749	2.51396e-08	5.3362e-06	CGNL1
ENSG00000012223.13	119.521	-6.01889	0.756767	-8.99096	2.57379e-08	5.38458e-06	LTF
ENSG00000184012.12	89.7614	-4.65935	0.571135	-8.99189	2.56514e-08	5.38458e-06	TMPRSS2
ENSG00000153093.19	16.3646	-4.83529	0.593394	-8.96445	2.83127e-08	5.88095e-06	ACOXL
ENSG00000106617.15	595.591	-0.935687	0.106003	-8.93998	3.09099e-08	6.3749e-06	PRKAG2
ENSG00000153446.15	97.7965	-5.24354	0.670976	-8.93773	3.11601e-08	6.38123e-06	C16orf89
ENSG00000103067.14	51.8874	-4.5968	0.589654	-8.93365	3.16179e-08	6.4297e-06	ESRP2
ENSG00000137462.9	1441.08	-1.8085	0.207905	-8.92848	3.22087e-08	6.50437e-06	TLR2
ENSG00000129946.10	8.33975	-5.54006	0.679439	-8.9202	3.31768e-08	6.65366e-06	SHC2
ENSG00000136153.20	238.705	-3.25479	0.396084	-8.90849	3.45939e-08	6.89034e-06	LMO7
ENSG00000158220.14	16.5106	-5.76484	0.650909	-8.89976	3.56881e-08	7.05993e-06	ESYT3
ENSG00000118520.15	13.5354	-8.81257	1.1978	-8.89218	3.66652e-08	7.15367e-06	ARG1
ENSG00000161791.14	4794.65	0.796011	0.0939536	8.65088	3.68999e-08	7.15367e-06	FMNL3
ENSG00000211895.5	1604.73	-5.23044	0.689584	-8.89093	3.68298e-08	7.15367e-06	IGHA1
ENSG00000151726.14	10354.3	-1.64038	0.187304	-8.85001	4.25972e-08	8.2035e-06	ACSL1
ENSG00000136854.23	145.863	-2.46365	0.287854	-8.84389	4.35307e-08	8.32811e-06	STXBP1
ENSG00000004799.8	4562.04	-1.5839	0.183597	-8.81427	4.83422e-08	9.18819e-06	PDK4
ENSG00000125648.15	124.673	-3.69596	0.458381	-8.80334	5.02457e-08	9.48795e-06	SLC25A23
ENSG00000184454.7	19.3304	-5.42063	0.727472	-8.79508	5.17311e-08	9.65019e-06	NCMAP
ENSG00000168907.13	75.6705	-7.36788	1.03895	-8.79487	5.17685e-08	9.65019e-06	PLA2G4F
ENSG00000150893.11	19.0848	-5.1063	0.623778	-8.77959	5.46321e-08	1.01191e-05	FREM2
ENSG00000211592.8	1915.72	-5.18563	0.69545	-8.77208	5.60961e-08	1.03245e-05	IGKC
ENSG00000127954.12	222.125	-4.93018	0.634836	-8.76107	5.8309e-08	1.06643e-05	STEAP4
ENSG00000074527.13	87.3441	-5.20379	0.715238	-8.75503	5.95595e-08	1.08249e-05	NTN4
ENSG00000106025.9	24.9432	-4.31874	0.552707	-8.75309	5.99674e-08	1.08314e-05	TSPAN12
ENSG00000176788.9	574.471	-2.73172	0.333753	-8.73332	6.42721e-08	1.15372e-05	BASP1
ENSG00000204305.14	917.166	-3.17772	0.391981	-8.73059	6.48883e-08	1.15764e-05	AGER
ENSG00000171132.14	852.718	-1.31791	0.152456	-8.72084	6.71412e-08	1.19053e-05	PRKCE
ENSG00000205403.13	45.4751	-4.08113	0.523052	-8.71414	6.87333e-08	1.21137e-05	CFI
ENSG00000115361.8	30.7004	-7.15097	0.961242	-8.68281	7.66723e-08	1.32716e-05	ACADL
ENSG00000153823.19	90.5651	-5.0254	0.607831	-8.68601	7.58223e-08	1.32716e-05	PID1
ENSG00000111319.13	264.159	-2.22613	0.271212	-8.68435	7.62639e-08	1.32716e-05	SCNN1A
ENSG00000114790.13	34.8745	-4.0036	0.519989	-8.67648	7.83819e-08	1.34872e-05	ARHGEF26
ENSG00000151364.17	30.5311	-4.15805	0.509378	-8.65845	8.34533e-08	1.41919e-05	KCTD14
ENSG00000259974.3	17.7946	-7.09525	0.906114	-8.65991	8.30313e-08	1.41919e-05	LINC00261
ENSG00000046604.13	43.355	-4.46072	0.566315	-8.65509	8.44332e-08	1.42751e-05	DSG2
ENSG00000173868.12	28.6128	-5.53326	0.730092	-8.62703	9.30613e-08	1.56429e-05	PHOSPHO1
ENSG00000103876.13	986.924	-1.51078	0.180247	-8.61743	9.62045e-08	1.59864e-05	FAH
ENSG00000131831.18	15.4612	-5.31383	0.6868	-8.61806	9.59956e-08	1.59864e-05	RAI2
ENSG00000153208.17	255.483	-3.64332	0.454674	-8.61326	9.76022e-08	1.61265e-05	MERTK
ENSG00000119950.21	475.249	-1.14927	0.136566	-8.58903	1.06116e-07	1.74343e-05	MXI1
ENSG00000174502.19	19.0928	-6.35455	0.801114	-8.58433	1.07851e-07	1.76197e-05	SLC26A9
ENSG00000170561.13	60.574	-5.47976	0.749454	-8.57179	1.12608e-07	1.82941e-05	IRX2
ENSG00000128645.15	7.15066	-6.64344	0.836269	-8.56931	1.13576e-07	1.83488e-05	HOXD1
ENSG00000078081.8	524.447	-3.59234	0.464546	-8.56439	1.15514e-07	1.84568e-05	LAMP3
ENSG00000148082.10	22.0809	-5.14735	0.648908	-8.56576	1.1497e-07	1.84568e-05	SHC3
ENSG00000170873.19	184.601	-2.89487	0.372334	-8.56024	1.17172e-07	1.86194e-05	MTSS1
ENSG00000186493.13	29.2929	-6.91063	0.889031	-8.54351	1.241e-07	1.96055e-05	C5orf38
ENSG00000260943.1	18.0681	-6.52082	0.848572	-8.54204	1.24726e-07	1.96055e-05	RP11-476D10.1
ENSG00000175793.12	93.2086	-3.80841	0.49247	-8.52968	1.30122e-07	2.0235e-05	SFN
ENSG00000117519.16	92.4656	-4.10015	0.578638	-8.52977	1.30083e-07	2.0235e-05	CNN3
ENSG00000149115.14	212.632	-2.00571	0.242118	-8.51753	1.35648e-07	2.09822e-05	TNKS1BP1
ENSG00000169242.12	85.8247	-5.31941	0.673752	-8.51366	1.37454e-07	2.1149e-05	EFNA1
ENSG00000008516.17	152.281	-3.45881	0.435907	-8.50831	1.39992e-07	2.14261e-05	MMP25
ENSG00000118689.15	1121.25	-0.976957	0.116047	-8.4894	1.49325e-07	2.2735e-05	FOXO3
ENSG00000204936.10	71.0714	-6.15299	0.831898	-8.47814	1.55166e-07	2.35012e-05	CD177
ENSG00000102024.18	131.126	-3.38573	0.420584	-8.4758	1.56406e-07	2.35662e-05	PLS3
ENSG00000170054.16	207.397	3.43789	0.485022	8.22709	1.61378e-07	2.41285e-05	SERPINA9
ENSG00000100234.12	120.068	-4.83378	0.645775	-8.46584	1.61797e-07	2.41285e-05	TIMP3
ENSG00000071242.12	875.583	-1.70131	0.210095	-8.46209	1.63871e-07	2.41357e-05	RPS6KA2
ENSG00000188906.16	948.647	-2.275	0.284357	-8.46207	1.63887e-07	2.41357e-05	LRRK2
ENSG00000136160.17	31.8917	-5.79928	0.760506	-8.46126	1.64335e-07	2.41357e-05	EDNRB
ENSG00000048540.15	77.4292	-6.05422	0.800158	-8.45572	1.67459e-07	2.44709e-05	LMO3
ENSG00000186188.11	4505.34	1.24112	0.158134	8.21267	1.69481e-07	2.46426e-05	FFAR4
ENSG00000257335.8	110.101	-4.12088	0.525787	-8.44084	1.76133e-07	2.54824e-05	MGAM
ENSG00000164088.18	3649.97	0.712457	0.0881849	8.19823	1.77988e-07	2.56233e-05	PPM1M
ENSG00000061676.15	70.1473	-4.12198	0.550981	-8.43034	1.82515e-07	2.61456e-05	NCKAP1
ENSG00000182492.16	11.7482	-6.22805	0.860661	-8.40801	1.96832e-07	2.80583e-05	BGN
ENSG00000258844.2	10.0777	-8.92424	1.16324	-8.3997	2.02433e-07	2.8587e-05	RP11-259K15.2
ENSG00000177469.13	131.847	-3.78383	0.493282	-8.39959	2.02508e-07	2.8587e-05	PTRF
ENSG00000124440.15	5.34543	-4.61295	0.607412	-8.39458	2.05963e-07	2.89344e-05	HIF3A
ENSG00000071967.12	367.741	-3.07222	0.394617	-8.38934	2.09636e-07	2.93088e-05	CYBRD1
ENSG00000105976.15	69.9875	-4.92984	0.701056	-8.38578	2.12162e-07	2.952e-05	MET
ENSG00000203878.11	70.5118	-5.45117	0.752749	-8.38083	2.1573e-07	2.98202e-05	CHIAP2
ENSG00000133710.16	11.2585	-5.47665	0.763197	-8.37995	2.16371e-07	2.98202e-05	SPINK5
ENSG00000011465.18	23.9021	-7.75295	1.2891	-8.37855	2.17396e-07	2.98202e-05	DCN
ENSG00000114019.14	51.645	-5.04516	0.707005	-8.36667	2.26263e-07	3.08908e-05	AMOTL2
ENSG00000092051.17	687.237	1.16324	0.147433	8.11381	2.36639e-07	3.21563e-05	JPH4
ENSG00000099377.14	3209.13	0.820478	0.102754	8.11158	2.38415e-07	3.2247e-05	HSD3B7
ENSG00000170890.14	24.8565	-5.73898	0.754382	-8.34874	2.40307e-07	3.23524e-05	PLA2G1B
ENSG00000259417.3	10.8939	-7.78964	0.959044	-8.32926	2.5652e-07	3.43414e-05	LINC01314
ENSG00000102854.16	81.837	-4.02908	0.557392	-8.32819	2.57443e-07	3.43414e-05	MSLN
ENSG00000110042.8	4300.4	1.02454	0.129902	8.08261	2.62721e-07	3.4727e-05	DTX4
ENSG00000140545.15	902.115	-2.84116	0.338989	-8.32261	2.62299e-07	3.4727e-05	MFGE8
ENSG00000085831.15	44.9146	-3.9492	0.517469	-8.32023	2.64392e-07	3.47897e-05	TTC39A
ENSG00000114378.17	35.863	-3.38695	0.42848	-8.31215	2.71639e-07	3.55823e-05	HYAL1
ENSG00000179403.12	59.4639	-3.90117	0.514079	-8.29657	2.8614e-07	3.66562e-05	VWA1
ENSG00000116667.15	105.155	-3.21898	0.425524	-8.29665	2.86066e-07	3.66562e-05	C1orf21
ENSG00000079215.14	1939.64	-2.07207	0.253831	-8.29669	2.86025e-07	3.66562e-05	SLC1A3
ENSG00000085733.16	141.013	-2.76712	0.361425	-8.29712	2.85617e-07	3.66562e-05	CTTN
ENSG00000121361.5	10.9987	-7.91512	1.09402	-8.29982	2.83049e-07	3.66562e-05	KCNJ8
ENSG00000090530.10	69.7679	-3.54997	0.4424	-8.28703	2.95385e-07	3.76745e-05	P3H2
ENSG00000107242.20	87.2278	-2.53119	0.320625	-8.2855	2.96892e-07	3.77015e-05	PIP5K1B
ENSG00000166450.13	7.44158	-5.19038	0.649042	-8.27345	3.09044e-07	3.90739e-05	PRTG
ENSG00000225329.3	20.7957	-6.03993	0.819535	-8.24771	3.36644e-07	4.23793e-05	LHFPL3-AS2
ENSG00000143416.21	302.624	-4.36105	0.596547	-8.22433	3.63752e-07	4.55945e-05	SELENBP1
ENSG00000275410.5	26.914	-5.05472	0.686726	-8.20377	3.89324e-07	4.85903e-05	HNF1B
ENSG00000169902.15	66.6509	-5.25155	0.716423	-8.19403	4.02037e-07	4.99625e-05	TPST1
ENSG00000132109.10	2312.67	0.65933	0.0838679	7.95247	4.04752e-07	5.00859e-05	TRIM21
ENSG00000128641.19	100.011	-4.04094	0.568158	-8.19014	4.07221e-07	5.01779e-05	MYO1B
ENSG00000267121.6	1222.11	1.7073	0.226711	7.94521	4.14552e-07	5.08657e-05	CTD-2020K17.1
ENSG00000132465.12	351.033	-5.23267	0.758177	-8.182	4.18284e-07	5.11079e-05	JCHAIN
ENSG00000146648.19	60.6724	-4.06513	0.561171	-8.17758	4.24409e-07	5.16394e-05	EGFR
ENSG00000204175.5	14.7318	-6.38738	0.916287	-8.17621	4.26334e-07	5.16575e-05	GPRIN2
ENSG00000125266.8	23.3425	-4.99642	0.693267	-8.17089	4.33853e-07	5.23504e-05	EFNB2
ENSG00000004939.15	56.2604	-5.6715	0.822922	-8.16816	4.37762e-07	5.26039e-05	SLC4A1
ENSG00000161929.15	4109.23	0.751074	0.0971771	7.92019	4.50103e-07	5.38642e-05	SCIMP
ENSG00000168209.5	1175.22	-1.90396	0.239425	-8.15729	4.53687e-07	5.40705e-05	DDIT4
ENSG00000049759.19	212.919	-2.52208	0.330869	-8.14968	4.65151e-07	5.52105e-05	NEDD4L
ENSG00000183853.18	9.22348	-5.1903	0.707149	-8.134	4.89676e-07	5.78852e-05	KIRREL
ENSG00000170545.17	38.206	-4.47395	0.618393	-8.12227	5.0884e-07	5.99071e-05	SMAGP
ENSG00000136869.16	6396.86	-0.855955	0.106794	-8.11226	5.2575e-07	6.16485e-05	TLR4
ENSG00000141448.11	19.4116	-4.90082	0.714479	-8.10764	5.33742e-07	6.23342e-05	GATA6
ENSG00000182985.17	126.341	-2.96727	0.401901	-8.10618	5.36289e-07	6.23811e-05	CADM1
ENSG00000141441.16	24.4783	-4.69091	0.656846	-8.10066	5.46026e-07	6.32607e-05	GAREM1
ENSG00000182010.11	78.1247	-3.64824	0.504325	-8.08568	5.73341e-07	6.61618e-05	RTKN2
ENSG00000254285.3	13.3232	-3.17789	0.420217	-8.0788	5.86332e-07	6.73934e-05	KRT8P3
ENSG00000167644.12	59.4198	-3.84602	0.546443	-8.0714	6.00599e-07	6.87614e-05	C19orf33
ENSG00000119514.7	2217.44	1.05106	0.138325	7.82961	6.05065e-07	6.90011e-05	GALNT12
ENSG00000140254.12	62.5669	-4.46742	0.6119	-8.05524	6.32964e-07	7.16726e-05	DUOXA1
ENSG00000102921.8	2703.33	-0.632334	0.0793075	-8.05502	6.3342e-07	7.16726e-05	N4BP1
ENSG00000173597.9	198.157	-2.40085	0.301869	-8.03585	6.74001e-07	7.59688e-05	SULT1B1
ENSG00000149564.12	34.9134	-3.55005	0.451543	-8.03057	6.85609e-07	7.69789e-05	ESAM
ENSG00000197905.9	5.84309	-5.35354	0.736995	-8.02842	6.90395e-07	7.7218e-05	TEAD4
ENSG00000172936.16	14910.2	0.654945	0.0854533	7.78393	7.01588e-07	7.81693e-05	MYD88
ENSG00000181163.13	7612.69	-0.842966	0.10697	-8.00326	7.48817e-07	8.27969e-05	NPM1
ENSG00000157368.10	9.8867	-8.07332	1.13641	-8.00393	7.47213e-07	8.27969e-05	IL34
ENSG00000225101.6	530.641	2.1448	0.294843	7.76201	7.53023e-07	8.29466e-05	OR52K3P
ENSG00000136514.3	382.087	0.735135	0.0975601	7.75869	7.61132e-07	8.32094e-05	RTP4
ENSG00000172602.11	31.8781	-4.25278	0.584658	-7.99882	7.59623e-07	8.32094e-05	RND1
ENSG00000104341.17	63.0088	-3.01621	0.40224	-7.99354	7.72661e-07	8.38395e-05	LAPTM4B
ENSG00000107104.20	55.1295	-3.53324	0.47371	-7.99404	7.71401e-07	8.38395e-05	KANK1
ENSG00000128340.15	10151.6	0.955366	0.127439	7.75121	7.79692e-07	8.42879e-05	RAC2
ENSG00000007202.15	9432.02	0.720441	0.0938717	7.74587	7.93189e-07	8.53274e-05	KIAA0100
ENSG00000169891.18	97.5016	-2.39449	0.314933	-7.98461	7.95176e-07	8.53274e-05	REPS2
ENSG00000184985.16	10.4539	-5.00389	0.737815	-7.98306	7.99166e-07	8.54403e-05	SORCS2
ENSG00000070018.9	20.8136	-4.49303	0.632167	-7.97968	8.07882e-07	8.60557e-05	LRP6
ENSG00000052795.13	867.953	-1.49648	0.196059	-7.96791	8.39017e-07	8.87222e-05	FNIP2
ENSG00000100644.17	2081.32	-1.65706	0.217103	-7.96821	8.38221e-07	8.87222e-05	HIF1A
ENSG00000115594.12	416.112	-2.3094	0.306068	-7.96658	8.42626e-07	8.87811e-05	IL1R1
ENSG00000074964.17	8314.69	0.981049	0.130616	7.7135	8.80081e-07	9.23926e-05	ARHGEF10L
ENSG00000167208.15	2931.05	0.596871	0.0787053	7.71049	8.88603e-07	9.29517e-05	SNX20
ENSG00000231322.5	4.90428	-7.05947	0.983706	-7.94867	8.92413e-07	9.30157e-05	RPL13AP17
ENSG00000186205.13	54.257	-3.13138	0.413674	-7.9465	8.9865e-07	9.33312e-05	2023-03-01
ENSG00000119888.11	86.8083	-4.01617	0.571149	-7.94377	9.06543e-07	9.36171e-05	EPCAM
ENSG00000111077.18	153.84	-2.10668	0.280425	-7.94332	9.07842e-07	9.36171e-05	TNS2
ENSG00000123119.12	21.2449	-8.91582	1.30021	-7.94144	9.13323e-07	9.38496e-05	NECAB1
ENSG00000157350.13	2970.63	0.886838	0.116964	7.68654	9.59369e-07	9.8234e-05	ST3GAL2
ENSG00000137942.16	56.5562	-3.2479	0.448139	-7.91382	9.97577e-07	0.000101579	FNBP1L
ENSG00000118785.14	514.687	-3.64959	0.496538	-7.91337	9.99023e-07	0.000101579	SPP1
ENSG00000119711.13	354.688	-1.11167	0.1456	-7.90517	1.02549e-06	0.000103906	ALDH6A1
ENSG00000125798.14	39.6633	-5.55782	0.772381	-7.89812	1.04877e-06	0.000105896	FOXA2
ENSG00000177191.2	60.0997	-3.14531	0.42627	-7.89581	1.05651e-06	0.000106309	B3GNT8
ENSG00000080546.13	821.398	-0.948934	0.122475	-7.89254	1.06757e-06	0.000107052	SESN1
ENSG00000214491.8	27.3454	-5.59288	0.799338	-7.88705	1.08638e-06	0.000108563	SEC14L6
ENSG00000168631.13	9.60277	-5.90975	0.872884	-7.88294	1.10065e-06	0.000109613	DPCR1
ENSG00000142871.18	71.4451	-5.02898	0.685615	-7.8817	1.10502e-06	0.000109672	CYR61
ENSG00000170017.12	4366.64	-1.30605	0.167975	-7.8793	1.11347e-06	0.000110135	ALCAM
ENSG00000177575.12	32503.6	-1.87039	0.238287	-7.87787	1.11852e-06	0.000110259	CD163
ENSG00000175287.19	40.2257	-3.66476	0.503615	-7.8647	1.16629e-06	0.00011458	PHYHD1
ENSG00000203727.4	6.87327	-8.66341	1.29547	-7.86319	1.17187e-06	0.000114741	SAMD5
ENSG00000115183.15	43.1103	-2.76204	0.382173	-7.85898	1.18761e-06	0.000114866	TANC1
ENSG00000048740.18	4058.15	-0.784834	0.100576	-7.85863	1.18895e-06	0.000114866	CELF2
ENSG00000165633.13	13.7632	-5.58494	0.800851	-7.85897	1.18766e-06	0.000114866	VSTM4
ENSG00000135480.16	417.822	-4.17529	0.638702	-7.86169	1.17746e-06	0.000114866	KRT7
ENSG00000115380.20	88.8323	-4.61512	0.682693	-7.85061	1.21954e-06	0.000117044	EFEMP1
ENSG00000170899.11	92.2826	-2.54139	0.342869	-7.85112	1.21756e-06	0.000117044	GSTA4
ENSG00000163884.4	38.269	-3.56703	0.496389	-7.84605	1.23724e-06	0.000118351	KLF15
ENSG00000127249.15	98.6607	-3.32534	0.458306	-7.83927	1.26409e-06	0.000120524	ATP13A4
ENSG00000177508.12	153.307	-4.71015	0.700279	-7.83463	1.28275e-06	0.000121903	IRX3
ENSG00000106178.7	2082.37	3.55539	0.513043	7.59251	1.29335e-06	0.00012251	CCL24
ENSG00000155099.8	129.522	-1.23305	0.163345	-7.82057	1.34098e-06	0.00012661	TMEM55A
ENSG00000071246.11	6591.49	1.18307	0.161354	7.5734	1.37374e-06	0.000129283	VASH1
ENSG00000101098.13	5.21351	-6.22104	0.901225	-7.80963	1.38802e-06	0.000130206	RIMS4
ENSG00000124145.6	1749.05	-1.55599	0.205432	-7.80701	1.39953e-06	0.000130863	SDC4
ENSG00000170421.12	514.111	-2.4845	0.348156	-7.80271	1.41859e-06	0.00013222	KRT8
ENSG00000198520.12	800.674	1.85508	0.265453	7.56011	1.43244e-06	0.000133084	C1orf228
ENSG00000156298.13	10.8646	-3.89808	0.540069	-7.79679	1.44526e-06	0.000133848	TSPAN7
ENSG00000286722.1	15.6514	-7.96735	1.25187	-7.78602	1.49503e-06	0.000138017	NA
ENSG00000141738.14	27.6759	-5.18286	0.712045	-7.77753	1.53545e-06	0.0001413	GRB7
ENSG00000164116.17	42.2229	-4.53113	0.683586	-7.77481	1.5486e-06	0.000141614	GUCY1A3
ENSG00000063046.18	7870.83	-0.944805	0.122784	-7.77572	1.54416e-06	0.000141614	EIF4B
ENSG00000166033.13	85.9999	-3.93766	0.546396	-7.76611	1.59143e-06	0.000145074	HTRA1
ENSG00000136286.16	8533.38	0.86172	0.117506	7.51306	1.66032e-06	0.000150882	MYO1G
ENSG00000074219.14	25.9638	-4.93457	0.694211	-7.74793	1.68459e-06	0.00015261	TEAD2
ENSG00000169908.12	58.6382	-4.37185	0.604607	-7.74521	1.69901e-06	0.000153439	TM4SF1
ENSG00000138162.19	156.702	-3.90151	0.593905	-7.74254	1.71323e-06	0.000154244	TACC2
ENSG00000168672.4	126.557	-2.13502	0.294303	-7.73814	1.73696e-06	0.000155897	FAM84B
ENSG00000163421.9	47.1682	-4.40131	0.65882	-7.73437	1.75752e-06	0.000157257	PROK2
ENSG00000175061.18	5805.05	-0.937698	0.123059	-7.73192	1.771e-06	0.000157978	LRRC75A-AS1
ENSG00000103365.15	18318.2	0.840027	0.114081	7.48969	1.78605e-06	0.000158833	GGA2
ENSG00000081026.19	113.377	-2.17605	0.295932	-7.72603	1.80386e-06	0.000159928	MAGI3
ENSG00000142611.17	19.3824	-4.43201	0.639328	-7.72484	1.81055e-06	0.000160033	PRDM16
ENSG00000112655.16	53.5775	-3.81409	0.572611	-7.71638	1.8589e-06	0.000163809	PTK7
ENSG00000183255.12	10055.5	0.459775	0.0622599	7.47479	1.87096e-06	0.000164373	PTTG1IP
ENSG00000105852.11	12.615	-5.3839	0.777013	-7.70927	1.90052e-06	0.000166467	PON3
ENSG00000102038.16	22.7556	-4.09771	0.57926	-7.70734	1.91196e-06	0.000166966	SMARCA1
ENSG00000176454.14	993.935	0.797054	0.108537	7.45453	1.99266e-06	0.000172975	LPCAT4
ENSG00000274173.1	36.818	-4.91854	0.74249	-7.69453	1.98963e-06	0.000172975	RP4-568C11.4
ENSG00000117791.16	27.3667	-3.69354	0.55023	-7.68947	2.02116e-06	0.000174484	2023-03-02
ENSG00000152661.9	33.8474	-4.85133	0.693818	-7.68933	2.02204e-06	0.000174484	GJA1
ENSG00000211897.9	137.976	-4.12527	0.616317	-7.67881	2.08917e-06	0.000179743	IGHG3
ENSG00000122986.14	3343.18	0.897643	0.125762	7.43501	2.11706e-06	0.000181605	HVCN1
ENSG00000136542.9	33.668	-5.05833	0.758595	-7.67151	2.13695e-06	0.000182236	GALNT5
ENSG00000132970.14	12.5962	-4.28184	0.597313	-7.67184	2.13475e-06	0.000182236	WASF3
ENSG00000211955.2	9.96839	-5.90292	0.967761	-7.65401	2.25584e-06	0.000191812	IGHV3-33
ENSG00000167105.8	9.17266	-4.09669	0.615242	-7.64954	2.28721e-06	0.000193913	TMEM92
ENSG00000143514.17	846.15	-0.666531	0.0885177	-7.64376	2.3284e-06	0.000196261	TP53BP2
ENSG00000005381.8	38.8624	-3.39783	0.464019	-7.6447	2.32172e-06	0.000196261	MPO
ENSG00000163106.11	835.781	1.6796	0.245111	7.39983	2.36039e-06	0.000198382	HPGDS
ENSG00000170525.21	1557.01	-1.45327	0.199227	-7.63322	2.4054e-06	0.000201582	PFKFB3
ENSG00000125848.10	53.5686	-6.64347	1.09442	-7.62982	2.43071e-06	0.000203118	FLRT3
ENSG00000091536.19	172.834	2.20211	0.312132	7.38817	2.44681e-06	0.000203877	MYO15A
ENSG00000066468.23	43.7165	-4.72366	0.723273	-7.62653	2.4555e-06	0.000204017	FGFR2
ENSG00000133401.16	59.8833	-4.34454	0.633783	-7.62202	2.48982e-06	0.000206279	PDZD2
ENSG00000178826.11	17.0248	-4.20296	0.614746	-7.62038	2.50246e-06	0.000206738	TMEM139
ENSG00000136848.17	107.628	-2.35827	0.332887	-7.61784	2.52208e-06	0.000206836	DAB2IP
ENSG00000196876.18	90.0964	2.13799	0.318061	7.3785	2.52076e-06	0.000206836	SCN8A
ENSG00000124102.5	142.613	-5.20853	0.764678	-7.61747	2.525e-06	0.000206836	PI3
ENSG00000139517.9	208.096	-1.44712	0.200052	-7.61536	2.54145e-06	0.000207599	LNX2
ENSG00000092445.12	34.089	-3.44798	0.458984	-7.60769	2.6021e-06	0.000211958	TYRO3
ENSG00000244405.8	181.322	-3.03086	0.438929	-7.60414	2.63064e-06	0.000213089	ETV5
ENSG00000141338.14	6.16252	-7.32761	1.15404	-7.60467	2.62629e-06	0.000213089	ABCA8
ENSG00000135083.16	26.2889	-4.68377	0.676893	-7.59747	2.68501e-06	0.000216889	CCNJL
ENSG00000118985.16	2286.58	-1.02078	0.138594	-7.59321	2.72036e-06	0.000219136	ELL2
ENSG00000185499.16	334.482	-3.65313	0.570361	-7.59086	2.74008e-06	0.000220115	MUC1
ENSG00000144711.16	10877.2	0.562281	0.0769884	7.3485	2.76404e-06	0.000221428	IQSEC1
ENSG00000146477.6	24.4125	-6.19499	0.895176	-7.57446	2.88125e-06	0.000230183	SLC22A3
ENSG00000235584.3	28.1163	-8.95434	1.32742	-7.5659	2.9577e-06	0.000235644	AC008268.1
ENSG00000211644.3	67.0382	-4.63382	1.06381	-7.56297	2.98433e-06	0.000237116	IGLV1-51
ENSG00000178035.12	1341.21	-0.733242	0.0972652	-7.56069	3.00518e-06	0.000237474	IMPDH2
ENSG00000144868.13	6.06488	-5.21576	0.742451	-7.56133	2.99937e-06	0.000237474	TMEM108
ENSG00000120693.14	6.31884	-4.43969	0.638307	-7.55857	3.02477e-06	0.000238375	SMAD9
ENSG00000196415.10	7.70579	-7.53884	1.09925	-7.5536	3.07099e-06	0.000241364	PRTN3
ENSG00000033327.13	2205.28	-0.758698	0.100956	-7.55073	3.09801e-06	0.000242831	GAB2
ENSG00000113648.16	13219.4	-0.717623	0.0955751	-7.54562	3.1467e-06	0.000245984	H2AFY
ENSG00000018408.15	281.477	-1.41247	0.195013	-7.54265	3.1753e-06	0.000247554	WWTR1
ENSG00000277758.5	10.1202	-5.43956	0.792121	-7.52384	3.36256e-06	0.000261453	ABC7-42404400C24.1
ENSG00000197256.10	108.809	-2.1778	0.307832	-7.52238	3.37746e-06	0.000261911	KANK2
ENSG00000198682.13	490.034	-1.77539	0.251941	-7.52122	3.38937e-06	0.000262135	PAPSS2
ENSG00000005486.17	11379.2	1.12077	0.160224	7.27493	3.4599e-06	0.000266881	RHBDD2
ENSG00000225342.2	51.3812	-2.67786	0.378618	-7.50855	3.5224e-06	0.000270983	AC079630.4
ENSG00000151729.11	70.889	-3.10044	0.44166	-7.50748	3.53392e-06	0.000271151	SLC25A4
ENSG00000188257.11	14.9213	-5.55949	0.86878	-7.50436	3.5675e-06	0.000272291	PLA2G2A
ENSG00000113369.9	814.649	-1.47718	0.20684	-7.50486	3.56215e-06	0.000272291	ARRDC3
ENSG00000114854.8	23.4576	-4.50101	0.689099	-7.50219	3.59113e-06	0.000273377	TNNC1
ENSG00000112812.16	13.1941	-4.67709	0.67702	-7.48297	3.80647e-06	0.000289013	PRSS16
ENSG00000164741.15	632.09	-1.29707	0.180957	-7.47496	3.89976e-06	0.000295326	DLC1
ENSG00000255823.5	1645.2	-3.71377	0.540374	-7.46733	3.99069e-06	0.000301426	MTRNR2L8
ENSG00000100842.13	13.864	-5.20719	0.765989	-7.46459	4.02393e-06	0.00030315	EFS
ENSG00000276600.5	1654.84	0.887135	0.126335	7.21774	4.11393e-06	0.000309129	RAB7B
ENSG00000149187.18	4486.67	0.751636	0.105752	7.21141	4.19325e-06	0.000314277	CELF1
ENSG00000253123.4	212.988	2.20313	0.327856	7.20705	4.24868e-06	0.000317614	RP11-527N22.1
ENSG00000158764.7	18.1229	-5.84371	0.950812	-7.44216	4.30544e-06	0.000319394	ITLN2
ENSG00000162722.9	57.6837	-3.58281	0.534153	-7.44216	4.30541e-06	0.000319394	TRIM58
ENSG00000151276.23	41.4285	-3.07268	0.455692	-7.44278	4.2974e-06	0.000319394	MAGI1
ENSG00000157613.11	72.9328	-3.7086	0.576045	-7.44002	4.3332e-06	0.000320635	CREB3L1
ENSG00000258610.1	737.4	1.271	0.184025	7.19782	4.36841e-06	0.00032242	RP11-488C13.7
ENSG00000073712.15	31.0879	-3.07637	0.454357	-7.43616	4.38393e-06	0.000322746	FERMT2
ENSG00000263718.2	209.728	1.77684	0.264894	7.1923	4.44154e-06	0.000326162	RP11-285E9.6
ENSG00000142279.13	22.0523	-2.43011	0.350096	-7.42878	4.48226e-06	0.000328322	WTIP
ENSG00000111142.14	1181.74	-0.674858	0.0918939	-7.42259	4.56634e-06	0.000333641	METAP2
ENSG00000147454.14	900.754	-1.71441	0.239669	-7.41144	4.72178e-06	0.000343273	SLC25A37
ENSG00000182022.18	161.479	-3.42179	0.535388	-7.41175	4.71735e-06	0.000343273	CHST15
ENSG00000089177.19	1927.78	-1.29557	0.176028	-7.40777	4.77404e-06	0.000346207	KIF16B
ENSG00000158246.8	23.1154	-3.75335	0.553172	-7.40372	4.83229e-06	0.00034956	FAM46B
ENSG00000143061.18	36.1979	-3.54245	0.532309	-7.40108	4.87071e-06	0.000351465	IGSF3
ENSG00000104231.11	505.019	-0.957151	0.131956	-7.4	4.88651e-06	0.000351732	ZFAND1
ENSG00000133835.17	5966.93	-0.825315	0.112998	-7.39304	4.98937e-06	0.000356489	HSD17B4
ENSG00000214860.5	3.47022	-6.32011	1.03484	-7.39407	4.97401e-06	0.000356489	EVPLL
ENSG00000157551.19	165.731	-3.48122	0.5184	-7.39324	4.9864e-06	0.000356489	KCNJ15
ENSG00000132932.17	13.3061	-5.36745	0.846067	-7.39217	5.00232e-06	0.000356538	ATP8A2
ENSG00000153395.10	1492.07	-1.33771	0.188941	-7.38976	5.03858e-06	0.000357424	LPCAT1
ENSG00000169302.16	5.86117	-7.52663	1.11363	-7.38971	5.03933e-06	0.000357424	STK32A
ENSG00000138769.11	23.2337	-4.01293	0.624243	-7.38682	5.08311e-06	0.000359652	CDKL2
ENSG00000263740.2	426.638	-3.23452	0.472641	-7.38368	5.13093e-06	0.000362154	RN7SL4P
ENSG00000115363.14	27.1374	-6.13099	0.972587	-7.37661	5.24055e-06	0.000368996	EVA1A
ENSG00000124839.13	43.4505	-3.62688	0.504847	-7.37381	5.28444e-06	0.000370293	RAB17
ENSG00000113749.7	212.178	-3.04676	0.445878	-7.37455	5.27276e-06	0.000370293	HRH2
ENSG00000125851.10	5.08679	-5.90464	0.799198	-7.37057	5.33584e-06	0.000372996	PCSK2
ENSG00000163629.13	177.786	-3.17711	0.48839	-7.36227	5.46948e-06	0.000381421	PTPN13
ENSG00000159200.18	472.891	-0.833544	0.115647	-7.35538	5.58294e-06	0.000388402	RCAN1
ENSG00000134780.10	1049.07	0.967156	0.138795	7.10934	5.69247e-06	0.000395076	DAGLA
ENSG00000163322.14	179.765	-1.17828	0.164758	-7.34614	5.73872e-06	0.000397338	FAM175A
ENSG00000130545.16	19.1124	-4.05802	0.629154	-7.33231	5.97933e-06	0.000413014	CRB3
ENSG00000069431.11	6.27943	-4.33757	0.683618	-7.31882	6.22355e-06	0.000428864	ABCC9
ENSG00000167693.17	32.3243	-3.46479	0.530637	-7.31715	6.25444e-06	0.000429974	NXN
ENSG00000188404.10	521.539	-2.56312	0.396575	-7.31436	6.30635e-06	0.00043252	SELL
ENSG00000154447.15	45.6029	-2.77657	0.413976	-7.30313	6.51959e-06	0.000446093	SH3RF1
ENSG00000147872.10	16138.8	-1.03753	0.144108	-7.30101	6.56046e-06	0.000447836	PLIN2
ENSG00000157150.5	37.8075	-2.66856	0.377352	-7.29868	6.60583e-06	0.000448826	TIMP4
ENSG00000068831.19	2648.77	1.18382	0.174565	7.05967	6.59601e-06	0.000448826	RASGRP2
ENSG00000184304.16	10.1772	-6.68785	1.08523	-7.29584	6.66162e-06	0.000451561	PRKD1
ENSG00000235888.3	37.6432	-3.13857	0.438061	-7.29423	6.69341e-06	0.000452662	AF064858.8
ENSG00000090621.14	4681.93	-0.838385	0.116388	-7.28858	6.80589e-06	0.0004592	PABPC4
ENSG00000117676.14	10068.1	0.661268	0.0954211	7.04671	6.8534e-06	0.000459538	RPS6KA1
ENSG00000151718.16	615.277	-0.832512	0.116837	-7.28598	6.85831e-06	0.000459538	WWC2
ENSG00000104765.16	2899.54	-0.74765	0.104906	-7.2872	6.83364e-06	0.000459538	BNIP3L
ENSG00000184363.10	39.0752	-3.78688	0.591357	-7.28466	6.88517e-06	0.000460278	PKP3
ENSG00000171557.17	18.1212	-9.16992	1.38152	-7.28141	6.95154e-06	0.000463649	FGG
ENSG00000012171.20	71.3221	-3.19956	0.454342	-7.27261	7.13429e-06	0.000474749	SEMA3B
ENSG00000103653.16	5735.69	0.553876	0.0796495	7.02944	7.21133e-06	0.000478779	CSK
ENSG00000100441.10	3803.16	0.691371	0.0997039	7.02237	7.36306e-06	0.00048774	KHNYN
ENSG00000279174.1	3.22199	-4.75567	0.706639	-7.25012	7.6223e-06	0.000503765	RP11-1099M24.9
ENSG00000122176.12	14.4379	-2.92394	0.441631	-7.24855	7.65748e-06	0.000504942	FMOD
ENSG00000164105.4	294.148	-1.48971	0.212262	-7.24266	7.79111e-06	0.000512592	SAP30
ENSG00000170439.7	23.9908	-4.19052	0.62833	-7.23578	7.95005e-06	0.000521868	METTL7B
ENSG00000240694.9	16.6191	-5.35827	0.842108	-7.23407	7.98996e-06	0.000523306	PNMA2
ENSG00000171723.16	242.39	-0.835683	0.116239	-7.23017	8.08168e-06	0.000528124	GPHN
ENSG00000148123.15	4.92261	-5.85833	0.905829	-7.22091	8.30402e-06	0.000541437	PLPPR1
ENSG00000241644.2	13.9329	-4.57984	0.723515	-7.20935	8.58943e-06	0.000558793	INMT
ENSG00000105707.14	23.7169	-4.74251	0.769289	-7.20113	8.79819e-06	0.000571097	HPN
ENSG00000094963.14	58.9419	-4.92776	0.870784	-7.19979	8.8327e-06	0.00057206	FMO2
ENSG00000185630.19	32.4985	-3.70911	0.614981	-7.19722	8.89923e-06	0.000575088	PBX1
ENSG00000168268.11	95.973	-2.78163	0.421992	-7.19026	9.08184e-06	0.000585587	NT5DC2
ENSG00000137393.10	1318.89	-0.863744	0.123284	-7.18595	9.19661e-06	0.000589802	RNF144B
ENSG00000285933.1	12.2942	-6.02499	0.93672	-7.18657	9.17999e-06	0.000589802	NA
ENSG00000141503.17	18998.4	0.882415	0.130544	6.946	9.20805e-06	0.000589802	MINK1
ENSG00000160145.15	211.743	1.32254	0.201891	6.94471	9.24293e-06	0.000590735	KALRN
ENSG00000080293.10	10.9401	-5.61227	0.907924	-7.17945	9.37219e-06	0.000597683	SCTR
ENSG00000198019.13	844.091	1.22222	0.188356	6.93723	9.44625e-06	0.000599775	FCGR1B
ENSG00000112149.10	5524.11	1.14238	0.176213	6.93726	9.44542e-06	0.000599775	CD83
ENSG00000107438.9	11839.5	1.13433	0.169777	6.93499	9.50818e-06	0.000602392	PDLIM1
ENSG00000198610.11	10.9885	-2.86016	0.402537	-7.16373	9.81087e-06	0.000618903	AKR1C4
ENSG00000135373.13	202.29	-3.01159	0.478789	-7.16371	9.81136e-06	0.000618903	EHF
ENSG00000151632.17	1476.51	-1.84936	0.26523	-7.16262	9.84241e-06	0.000619518	AKR1C2
ENSG00000184371.14	3374.03	1.58692	0.240632	6.92017	9.92651e-06	0.000622118	CSF1
ENSG00000256612.7	144.087	-3.22449	0.494795	-7.16016	9.91301e-06	0.000622118	CYP2B7P
ENSG00000197822.11	33.0401	-3.47427	0.581129	-7.15672	1.00124e-05	0.000626155	OCLN
ENSG00000185070.11	25.9103	-4.07564	0.610049	-7.15223	1.01439e-05	0.000633012	FLRT2
ENSG00000099337.5	1709.4	0.754749	0.111311	6.90986	1.0228e-05	0.000636895	KCNK6
ENSG00000119681.12	36.0835	-3.31144	0.473515	-7.14779	1.02754e-05	0.000638477	LTBP2
ENSG00000121900.19	37.0111	-3.39476	0.558083	-7.13995	1.05114e-05	0.000650569	TMEM54
ENSG00000081052.13	25.1842	-4.40607	0.716601	-7.13911	1.05371e-05	0.000650569	COL4A4
ENSG00000211651.3	24.6396	-5.22075	0.839873	-7.13958	1.05226e-05	0.000650569	IGLV1-44
ENSG00000068366.20	2279.13	-1.05614	0.152257	-7.13682	1.0607e-05	0.0006535	ACSL4
ENSG00000117834.13	10.4832	-3.1791	0.513913	-7.13593	1.06345e-05	0.00065381	SLC5A9
ENSG00000197386.12	6078.52	0.714987	0.10554	6.89298	1.07405e-05	0.000657546	HTT
ENSG00000128815.19	7707.94	0.711666	0.105153	6.89348	1.07252e-05	0.000657546	WDFY4
ENSG00000126882.13	2508.95	0.546308	0.0795127	6.88679	1.09348e-05	0.000668035	FAM78A
ENSG00000196935.9	40.7196	-2.67857	0.411916	-7.12406	1.1006e-05	0.000670976	SRGAP1
ENSG00000182107.7	42.1292	-3.7516	0.639298	-7.11775	1.12085e-05	0.000681891	TMEM30B
ENSG00000174567.8	8.58237	-6.4245	1.02905	-7.11616	1.12601e-05	0.000683597	GOLT1A
ENSG00000197111.16	11533.7	-0.53296	0.0755568	-7.1115	1.14125e-05	0.000691407	PCBP2
ENSG00000204161.14	4703.1	0.940332	0.139975	6.86755	1.15594e-05	0.00069885	C10orf128
ENSG00000197471.12	18045.2	0.777802	0.115514	6.86259	1.17259e-05	0.000707445	SPN
ENSG00000167880.8	49.025	-3.06428	0.50037	-7.092	1.20723e-05	0.000726838	EVPL
ENSG00000151332.19	502.225	-0.904743	0.131612	-7.08611	1.22785e-05	0.000737726	MBIP
ENSG00000168646.13	39.3411	-3.52681	0.557211	-7.08506	1.23157e-05	0.000738435	AXIN2
ENSG00000185269.12	7.36306	-3.75344	0.594027	-7.08402	1.23525e-05	0.000739115	NOTUM
ENSG00000085276.19	73.6561	-4.11036	0.730534	-7.07524	1.2668e-05	0.000756439	MECOM
ENSG00000138413.14	5751.68	-1.05282	0.154246	-7.07106	1.28212e-05	0.000763253	IDH1
ENSG00000154783.12	5622.15	0.842069	0.125815	6.83118	1.28346e-05	0.000763253	FGD5
ENSG00000181577.16	30.583	-4.00496	0.661448	-7.06323	1.31123e-05	0.000778173	C6orf223
ENSG00000158467.16	803.506	-1.07973	0.159077	-7.06237	1.31446e-05	0.000778502	AHCYL2
ENSG00000162817.7	22.6778	-2.97995	0.465203	-7.06024	1.32253e-05	0.000781692	C1orf115
ENSG00000155792.10	33.6757	-2.69771	0.400652	-7.05406	1.34616e-05	0.000794041	DEPTOR
ENSG00000163512.14	2472.09	-0.881246	0.127221	-7.05122	1.35713e-05	0.000798891	AZI2
ENSG00000183248.12	7.43028	-3.0628	0.458417	-7.04789	1.37014e-05	0.000804921	PRR36
ENSG00000139946.10	116.33	-1.89367	0.280177	-7.03351	1.42764e-05	0.000837014	PELI2
ENSG00000137486.17	6327.41	0.604308	0.0900148	6.78542	1.46301e-05	0.000856023	ARRB1
ENSG00000130066.16	19085.5	-0.848081	0.123489	-7.02138	1.47794e-05	0.00086302	SAT1
ENSG00000169508.7	264.644	-2.3927	0.362973	-7.0184	1.49051e-05	0.000868618	GPR183
ENSG00000163464.8	110.306	-4.13667	0.637117	-7.01506	1.50476e-05	0.000874778	CXCR1
ENSG00000078114.19	111.658	-3.86158	0.701553	-7.01452	1.5071e-05	0.000874778	NEBL
ENSG00000214944.9	3147.74	0.985729	0.151183	6.76604	1.54605e-05	0.000895602	ARHGEF28
ENSG00000097021.19	2631.53	1.23331	0.191774	6.75723	1.58527e-05	0.00091166	ACOT7
ENSG00000181409.14	155.274	-2.20697	0.334102	-6.99843	1.5777e-05	0.00091166	AATK
ENSG00000125872.8	14.2536	-5.50789	0.939653	-6.99652	1.58631e-05	0.00091166	LRRN4
ENSG00000010671.16	5799.5	0.469832	0.070158	6.75835	1.58025e-05	0.00091166	BTK
ENSG00000162980.17	757.523	-0.98916	0.146384	-6.99311	1.60174e-05	0.000916904	ARL5A
ENSG00000186350.12	6517.16	0.675433	0.100442	6.75386	1.60055e-05	0.000916904	RXRA
ENSG00000151967.18	10.074	-3.77684	0.615657	-6.98993	1.61629e-05	0.000923412	SCHIP1
ENSG00000277587.1	4.93666	-4.99743	0.787384	-6.98372	1.645e-05	0.000937974	CTD-3116E22.8
ENSG00000148426.13	24.1006	-2.53938	0.390829	-6.98171	1.65442e-05	0.000941495	PROSER2
ENSG00000196139.14	3446.82	-1.687	0.246348	-6.97624	1.68029e-05	0.000954353	AKR1C3
ENSG00000174705.13	1903.28	-2.07962	0.306918	-6.97124	1.70424e-05	0.000964846	SH3PXD2B
ENSG00000164692.18	28.8693	-5.43521	0.971507	-6.9704	1.7083e-05	0.000964846	COL1A2
ENSG00000211899.10	871.913	-4.11882	0.714667	-6.97032	1.70872e-05	0.000964846	IGHM
ENSG00000165105.10	25.801	-4.16726	0.725328	-6.96847	1.71771e-05	0.000966169	RASEF
ENSG00000183010.17	21.4252	-2.9376	0.477873	-6.96901	1.71508e-05	0.000966169	PYCR1
ENSG00000137962.13	16.4381	-4.40971	0.725287	-6.96679	1.72586e-05	0.000968881	ARHGAP29
ENSG00000128833.13	67.0041	-2.86425	0.466849	-6.96502	1.73454e-05	0.000971877	MYO5C
ENSG00000176171.11	115.066	-2.05335	0.325721	-6.96305	1.74425e-05	0.000975436	BNIP3
ENSG00000150347.16	286.705	-2.11746	0.321641	-6.95836	1.76755e-05	0.000986569	ARID5B
ENSG00000099860.9	2632.57	-1.45247	0.216322	-6.95107	1.80432e-05	0.00100516	GADD45B
ENSG00000106078.19	53.8899	-3.6376	0.625007	-6.94492	1.83596e-05	0.00102083	COBL
ENSG00000161835.11	127.718	-2.65686	0.424327	-6.93948	1.86433e-05	0.0010336	GRASP
ENSG00000187867.10	9.08891	-4.6531	0.708346	-6.93848	1.86958e-05	0.0010336	PALM3
ENSG00000125966.10	20.4306	-3.30783	0.526376	-6.93878	1.86804e-05	0.0010336	MMP24
ENSG00000090020.11	4212.45	0.844053	0.129485	6.69135	1.91017e-05	0.00105404	SLC9A1
ENSG00000145623.13	46.8507	-4.68696	0.820925	-6.92757	1.92797e-05	0.0010615	OSMR
ENSG00000256235.2	228.728	-2.28328	0.357101	-6.92701	1.931e-05	0.0010615	SMIM3
ENSG00000253313.6	19.794	-4.96103	0.904336	-6.92362	1.94954e-05	0.00106967	C1orf210
ENSG00000248801.7	25.7672	-6.4566	1.11549	-6.91843	1.97824e-05	0.00108337	C8orf34-AS1
ENSG00000165322.18	210.8	-1.39032	0.212887	-6.91315	2.00783e-05	0.00109751	ARHGAP12
ENSG00000144283.22	383.709	-0.682465	0.100306	-6.90501	2.05427e-05	0.00112079	PKP4
ENSG00000166900.17	986.191	-0.621736	0.0919001	-6.89117	2.13554e-05	0.00116295	STX3
ENSG00000150337.13	4821.66	1.04112	0.167526	6.64734	2.16155e-05	0.00117491	FCGR1A
ENSG00000269929.3	175.04	1.86516	0.312219	6.64062	2.20255e-05	0.00119497	RP11-2B6.2
ENSG00000143702.16	2155.76	-0.712006	0.104709	-6.87849	2.21276e-05	0.00119827	CEP170
ENSG00000169826.8	1560.57	-0.90653	0.133001	-6.87626	2.2266e-05	0.00120352	CSGALNACT2
ENSG00000242193.11	1087.56	0.892396	0.139631	6.63332	2.24798e-05	0.00121058	RP11-568K15.1
ENSG00000170745.12	20.1978	-4.67442	0.819587	-6.87332	2.24497e-05	0.00121058	KCNS3
ENSG00000106538.10	11.4924	-4.05328	0.667767	-6.87126	2.25792e-05	0.00121368	RARRES2
ENSG00000091428.18	4.4519	-4.57459	0.73117	-6.87058	2.26224e-05	0.00121376	RAPGEF4
ENSG00000163602.10	590.942	-0.938848	0.141047	-6.86453	2.30078e-05	0.00123045	RYBP
ENSG00000130988.13	4.27118	-6.30403	1.14961	-6.86437	2.3018e-05	0.00123045	RGN
ENSG00000167759.13	4.96084	-3.06093	0.471518	-6.8636	2.30675e-05	0.00123083	KLK13
ENSG00000270225.1	398.78	-3.0392	0.479837	-6.86162	2.31952e-05	0.00123538	MTCO2P22
ENSG00000198839.10	513.214	-0.836259	0.124024	-6.85918	2.33542e-05	0.00124157	ZNF277
ENSG00000168297.16	762.073	-0.744871	0.110438	-6.85534	2.36057e-05	0.00125037	PXK
ENSG00000105137.13	4.58254	-4.0702	0.634956	-6.85545	2.35985e-05	0.00125037	SYDE1
ENSG00000198963.11	6.26812	-5.08933	0.889945	-6.85356	2.37232e-05	0.00125431	RORB
ENSG00000166292.12	4.36623	-8.30228	1.54121	-6.8528	2.37732e-05	0.00125467	TMEM100
ENSG00000130830.15	4212.43	-0.609727	0.0902628	-6.84802	2.40921e-05	0.0012692	MPP1
ENSG00000120708.17	24719	0.656087	0.100546	6.60198	2.45336e-05	0.00128547	TGFBI
ENSG00000285103.2	327.679	1.38237	0.222111	6.60251	2.44974e-05	0.00128547	NA
ENSG00000170836.12	457.831	-0.633047	0.092933	-6.84174	2.4517e-05	0.00128547	PPM1D
ENSG00000118898.16	84.9717	-3.33834	0.617638	-6.83965	2.46602e-05	0.00128978	PPL
ENSG00000141198.16	101.875	-1.82817	0.28865	-6.83665	2.48667e-05	0.00129825	TOM1L1
ENSG00000068383.19	96.2715	-1.6072	0.249668	-6.83048	2.5297e-05	0.00131731	INPP5A
ENSG00000102349.18	1191.54	1.13672	0.178994	6.5906	2.53225e-05	0.00131731	KLF8
ENSG00000137460.8	61.878	-2.85404	0.439312	-6.82138	2.59448e-05	0.00134728	FHDC1
ENSG00000086544.3	716.366	-1.24224	0.185594	-6.82035	2.6019e-05	0.00134872	ITPKC
ENSG00000257550.2	60.8544	-3.32997	0.578457	-6.81579	2.63506e-05	0.00136348	RP11-793H13.3
ENSG00000160883.11	10097.4	0.906405	0.143155	6.57296	2.65934e-05	0.0013736	HK3
ENSG00000110315.7	750.194	-1.13304	0.175544	-6.80707	2.69948e-05	0.00139186	RNF141
ENSG00000158292.7	1187.26	1.07417	0.165711	6.5652	2.7172e-05	0.00139294	GPR153
ENSG00000154342.6	6.86861	-4.21413	0.747438	-6.80424	2.72074e-05	0.00139294	WNT3A
ENSG00000145332.14	772.598	-0.857331	0.128953	-6.80441	2.71948e-05	0.00139294	KLHL8
ENSG00000124508.17	2591.41	0.665362	0.103072	6.56511	2.71782e-05	0.00139294	BTN2A2
ENSG00000185100.11	40.0816	-1.63724	0.251857	-6.80346	2.72666e-05	0.00139352	ADSSL1
ENSG00000196588.19	2722.64	0.497839	0.0766978	6.56019	2.75516e-05	0.00140562	MKL1
ENSG00000145425.10	12816.3	-1.0642	0.16246	-6.79401	2.7989e-05	0.00142294	RPS3A
ENSG00000105650.22	14.7543	-3.5353	0.570758	-6.79433	2.79641e-05	0.00142294	PDE4C
ENSG00000075391.17	3919.71	1.05969	0.169048	6.55095	2.82647e-05	0.00143445	RASAL2
ENSG00000211459.2	156098	-2.72558	0.433395	-6.78729	2.8514e-05	0.00144458	MT-RNR1
ENSG00000115306.16	635.07	-2.03499	0.325373	-6.77496	2.95011e-05	0.00149199	SPTBN1
ENSG00000165490.13	1012.13	1.21229	0.19751	6.53289	2.97097e-05	0.00149993	DDIAS
ENSG00000140323.6	168.003	1.51657	0.243403	6.53106	2.98604e-05	0.00150492	DISP2
ENSG00000188015.10	14.3616	3.35124	0.553107	6.52902	3.00283e-05	0.00150816	S100A3
ENSG00000171236.10	168.634	-2.23601	0.354953	-6.76892	2.99962e-05	0.00150816	LRG1
ENSG00000006468.14	73.4211	-4.98492	0.925819	-6.76745	3.01184e-05	0.00151007	ETV1
ENSG00000169604.19	28.2412	-3.06417	0.511545	-6.76617	3.02247e-05	0.00151085	ANTXR1
ENSG00000172379.21	10.8302	-4.49307	0.778484	-6.76601	3.02378e-05	0.00151085	ARNT2
ENSG00000135540.11	237.343	-1.48454	0.229143	-6.7642	3.03894e-05	0.00151582	NHSL1
ENSG00000142655.13	2621.56	0.738218	0.115809	6.52234	3.05858e-05	0.00152301	PEX14
ENSG00000258947.7	24.5969	-2.76065	0.431605	-6.75981	3.07591e-05	0.00152902	TUBB3
ENSG00000272711.1	147.347	1.33426	0.220286	6.51952	3.08241e-05	0.00152963	RP11-259N19.1
ENSG00000237991.3	168.36	-1.26952	0.193352	-6.75717	3.09834e-05	0.00153492	RPL35P1
ENSG00000103888.17	5.36796	-4.65497	0.727963	-6.75496	3.11725e-05	0.00154166	CEMIP
ENSG00000102554.14	151.798	-1.96671	0.319462	-6.75414	3.12421e-05	0.00154248	KLF5
ENSG00000023909.10	328.088	-1.0161	0.155657	-6.75244	3.13891e-05	0.00154449	GCLM
ENSG00000159387.8	15.0234	-4.01003	0.66573	-6.7527	3.13666e-05	0.00154449	IRX6
ENSG00000154277.13	48.6161	-3.70017	0.575167	-6.75171	3.14517e-05	0.00154496	UCHL1
ENSG00000075461.6	12.1866	-4.16843	0.668596	-6.75039	3.1566e-05	0.00154535	CACNG4
ENSG00000128268.12	4242.3	1.327	0.212249	6.51142	3.15189e-05	0.00154535	MGAT3
ENSG00000145675.15	1350.25	-0.822978	0.123975	-6.74775	3.17963e-05	0.00155401	PIK3R1
ENSG00000142798.20	105.815	-2.98576	0.493322	-6.74393	3.21319e-05	0.00156515	HSPG2
ENSG00000133135.14	12.7649	-4.89416	0.817945	-6.74438	3.20917e-05	0.00156515	RNF128
ENSG00000232629.9	8771.9	1.60231	0.262455	6.50005	3.25193e-05	0.00158137	HLA-DQB2
ENSG00000121068.14	4.23949	-4.96591	0.87447	-6.73837	3.2626e-05	0.00158391	TBX2
ENSG00000211648.2	35.0359	-5.81622	1.10138	-6.73171	3.32278e-05	0.00161044	IGLV1-47
ENSG00000160326.14	2498.47	1.29798	0.210899	6.4882	3.35931e-05	0.00162544	SLC2A6
ENSG00000215910.7	5.82133	-4.99679	0.821245	-6.71958	3.43509e-05	0.00165934	C1orf167
ENSG00000166200.15	1226.47	-0.740021	0.112127	-6.71856	3.44468e-05	0.00166122	COPS2
ENSG00000170476.16	53.8501	-4.1579	0.704292	-6.71769	3.45284e-05	0.0016624	MZB1
ENSG00000279117.1	1640.27	1.27249	0.205761	6.47229	3.50889e-05	0.00168659	CTD-2562J17.6
ENSG00000112769.20	3.47291	-5.57912	1.03528	-6.7099	3.52724e-05	0.00169261	LAMA4
ENSG00000087510.7	8.87035	-4.11079	0.737311	-6.70637	3.56143e-05	0.0017062	TFAP2C
ENSG00000176974.20	500.077	-1.22466	0.191326	-6.69864	3.63743e-05	0.00173974	SHMT1
ENSG00000065361.16	104.676	-2.79259	0.467961	-6.69753	3.64843e-05	0.00174097	ERBB3
ENSG00000198899.2	542056	-2.48502	0.402755	-6.69718	3.65196e-05	0.00174097	MT-ATP6
ENSG00000162493.16	22.014	-4.35121	0.787234	-6.69498	3.67398e-05	0.0017486	PDPN
ENSG00000166348.18	365.248	-1.05618	0.164005	-6.68878	3.73663e-05	0.00177551	USP54
ENSG00000165512.5	404.784	-0.678207	0.104126	-6.68759	3.7487e-05	0.00177834	ZNF22
ENSG00000130702.15	109.629	-3.02981	0.488762	-6.68636	3.76132e-05	0.00178142	LAMA5
ENSG00000155097.12	1777.78	-0.629513	0.0953652	-6.68473	3.77806e-05	0.00178644	ATP6V1C1
ENSG00000007944.15	351.182	-1.07065	0.166822	-6.67547	3.87451e-05	0.00182907	MYLIP
ENSG00000113389.16	3.4871	-4.48017	0.731492	-6.67406	3.88947e-05	0.00183316	NPR3
ENSG00000070601.10	228.724	1.59544	0.265578	6.43213	3.91507e-05	0.00184224	FRMPD1
ENSG00000148498.16	39.3964	-3.4731	0.622206	-6.67068	3.92534e-05	0.00184409	PARD3
ENSG00000049540.17	13.4369	-2.99069	0.474917	-6.66751	3.95933e-05	0.00185705	ELN
ENSG00000095787.23	3131.06	-0.601195	0.0914437	-6.66428	3.99427e-05	0.00187043	WAC
ENSG00000211598.2	62.0905	-5.45747	1.06175	-6.66357	4.00194e-05	0.001871	IGKV4-1
ENSG00000197329.12	853.848	-1.01737	0.156858	-6.65802	4.06271e-05	0.00189637	PELI1
ENSG00000119772.17	2370.43	0.662904	0.105133	6.41636	4.08643e-05	0.00189806	DNMT3A
ENSG00000164659.15	70.1235	-3.23751	0.554258	-6.65592	4.08592e-05	0.00189806	KIAA1324L
ENSG00000141401.12	443.237	-1.18608	0.186585	-6.65533	4.09245e-05	0.00189806	IMPA2
ENSG00000105514.8	189.276	-1.91313	0.30108	-6.65694	4.07467e-05	0.00189806	RAB3D
ENSG00000159399.10	6162.76	0.939571	0.151985	6.41292	4.12479e-05	0.00190395	HK2
ENSG00000146729.10	1612.52	-0.672157	0.103045	-6.65295	4.11899e-05	0.00190395	GBAS
ENSG00000167772.12	13.7217	-4.54513	0.857354	-6.65317	4.11654e-05	0.00190395	ANGPTL4
ENSG00000142273.13	4.01177	-3.57282	0.56639	-6.6474	4.18142e-05	0.00192703	CBLC
ENSG00000276850.5	5.44192	-5.19978	1.0065	-6.63718	4.29885e-05	0.00197801	CH17-360D5.2
ENSG00000130707.18	75.9458	-3.39619	0.577026	-6.63558	4.31752e-05	0.00198347	ASS1
ENSG00000167994.13	81.1743	-2.87132	0.461008	-6.63422	4.33339e-05	0.00198762	RAB3IL1
ENSG00000139629.16	3158.28	0.715341	0.114318	6.38507	4.44782e-05	0.00203689	GALNT6
ENSG00000164056.11	467.84	-1.30893	0.202616	-6.62278	4.46954e-05	0.00204226	SPRY1
ENSG00000277196.4	14.253	-4.74909	0.799421	-6.62244	4.47359e-05	0.00204226	AC007325.2
ENSG00000168679.18	12.451	-3.30982	0.543386	-6.62039	4.49846e-05	0.00204983	SLC16A4
ENSG00000112902.12	16.0302	-4.55542	0.868061	-6.61991	4.50428e-05	0.00204983	SEMA5A
ENSG00000137857.17	220.121	-3.38455	0.600328	-6.61721	4.53719e-05	0.00205517	DUOX1
ENSG00000003249.14	10.6323	-3.57211	0.594269	-6.61783	4.52968e-05	0.00205517	DBNDD1
ENSG00000100320.23	124.238	-1.76925	0.27951	-6.61772	4.53103e-05	0.00205517	RBFOX2
ENSG00000122025.15	86.279	-2.2909	0.370316	-6.60931	4.63496e-05	0.00209618	FLT3
ENSG00000279288.1	11.589	2.78179	0.499337	6.36894	4.64563e-05	0.00209775	RP11-736E3.3
ENSG00000186529.16	18.9287	-5.58219	1.1411	-6.60454	4.69498e-05	0.00211674	CYP4F3
ENSG00000205002.4	4.49777	-8.83634	1.60531	-6.60259	4.71969e-05	0.00212459	AARD
ENSG00000120742.11	4515.38	-0.740518	0.114905	-6.59952	4.75887e-05	0.00213892	SERP1
ENSG00000153714.6	19.6079	-5.16073	0.893387	-6.59786	4.78013e-05	0.00214516	LURAP1L
ENSG00000233237.8	251.746	1.45263	0.24622	6.35748	4.79134e-05	0.00214687	LINC00472
ENSG00000144218.19	42.8699	-3.50521	0.583666	-6.59382	4.8324e-05	0.00216194	AFF3
ENSG00000214784.4	75.6067	-1.47469	0.228708	-6.58799	4.90878e-05	0.00219274	AC010468.1
ENSG00000109762.16	167.945	-1.84472	0.297609	-6.58555	4.94108e-05	0.00220205	SNX25
ENSG00000083857.14	38.1196	-3.23573	0.531034	-6.58414	4.95991e-05	0.00220205	FAT1
ENSG00000038427.16	4602.39	-1.98634	0.312119	-6.58428	4.95801e-05	0.00220205	VCAN
ENSG00000107731.12	3774.07	1.20274	0.195976	6.34513	4.95305e-05	0.00220205	UNC5B
ENSG00000070778.13	65.3634	-2.15148	0.357198	-6.58186	4.99029e-05	0.00221216	PTPN21
ENSG00000253755.1	8.09376	-4.58609	0.873744	-6.57906	5.028e-05	0.0022221	IGHGP
ENSG00000175318.12	28.4024	-3.48222	0.616761	-6.57931	5.02454e-05	0.0022221	GRAMD2
ENSG00000178209.15	30909.7	0.7644	0.122204	6.33372	5.10724e-05	0.00225369	PLEC
ENSG00000138435.16	41.6414	3.48699	0.639169	6.33026	5.15482e-05	0.00227125	CHRNA1
ENSG00000065618.21	5.38261	-4.44642	0.818125	-6.56555	5.21359e-05	0.00229367	COL17A1
ENSG00000140262.18	1407.47	-0.807724	0.126231	-6.56127	5.27368e-05	0.0023166	TCF12
ENSG00000239467.6	14.1953	-3.9562	0.704096	-6.55903	5.30543e-05	0.00232703	AC007405.6
ENSG00000185650.10	3504.19	-1.34569	0.21741	-6.55811	5.3185e-05	0.00232925	ZFP36L1
ENSG00000008441.17	457.756	-1.58778	0.259005	-6.5473	5.47446e-05	0.00239394	NFIX
ENSG00000214708.4	21.9418	-2.37704	0.398897	-6.5456	5.49937e-05	0.00240123	AC090616.2
ENSG00000198478.8	50.1578	-3.63963	0.640831	-6.54207	5.5515e-05	0.00242035	SH3BGRL2
ENSG00000224650.2	27.5804	-7.04443	1.39995	-6.54116	5.5651e-05	0.00242265	IGHV3-74
ENSG00000174151.15	557.628	1.11156	0.184448	6.29961	5.59535e-05	0.00243218	CYB561D1
ENSG00000249119.1	150.627	-3.25528	0.555989	-6.53609	5.64083e-05	0.002441	MTND6P4
ENSG00000211943.2	13.5384	-6.91885	1.26225	-6.53698	5.6275e-05	0.002441	IGHV3-15
ENSG00000100100.13	1140.44	-1.26183	0.200394	-6.53616	5.63985e-05	0.002441	PIK3IP1
ENSG00000211584.14	550.111	-1.04583	0.167126	-6.51784	5.92202e-05	0.00255888	SLC48A1
ENSG00000177425.11	25.3781	-3.40609	0.597504	-6.51168	6.01985e-05	0.00259729	PAWR
ENSG00000100297.16	3052.64	0.648362	0.106608	6.27131	6.03354e-05	0.00259934	MCM5
ENSG00000006740.17	48.5335	-3.45024	0.606904	-6.50577	6.11517e-05	0.00263061	ARHGAP44
ENSG00000135821.19	114315	-0.770109	0.120501	-6.50462	6.13391e-05	0.00263477	GLUL
ENSG00000129354.12	54.5248	-2.96712	0.533506	-6.50054	6.20079e-05	0.00265957	AP1M2
ENSG00000168916.15	22.0984	-3.12935	0.566017	-6.49741	6.25252e-05	0.00267781	ZNF608
ENSG00000198585.12	1290.45	-0.788414	0.124235	-6.49651	6.26739e-05	0.00268023	NUDT16
ENSG00000100949.14	2824.02	0.732941	0.121128	6.24168	6.52718e-05	0.00278723	RABGGTA
ENSG00000149639.15	2091.93	0.620889	0.100355	6.2358	6.62951e-05	0.00282678	SOGA1
ENSG00000185972.6	125.116	1.58773	0.274292	6.23403	6.6606e-05	0.00283588	CCIN
ENSG00000146457.16	1818.84	-0.537649	0.0845235	-6.47003	6.72292e-05	0.00285823	WTAP
ENSG00000164604.12	640.547	1.18212	0.203811	6.22667	6.79151e-05	0.00288317	GPR85
ENSG00000169583.13	59.1117	-2.98075	0.510742	-6.45583	6.97972e-05	0.00295875	CLIC3
ENSG00000104369.5	11.4009	-4.58586	0.885971	-6.45344	7.02391e-05	0.00297315	JPH1
ENSG00000162337.12	90.1626	-2.36391	0.422329	-6.45279	7.036e-05	0.00297394	LRP5
ENSG00000078018.20	25.361	-2.97398	0.502	-6.45126	7.06439e-05	0.0029816	MAP2
ENSG00000163444.12	1015.81	-0.705572	0.111465	-6.45033	7.08169e-05	0.00298457	TMEM183A
ENSG00000135250.17	641.931	-0.701674	0.110804	-6.4445	7.19137e-05	0.00302204	SRPK2
ENSG00000183018.9	24.2026	-2.89	0.505532	-6.445	7.182e-05	0.00302204	SPNS2
ENSG00000211964.3	12.9258	-5.82073	1.07036	-6.44347	7.21101e-05	0.00302592	IGHV3-48
ENSG00000137709.10	5.79727	-6.07121	1.05977	-6.44046	7.26837e-05	0.0030456	POU2F3
ENSG00000147168.13	7238.8	0.9581	0.163044	6.19472	7.3883e-05	0.00309139	IL2RG
ENSG00000009950.16	4.2484	-3.83251	0.681972	-6.42605	7.54912e-05	0.00315414	MLXIPL
ENSG00000185442.13	46.235	-2.08414	0.36269	-6.42541	7.56177e-05	0.0031549	FAM174B
ENSG00000084453.16	3.81669	-7.66261	1.35445	-6.42056	7.65861e-05	0.00319072	SLCO1A2
ENSG00000158710.15	39477.8	0.813158	0.135107	6.17771	7.72605e-05	0.00321421	TAGLN2
ENSG00000166681.14	216.804	-2.8248	0.497634	-6.41585	7.75394e-05	0.00322121	BEX3
ENSG00000099991.18	3339.43	0.549715	0.0900164	6.17194	7.84378e-05	0.00325388	CABIN1
ENSG00000165516.11	639.367	-0.617507	0.097525	-6.40528	7.97175e-05	0.00330226	KLHDC2
ENSG00000167535.8	1768.85	1.6216	0.278505	6.16203	8.05007e-05	0.00332996	CACNB3
ENSG00000169031.20	23.0698	-4.46885	0.850296	-6.39755	8.13481e-05	0.00336023	COL4A3
ENSG00000101280.8	1726.14	1.50514	0.262703	6.15499	8.19973e-05	0.00337745	ANGPT4
ENSG00000228253.1	114090	-2.35288	0.400348	-6.39488	8.19188e-05	0.00337745	MT-ATP8
ENSG00000155096.14	2915.71	-0.736004	0.117424	-6.3915	8.26453e-05	0.00339933	AZIN1
ENSG00000177453.7	13.4269	-2.79648	0.456197	-6.38901	8.3186e-05	0.00341343	NIM1K
ENSG00000146872.18	849.45	-0.482608	0.0756765	-6.38884	8.32228e-05	0.00341343	TLK2
ENSG00000124107.5	844.641	-2.93477	0.516706	-6.387	8.3624e-05	0.00342505	SLPI
ENSG00000171790.15	9.84077	-2.94297	0.488079	-6.38415	8.42481e-05	0.00344576	SLFNL1
ENSG00000115604.10	138.495	-2.50255	0.423708	-6.37682	8.58759e-05	0.00350249	IL18R1
ENSG00000235770.6	313.538	1.71012	0.304887	6.13757	8.58159e-05	0.00350249	LINC00607
ENSG00000275234.1	9.5878	-4.09145	0.726036	-6.37098	8.71943e-05	0.00355127	CTD-2396E7.11
ENSG00000261572.1	3.84226	-5.96467	1.0205	-6.36781	8.79169e-05	0.0035757	RP11-384L8.1
ENSG00000173930.9	80.6883	-2.25383	0.374904	-6.36526	8.85018e-05	0.00358925	SLCO4C1
ENSG00000106537.8	175.151	-2.72575	0.492277	-6.36503	8.85555e-05	0.00358925	TSPAN13
ENSG00000180730.5	23.6955	-6.66723	1.30457	-6.36475	8.86204e-05	0.00358925	SHISA2
ENSG00000178538.10	8.37156	-5.19858	1.02174	-6.35998	8.97276e-05	0.00362904	CA8
ENSG00000171136.7	5.8105	-5.47284	0.907162	-6.35715	9.03915e-05	0.00365081	RLN3
ENSG00000204540.11	6.14625	-3.38326	0.595864	-6.35351	9.12504e-05	0.00367529	PSORS1C1
ENSG00000262160.1	15.7753	-4.16908	0.816587	-6.35389	9.11614e-05	0.00367529	RP11-96D1.11
ENSG00000187079.19	65.5518	-2.60592	0.472217	-6.34954	9.21961e-05	0.00370312	TEAD1
ENSG00000125744.12	692.221	0.80675	0.135546	6.11031	9.21292e-05	0.00370312	RTN2
ENSG00000116132.12	2.45985	-5.40461	1.01949	-6.34767	9.26452e-05	0.00371413	PRRX1
ENSG00000110031.13	6642.8	0.580785	0.096653	6.10782	9.27256e-05	0.00371413	LPXN
ENSG00000113719.16	5969.64	-0.649661	0.103008	-6.34352	9.36506e-05	0.00374602	ERGIC1
ENSG00000131386.19	9.38525	-5.25356	0.977656	-6.33778	9.50569e-05	0.00379184	GALNT15
ENSG00000175315.3	14.971	-2.57454	0.443006	-6.33809	9.49803e-05	0.00379184	CST6
ENSG00000136634.7	49.9557	-2.3525	0.421838	-6.33533	9.5662e-05	0.00381076	IL10
ENSG00000184905.9	6.38449	-2.74564	0.441082	-6.33324	9.61822e-05	0.00382624	TCEAL2
ENSG00000158966.16	21.6135	-3.73434	0.712878	-6.33147	9.66234e-05	0.00383854	CACHD1
ENSG00000179761.12	321.083	0.960086	0.167819	6.09033	9.70307e-05	0.00384421	PIPOX
ENSG00000219438.9	5.04078	-8.01938	1.62394	-6.33015	9.69558e-05	0.00384421	FAM19A5
ENSG00000213609.3	79.2263	-1.4341	0.232801	-6.32902	9.72389e-05	0.00384642	RP11-170M17.2
ENSG00000109066.14	2245.96	0.708867	0.117897	6.08906	9.73509e-05	0.00384642	TMEM104
ENSG00000114796.16	1005.76	-0.722499	0.117336	-6.32417	9.84677e-05	0.00388411	KLHL24
ENSG00000103335.22	6775.28	0.659599	0.110246	6.08425	9.8572e-05	0.00388411	PIEZO1
ENSG00000100347.15	1829.26	0.523653	0.0879487	6.07871	9.99959e-05	0.00393489	SAMM50
ENSG00000010278.14	12925.2	1.03435	0.178607	6.07593	0.000100716	0.00395252	CD9
ENSG00000126860.12	2250.95	-0.976524	0.158741	-6.31589	0.000100601	0.00395252	EVI2A
ENSG00000105699.16	112.414	-2.40331	0.417391	-6.3109	0.000101908	0.00399392	LSR
ENSG00000001084.13	807.563	-0.907677	0.147718	-6.30745	0.00010282	0.00402424	GCLC
ENSG00000183840.7	10.0417	-3.97613	0.723274	-6.30392	0.000103761	0.00404223	GPR39
ENSG00000221914.11	894.25	-0.591129	0.0947804	-6.30364	0.000103836	0.00404223	PPP2R2A
ENSG00000172375.13	2123.16	0.659383	0.110491	6.0649	0.000103628	0.00404223	C2CD2L
ENSG00000198888.2	876284	-2.4942	0.430893	-6.30412	0.000103708	0.00404223	MT-ND1
ENSG00000183298.5	212.591	-1.40456	0.22832	-6.30132	0.000104458	0.00405615	RPSAP19
ENSG00000184156.17	18.0749	-3.70472	0.659803	-6.30127	0.000104472	0.00405615	KCNQ3
ENSG00000150625.16	6.33054	-5.47571	1.08259	-6.30024	0.00010475	0.00406151	GPM6A
ENSG00000110328.6	16.4755	-3.89057	0.732516	-6.29769	0.000105442	0.00407746	GALNT18
ENSG00000100292.17	14062.4	-1.23665	0.20641	-6.29797	0.000105367	0.00407746	HMOX1
ENSG00000089157.16	19958.9	-0.821121	0.134595	-6.28636	0.000108568	0.00419276	RPLP0
ENSG00000112562.19	2.13705	-5.99837	1.13259	-6.28267	0.000109602	0.00421671	SMOC2
ENSG00000136237.19	22.6777	-3.37497	0.619539	-6.2835	0.000109369	0.00421671	RAPGEF5
ENSG00000268518.1	515.446	1.82831	0.32623	6.04308	0.000109623	0.00421671	CTD-2545M3.8
ENSG00000187720.14	11.7892	-4.0708	0.719217	-6.28197	0.000109801	0.00421797	THSD4
ENSG00000259225.7	572.983	1.40289	0.25368	6.03701	0.00011135	0.00427183	RP11-1008C21.1
ENSG00000197122.12	3863.58	0.735568	0.125375	6.03591	0.000111663	0.00427821	SRC
ENSG00000283154.2	11.6808	-3.22929	0.586947	-6.26614	0.000114361	0.00437583	IQCJ-SCHIP1
ENSG00000204634.12	749.758	-0.873278	0.14322	-6.26255	0.000115419	0.00440482	TBC1D8
ENSG00000136014.12	8.8353	-5.19173	0.897374	-6.26203	0.000115573	0.00440482	USP44
ENSG00000258818.4	465.1	-1.29717	0.215925	-6.26212	0.000115547	0.00440482	RNASE4
ENSG00000137441.8	34.6374	-5.07187	1.07408	-6.25565	0.000117481	0.00445347	FGFBP2
ENSG00000171560.16	6.05274	-8.25576	1.54046	-6.25543	0.000117546	0.00445347	FGA
ENSG00000232176.1	205.883	-1.37267	0.225926	-6.2552	0.000117616	0.00445347	RP11-146N23.1
ENSG00000205871.5	161.805	-1.4003	0.231975	-6.25659	0.000117196	0.00445347	RPS3AP47
ENSG00000157399.16	4.11186	-4.83597	0.812102	-6.25694	0.000117091	0.00445347	ARSE
ENSG00000032444.17	41210.9	0.903977	0.156404	6.01413	0.000118083	0.00446535	PNPLA6
ENSG00000104714.14	957.196	0.487265	0.0820938	6.0107	0.000119126	0.0044963	ERICH1
ENSG00000210082.2	951223	-2.52875	0.440089	-6.24994	0.000119211	0.0044963	MT-RNR2
ENSG00000169116.11	149.625	-2.60951	0.47386	-6.24898	0.000119505	0.00450158	PARM1
ENSG00000118113.12	12.7534	-4.68398	0.839513	-6.24772	0.00011989	0.0045102	MMP8
ENSG00000240382.3	9.53364	-5.64172	1.18227	-6.2435	0.000121194	0.00455339	IGKV1-17
ENSG00000183019.7	23816.4	0.85854	0.147829	6.00116	0.000122073	0.00458049	MCEMP1
ENSG00000117114.20	6.06462	-4.42005	0.795707	-6.23955	0.000122424	0.00458774	ADGRL2
ENSG00000153162.9	5.35485	-3.70726	0.663504	-6.23741	0.000123095	0.00460695	BMP6
ENSG00000104413.18	44.44	-4.04365	0.886185	-6.234	0.000124174	0.00462353	ESRP1
ENSG00000164935.6	1285.13	1.406	0.25451	5.99537	0.000123892	0.00462353	DCSTAMP
ENSG00000101336.16	13241.7	0.567467	0.0965213	5.99567	0.000123798	0.00462353	HCK
ENSG00000101335.10	236.316	-2.11271	0.372913	-6.23405	0.000124155	0.00462353	MYL9
ENSG00000135678.12	6032.94	-1.00167	0.165268	-6.2333	0.000124394	0.00462581	CPM
ENSG00000197258.5	88.112	-1.40135	0.230721	-6.22522	0.000126987	0.0047162	EIF4BP6
ENSG00000185905.4	951.533	0.816414	0.141196	5.98404	0.000127529	0.00473029	C16orf54
ENSG00000114107.9	82.281	-1.25666	0.213266	-6.22249	0.000127876	0.00473713	CEP70
ENSG00000138439.12	290.6	-0.871846	0.142627	-6.22083	0.000128418	0.00474944	FAM117B
ENSG00000278196.3	52.2884	-6.76485	1.48631	-6.22047	0.000128535	0.00474944	IGLV2-8
ENSG00000239839.7	37.9024	-8.05208	1.59198	-6.21894	0.000129038	0.00476196	DEFA3
ENSG00000234741.8	1301.98	-1.09273	0.182754	-6.21803	0.00012934	0.00476705	GAS5
ENSG00000165821.12	20.5178	-3.44526	0.632997	-6.21748	0.000129521	0.00476767	SALL2
ENSG00000070540.13	736.398	-1.02966	0.173429	-6.216	0.000130008	0.00477957	WIPI1
ENSG00000110446.11	15387.7	0.774156	0.135045	5.97447	0.000130679	0.00479815	SLC15A3
ENSG00000113384.14	2094.7	-0.560198	0.0915499	-6.21053	0.000131835	0.00482876	GOLPH3
ENSG00000149380.12	46.4581	2.0631	0.389189	5.97098	0.000131844	0.00482876	P4HA3
ENSG00000182263.14	2.5687	-5.93663	1.13866	-6.2086	0.000132482	0.00484601	FIGN
ENSG00000128245.15	10277.8	0.555125	0.0947721	5.96803	0.00013284	0.00485299	YWHAH
ENSG00000143622.11	1169.9	-0.531259	0.0866544	-6.20562	0.000133494	0.00487062	RIT1
ENSG00000138135.7	69.7367	-3.4062	0.599239	-6.20514	0.000133657	0.00487062	CH25H
ENSG00000086015.22	2071.4	0.647451	0.110662	5.96397	0.000134219	0.00488498	MAST2
ENSG00000010610.10	16420.7	0.743086	0.129072	5.96346	0.000134395	0.00488526	CD4
ENSG00000118407.15	27.2193	-3.21119	0.591691	-6.20013	0.00013537	0.00490987	FILIP1
ENSG00000141579.7	16.1513	-4.11646	0.884263	-6.20001	0.00013541	0.00490987	ZNF750
ENSG00000130224.15	4.33096	-6.374	1.0924	-6.19814	0.000136056	0.00492716	LRCH2
ENSG00000115896.16	93.2426	-1.33276	0.227861	-6.19664	0.000136578	0.0049399	PLCL1
ENSG00000134020.8	151.134	-2.86976	0.491303	-6.19607	0.000136773	0.00494081	PEBP4
ENSG00000171208.10	305.028	-0.920587	0.150796	-6.19502	0.000137138	0.00494787	NETO2
ENSG00000176842.15	40.8252	-3.69775	0.741439	-6.19248	0.000138029	0.00496766	IRX5
ENSG00000100078.4	3.92494	-4.80565	0.970234	-6.19266	0.000137963	0.00496766	PLA2G3
ENSG00000159640.16	8399.54	0.960322	0.16738	5.95138	0.000138583	0.00498145	ACE
ENSG00000283199.3	21.4748	-2.42305	0.42018	-6.18979	0.000138973	0.0049893	ABC13-47488600E17.1
ENSG00000124006.15	44.1402	-3.09912	0.595388	-6.18908	0.000139226	0.00499221	OBSL1
ENSG00000117543.21	298.816	-0.770584	0.127381	-6.18715	0.000139908	0.00501051	DPH5
ENSG00000059728.11	1350.29	-1.33649	0.232152	-6.18626	0.000140224	0.00501563	MXD1
ENSG00000162105.19	36.9451	-3.32455	0.646109	-6.18497	0.000140682	0.00501968	SHANK2
ENSG00000214456.8	18.7432	-3.00323	0.591612	-6.18523	0.000140592	0.00501968	PLIN5
ENSG00000163283.7	7.67836	-5.77853	1.15159	-6.18308	0.00014136	0.00502872	ALPP
ENSG00000068078.19	26.6155	-3.43762	0.649137	-6.18329	0.000141285	0.00502872	FGFR3
ENSG00000214389.2	498.439	-1.79153	0.29817	-6.18282	0.000141454	0.00502872	RPS3AP26
ENSG00000115504.15	313.597	-0.628945	0.102855	-6.1794	0.000142684	0.00506005	EHBP1
ENSG00000157514.16	8537.51	-1.19705	0.199893	-6.17947	0.000142661	0.00506005	TSC22D3
ENSG00000187688.15	13703.6	0.826639	0.145077	5.93575	0.000144186	0.00510709	TRPV2
ENSG00000239911.2	44.4886	-2.52246	0.450086	-6.1712	0.000145682	0.00513506	PRKAG2-AS1
ENSG00000165140.11	41844.5	0.963067	0.168358	5.93215	0.00014551	0.00513506	FBP1
ENSG00000204176.14	9.47078	-3.41317	0.589623	-6.17174	0.000145481	0.00513506	SYT15
ENSG00000141753.7	162.146	-2.46097	0.453795	-6.17144	0.000145591	0.00513506	IGFBP4
ENSG00000143036.17	10.3776	-3.31242	0.606187	-6.16801	0.00014686	0.0051658	SLC44A3
ENSG00000164684.13	35.4035	-3.13565	0.567478	-6.16788	0.000146909	0.0051658	ZNF704
ENSG00000164125.15	282.088	-2.12473	0.381271	-6.16493	0.000148011	0.00519825	FAM198B
ENSG00000133818.14	48.6962	-2.26565	0.405712	-6.16356	0.000148525	0.00521003	RRAS2
ENSG00000169418.10	23.6314	-2.79822	0.493401	-6.16038	0.000149721	0.00524566	NPR1
ENSG00000107341.5	2990.9	-0.5074	0.0832599	-6.15985	0.000149922	0.00524637	UBE2R2
ENSG00000101265.16	1146.15	-2.00984	0.363949	-6.15805	0.000150607	0.005264	RASSF2
ENSG00000250786.2	11.5107	-4.47415	0.990142	-6.15206	0.000152905	0.0053379	SNHG18
ENSG00000159708.18	21.3544	-4.35622	0.885768	-6.15156	0.000153096	0.00533818	LRRC36
ENSG00000174938.14	23.6469	-2.98387	0.544429	-6.14906	0.000154067	0.0053656	SEZ6L2
ENSG00000225031.1	116.677	-1.71685	0.283661	-6.1482	0.000154399	0.00537073	EIF4BP7
ENSG00000036549.13	652.195	-0.675743	0.111965	-6.1466	0.000155026	0.00537324	ZZZ3
ENSG00000244280.1	5.00649	-7.10567	1.25135	-6.14716	0.000154804	0.00537324	ECEL1P2
ENSG00000127328.22	114.901	-1.33919	0.233252	-6.14669	0.00015499	0.00537324	RAB3IP
ENSG00000226525.5	204.862	-1.15961	0.19644	-6.14575	0.000155357	0.00537829	RPS7P10
ENSG00000086666.19	1375.28	-0.677244	0.11211	-6.1446	0.00015581	0.00538757	ZFAND6
ENSG00000136111.14	3151.26	0.790279	0.139017	5.90129	0.000157305	0.00543282	TBC1D4
ENSG00000172349.17	2553.92	0.713823	0.125674	5.90074	0.000157523	0.0054339	IL16
ENSG00000196167.10	31.9632	-3.36148	0.640592	-6.13842	0.000158256	0.00545272	COLCA1
ENSG00000117385.16	1395.39	0.567584	0.0983537	5.89313	0.000160574	0.00552602	P3H1
ENSG00000136315.4	3.41635	-3.61428	0.635871	-6.12867	0.000162189	0.00556844	RP11-84C10.2
ENSG00000211677.2	227.128	-3.67771	0.711613	-6.12889	0.000162099	0.00556844	IGLC2
ENSG00000168542.16	39.8093	-5.85804	1.32633	-6.12811	0.000162416	0.00556964	COL3A1
ENSG00000196878.15	118.791	-2.52375	0.474535	-6.12466	0.000163832	0.00561158	LAMB3
ENSG00000114013.16	4514.14	0.689677	0.121519	5.87978	0.000166055	0.00568104	CD86
ENSG00000237984.3	65.4371	-1.54966	0.262948	-6.11477	0.000167954	0.00573927	PTENP1
ENSG00000148848.14	199.977	1.76926	0.334606	5.87469	0.000168194	0.00574071	ADAM12
ENSG00000147604.14	10709.5	-0.699699	0.117212	-6.11318	0.000168625	0.00574193	RPL7
ENSG00000120057.5	6.65231	-6.83635	1.32572	-6.11338	0.00016854	0.00574193	SFRP5
ENSG00000106605.11	5027.09	0.610477	0.107186	5.87072	0.000169874	0.0057766	BLVRA
ENSG00000108551.5	36.7669	-3.02235	0.560478	-6.10985	0.00017004	0.0057766	RASD1
ENSG00000179820.16	13212.8	0.949122	0.166987	5.86652	0.000171676	0.00582537	MYADM
ENSG00000118432.12	12.5948	-4.83483	0.986235	-6.10456	0.00017231	0.00584006	CNR1
ENSG00000132694.19	4857.54	0.430772	0.0738753	5.86406	0.000172737	0.00584772	ARHGEF11
ENSG00000019582.15	617826	0.851542	0.151545	5.86033	0.000174359	0.00589576	CD74
ENSG00000102837.7	5.9615	-7.07609	1.22314	-6.09703	0.000175593	0.0059306	OLFM4
ENSG00000156508.18	134448	-0.754166	0.125959	-6.09253	0.000177582	0.00599082	EEF1A1
ENSG00000104687.14	2312.75	-0.670697	0.111917	-6.09039	0.000178537	0.00600473	GSR
ENSG00000035403.18	1151.99	-1.07181	0.182831	-6.09048	0.000178497	0.00600473	VCL
ENSG00000162231.14	6121.57	0.89311	0.157869	5.8507	0.000178614	0.00600473	NXF1
ENSG00000196411.10	44.856	-2.91917	0.545224	-6.08727	0.000179936	0.00604218	EPHB4
ENSG00000089159.16	650.935	-1.8907	0.344663	-6.08334	0.000181713	0.00609482	PXN
ENSG00000105523.3	27.4275	-3.00091	0.561555	-6.08116	0.000182704	0.00612101	FAM83E
ENSG00000164251.5	27.46	-3.10282	0.603706	-6.07279	0.000186562	0.00624231	F2RL1
ENSG00000005844.18	13150.2	0.697223	0.123126	5.83286	0.000186754	0.00624231	ITGAL
ENSG00000130600.19	9.89251	-2.99346	0.568857	-6.07125	0.000187281	0.00625272	H19
ENSG00000135269.18	1043.11	-0.749984	0.126328	-6.0705	0.000187629	0.00625321	TES
ENSG00000139146.14	506.069	-0.740288	0.125058	-6.0703	0.000187725	0.00625321	FAM60A
ENSG00000122406.14	12149.1	-0.705507	0.119315	-6.0683	0.000188665	0.00627731	RPL5
ENSG00000140092.14	40.4827	-3.00501	0.569088	-6.06303	0.000191158	0.00634575	FBLN5
ENSG00000103111.15	3035.3	0.443557	0.0762677	5.82362	0.000191107	0.00634575	MON1B
ENSG00000143772.9	1748.59	0.689234	0.120814	5.82269	0.000191552	0.00635157	ITPKB
ENSG00000198695.2	3302.15	-2.35966	0.424187	-6.06147	0.000191903	0.00635595	MT-ND6
ENSG00000001626.16	20.3617	-4.34311	0.890506	-6.06	0.000192606	0.006372	CFTR
ENSG00000281162.2	22.1553	-2.97677	0.536543	-6.05843	0.000193359	0.00637753	LINC01127
ENSG00000130741.11	4773.16	-0.635554	0.106323	-6.05828	0.000193431	0.00637753	EIF2S3
ENSG00000147257.15	2.57606	-5.72827	1.08642	-6.05911	0.000193032	0.00637753	GPC3
ENSG00000106484.16	23.0564	-2.56834	0.479455	-6.0569	0.000194098	0.00638502	MEST
ENSG00000111666.11	759.055	-0.846947	0.145041	-6.05714	0.000193981	0.00638502	CHPT1
ENSG00000167987.11	3092.45	0.632389	0.110394	5.81468	0.000195409	0.00642089	VPS37C
ENSG00000136738.15	772.817	-0.557712	0.0928928	-6.04907	0.000197918	0.00649599	STAM
ENSG00000189377.9	191.553	-3.12851	0.621752	-6.04836	0.000198267	0.00650013	CXCL17
ENSG00000113594.10	20.9127	-4.21993	0.853104	-6.0393	0.000202778	0.00664053	LIFR
ENSG00000145284.12	17.6838	-2.9138	0.532396	-6.03834	0.000203263	0.00664891	SCD5
ENSG00000204287.14	296172	0.74899	0.135897	5.79484	0.000205279	0.00670731	HLA-DRA
ENSG00000055813.6	6.80942	-4.83042	1.01972	-6.03345	0.000205744	0.00671495	CCDC85A
ENSG00000248923.1	16081.7	-2.91896	0.537975	-6.02366	0.000210796	0.00687215	MTND5P11
ENSG00000165120.5	21.9031	2.16188	0.415909	5.7825	0.000211659	0.00689255	SSMEM1
ENSG00000154319.16	24.5058	-2.80753	0.544275	-6.02111	0.00021213	0.00690017	FAM167A
ENSG00000152952.12	23.4255	-2.69876	0.509593	-6.01954	0.000212959	0.00691342	PLOD2
ENSG00000102893.16	1880.18	-0.452616	0.0758057	-6.01943	0.000213013	0.00691342	PHKB
ENSG00000100379.17	1252.9	0.733986	0.131472	5.77822	0.00021391	0.00693479	KCTD17
ENSG00000162576.17	13.5174	-3.87098	0.70876	-6.01664	0.000214493	0.00694529	MXRA8
ENSG00000082146.13	508.912	-0.791761	0.135429	-6.01623	0.000214712	0.00694529	STRADB
ENSG00000143612.21	5319.6	-0.486808	0.0817937	-6.01492	0.000215409	0.00695315	C1orf43
ENSG00000114251.14	42.2588	-2.2379	0.412788	-6.01487	0.000215433	0.00695315	WNT5A
ENSG00000152104.12	12.7285	-4.05802	0.839732	-6.01307	0.000216393	0.00697641	PTPN14
ENSG00000244437.1	19.1876	-5.17852	1.11897	-6.01195	0.000216992	0.00698795	IGKV3-15
ENSG00000235169.10	8.15764	-3.63176	0.687344	-6.00729	0.00021951	0.00706123	SMIM1
ENSG00000135472.9	44.4333	2.74222	0.551605	5.76483	0.00022111	0.00710483	FAIM2
ENSG00000182308.7	37.4756	1.67447	0.314139	5.76249	0.000222393	0.00713819	DCAF4L1
ENSG00000096996.16	1491.79	0.634909	0.11341	5.76087	0.000223284	0.00715886	IL12RB1
ENSG00000057294.15	439.92	-2.15106	0.369533	-5.99741	0.000224928	0.00719658	PKP2
ENSG00000166377.20	1860.02	0.594638	0.10484	5.75784	0.000224955	0.00719658	ATP9B
ENSG00000197548.12	2498.8	0.347831	0.0610693	5.75718	0.000225324	0.00720048	ATG7
ENSG00000188641.14	3155.76	-0.935935	0.161714	-5.99382	0.000226926	0.00722384	DPYD
ENSG00000184489.12	79.3133	-2.50893	0.465797	-5.99447	0.000226562	0.00722384	PTP4A3
ENSG00000168447.11	52.3074	-3.31763	0.683572	-5.99362	0.000227037	0.00722384	SCNN1B
ENSG00000101955.15	8.86476	-4.19638	0.775548	-5.9936	0.000227049	0.00722384	SRPX
ENSG00000119411.11	31.7615	-2.98009	0.556865	-5.99183	0.000228045	0.00724759	BSPRY
ENSG00000134709.12	30.1202	-2.93506	0.590451	-5.98802	0.000230197	0.007308	HOOK1
ENSG00000142961.14	2115.53	0.614606	0.109242	5.74706	0.000231015	0.00732322	MOB3C
ENSG00000144843.11	2564.31	0.489446	0.0861497	5.74677	0.00023118	0.00732322	ADPRH
ENSG00000119535.18	3255.23	-1.21017	0.21327	-5.98102	0.000234194	0.00740827	CSF3R
ENSG00000107819.13	3742.52	0.572802	0.101033	5.7412	0.000234375	0.00740827	SFXN3
ENSG00000133134.12	32.1199	-2.13754	0.382897	-5.97764	0.000236153	0.00745637	BEX2
ENSG00000246273.8	49.0474	-1.52608	0.271359	-5.976	0.000237109	0.00747341	SBF2-AS1
ENSG00000181350.12	1423.17	1.00142	0.182921	5.73631	0.000237206	0.00747341	LRRC75A
ENSG00000180198.16	702.356	-0.544343	0.0917503	-5.97519	0.000237582	0.00747713	RCC1
ENSG00000112576.13	8610.23	0.677962	0.121469	5.73514	0.000237893	0.00747883	CCND3
ENSG00000254109.6	12.1392	-6.81888	1.63082	-5.97219	0.000239336	0.00751607	RBPMS-AS1
ENSG00000106688.12	17.8929	-3.38482	0.691092	-5.95845	0.000247547	0.00776554	SLC1A1
ENSG00000260228.6	227.556	1.02084	0.188149	5.714	0.000250563	0.00785168	RP11-483P21.2
ENSG00000242371.1	5.94233	-11.8089	3.2654	-5.95229	0.000251315	0.0078592	IGKV1-39
ENSG00000109205.16	4.93153	-8.86995	1.84299	-5.95224	0.000251343	0.0078592	ODAM
ENSG00000164176.13	10.5993	-5.00669	1.029	-5.93767	0.000260469	0.00813582	EDIL3
ENSG00000172985.11	21.5586	-2.92039	0.539043	-5.93053	0.000265055	0.00827018	SH3RF3
ENSG00000166816.15	966.282	0.906623	0.165284	5.68797	0.000267029	0.00832284	LDHD
ENSG00000188707.6	631.743	0.807478	0.148075	5.68749	0.000267345	0.00832375	ZBED6CL
ENSG00000189143.9	162.98	-2.76844	0.540057	-5.92555	0.000268293	0.00834435	CLDN4
ENSG00000101187.16	22.5699	-2.87334	0.531722	-5.92459	0.000268922	0.00835498	SLCO4A1
ENSG00000166037.11	733.34	-0.580204	0.0996375	-5.92127	0.000271113	0.00840788	CEP57
ENSG00000161249.21	57.9688	-2.95739	0.622773	-5.92113	0.000271203	0.00840788	DMKN
ENSG00000158528.12	15.3046	-3.43895	0.769708	-5.9186	0.000272882	0.00845091	PPP1R9A
ENSG00000137872.17	5.03962	-5.46622	1.18625	-5.91716	0.000273844	0.00847168	SEMA6D
ENSG00000136478.8	3471.97	-0.981354	0.168452	-5.91667	0.000274168	0.0084727	TEX2
ENSG00000087053.20	698.698	-0.468871	0.0804304	-5.9157	0.000274815	0.00848368	MTMR2
ENSG00000119280.17	437.101	-0.792597	0.139305	-5.91464	0.000275525	0.00849657	C1orf198
ENSG00000006747.15	48.4041	-2.72199	0.539946	-5.91307	0.000276584	0.0085202	SCIN
ENSG00000132912.13	1585.87	-0.535875	0.0923986	-5.91221	0.000277162	0.00852896	DCTN4
ENSG00000088926.14	6.82967	-4.37381	0.779613	-5.90972	0.000278849	0.00857179	F11
ENSG00000144285.22	4.45398	-6.76629	1.45436	-5.90676	0.000280863	0.00862017	SCN1A
ENSG00000248323.7	53.1337	-2.49347	0.459031	-5.90654	0.000281015	0.00862017	LUCAT1
ENSG00000250120.8	11.5594	-3.35784	0.718425	-5.90537	0.000281817	0.00862656	PCDHA10
ENSG00000090013.11	2047.2	-1.22216	0.218913	-5.90552	0.000281711	0.00862656	BLVRB
ENSG00000197712.12	257.105	-0.740626	0.129702	-5.9042	0.000282616	0.00864192	FAM114A1
ENSG00000115109.14	169.627	-1.13795	0.203326	-5.90269	0.000283659	0.00866472	EPB41L5
ENSG00000114853.14	1458.06	0.653958	0.117354	5.66245	0.000284157	0.00867082	ZBTB47
ENSG00000153721.19	9.1672	-3.04571	0.633072	-5.90145	0.000284517	0.0086727	CNKSR3
ENSG00000143153.13	4856.75	0.778022	0.142709	5.66138	0.000284899	0.00867525	ATP1B1
ENSG00000177133.11	8.19309	-3.39637	0.648912	-5.89915	0.000286112	0.0086849	LINC00982
ENSG00000182551.14	1520.28	-0.688388	0.119801	-5.89957	0.000285817	0.0086849	ADI1
ENSG00000176170.14	82.6813	-1.99941	0.368766	-5.89982	0.000285647	0.0086849	SPHK1
ENSG00000115828.17	379.947	-1.44458	0.261098	-5.89645	0.000287993	0.00873288	QPCT
ENSG00000211959.2	11.1126	-5.17718	1.16644	-5.89408	0.000289657	0.00876507	IGHV4-39
ENSG00000167434.10	6.68849	-2.43212	0.428524	-5.89427	0.000289521	0.00876507	CA4
ENSG00000250722.6	525.663	-2.91922	0.643455	-5.89154	0.00029145	0.00881014	SEPP1
ENSG00000162711.18	273.672	-1.58581	0.28759	-5.88875	0.000293427	0.0088607	NLRP3
ENSG00000118162.14	600.71	0.934617	0.17329	5.64735	0.000294772	0.0088921	KPTN
ENSG00000163492.15	13.2082	-3.74404	0.77929	-5.88506	0.000296066	0.00891262	CCDC141
ENSG00000173432.12	150.851	-2.90486	0.624591	-5.88536	0.000295854	0.00891262	SAA1
ENSG00000213757.3	72.4775	-1.49807	0.260845	-5.88431	0.000296606	0.00891966	CTC-451P13.1
ENSG00000145868.17	1390.8	-0.483399	0.0829818	-5.88043	0.000299409	0.00899464	FBXO38
ENSG00000187796.15	1756.71	0.746104	0.135915	5.64037	0.000299803	0.00899718	CARD9
ENSG00000127838.14	1096.3	-1.04739	0.187228	-5.87938	0.000300172	0.00899896	PNKD
ENSG00000176533.13	36.7532	-2.2885	0.442095	-5.87363	0.000304382	0.0091158	GNG7
ENSG00000265735.2	66.463	-2.48042	0.473057	-5.87281	0.000304981	0.00912434	RN7SL5P
ENSG00000223865.11	59809.4	0.728173	0.133906	5.63194	0.000305987	0.00914502	HLA-DPB1
ENSG00000203697.12	25.9231	-3.49824	0.677988	-5.87035	0.000306806	0.00916008	CAPN8
ENSG00000211956.2	10.6036	-4.7877	1.01561	-5.86898	0.000307825	0.00918107	IGHV4-34
ENSG00000184828.10	916.699	0.987847	0.184888	5.62846	0.000308573	0.00919395	ZBTB7C
ENSG00000248527.1	90149	-2.22838	0.421706	-5.86591	0.000310117	0.00922107	MTATP6P1
ENSG00000120756.13	39.3612	-2.37074	0.48024	-5.86624	0.000309873	0.00922107	PLS1
ENSG00000009307.16	13105.4	-0.50563	0.0870749	-5.86469	0.000311032	0.00922443	CSDE1
ENSG00000010017.13	1039.13	-0.531118	0.0916419	-5.86407	0.000311499	0.00922443	RANBP9
ENSG00000103196.12	46.6557	-3.70259	0.778798	-5.86428	0.000311343	0.00922443	CRISPLD2
ENSG00000104814.13	1427.49	1.0105	0.192205	5.62472	0.000311375	0.00922443	MAP4K1
ENSG00000104774.13	22909.4	0.606398	0.110501	5.62364	0.000312188	0.00923542	MAN2B1
ENSG00000159166.15	102.614	-2.2806	0.436638	-5.8626	0.000312608	0.00923846	LAD1
ENSG00000109321.11	175.112	-4.0906	0.767864	-5.86172	0.000313275	0.00924624	AREG
ENSG00000140682.19	11.6697	-3.05081	0.587603	-5.86141	0.000313507	0.00924624	TGFB1I1
ENSG00000177239.15	2944.7	0.506112	0.0914237	5.61412	0.000319447	0.00941186	MAN1B1
ENSG00000124491.16	859.035	-3.13468	0.658804	-5.85277	0.000320118	0.0094221	F13A1
ENSG00000129474.16	24.3348	-3.33834	0.714445	-5.8513	0.000321255	0.009446	AJUBA
ENSG00000135862.6	358.984	-1.96594	0.357212	-5.84758	0.000324152	0.00951194	LAMC1
ENSG00000145390.11	228.992	-1.09649	0.193745	-5.84799	0.00032383	0.00951194	USP53
ENSG00000154330.13	847.495	1.00738	0.186774	5.60378	0.000327513	0.00960088	PGM5
ENSG00000156976.17	7414.22	-0.537505	0.0930686	-5.84264	0.000328035	0.00960649	EIF4A2
ENSG00000169291.10	36.6497	-2.73032	0.546766	-5.83719	0.000332368	0.00970919	SHE
ENSG00000057252.13	4147.4	-0.926477	0.16244	-5.83697	0.000332543	0.00970919	SOAT1
ENSG00000213533.13	2495.99	0.807969	0.149802	5.59797	0.000332134	0.00970919	TMEM110
ENSG00000213553.4	1026.35	-1.23973	0.222628	-5.83578	0.000333499	0.00972733	RPLP0P6
ENSG00000272196.2	74.3221	-2.36273	0.430333	-5.83425	0.000334726	0.00974435	HIST2H2AA4
ENSG00000286017.1	12.3977	2.83818	0.610259	5.59406	0.000335269	0.00974435	NA
ENSG00000141736.13	174.741	-1.69592	0.322355	-5.83339	0.000335423	0.00974435	ERBB2
ENSG00000187323.12	6.14498	-5.10073	1.05734	-5.83356	0.000335281	0.00974435	DCC
ENSG00000067606.17	240.674	-1.47142	0.274116	-5.83205	0.0003365	0.00974999	PRKCZ
ENSG00000240376.1	216.013	-1.16261	0.205135	-5.8319	0.000336623	0.00974999	RP11-36C20.1
ENSG00000112379.9	87.5048	-3.14454	0.660119	-5.83266	0.000336008	0.00974999	ARFGEF3
ENSG00000108578.15	685.243	-0.626375	0.109077	-5.82952	0.000338559	0.0097963	BLMH
ENSG00000242258.1	402.317	1.37843	0.263199	5.58924	0.000339181	0.00980455	LINC00996
ENSG00000236699.9	17.6977	-4.41428	0.944117	-5.82447	0.000342693	0.00989624	ARHGEF38
ENSG00000142864.14	4468.16	-0.549489	0.0955499	-5.82321	0.00034373	0.00991634	SERBP1
ENSG00000081181.8	11.4961	-2.11754	0.392669	-5.82009	0.000346313	0.00997108	ARG2
ENSG00000005022.6	6340.97	-0.690232	0.121197	-5.8205	0.000345978	0.00997108	SLC25A5
ENSG00000229117.9	4540.04	-1.1417	0.203834	-5.81771	0.000348295	0.0100182	RPL41
ENSG00000065548.18	1220.01	-0.581911	0.101461	-5.81617	0.00034959	0.0100398	ZC3H15
ENSG00000128513.16	502.562	-0.506412	0.0879709	-5.816	0.000349735	0.0100398	POT1
ENSG00000185482.8	1809.53	0.71528	0.134379	5.5749	0.000351065	0.010068	STAC3
ENSG00000188800.6	27.3994	1.97138	0.408842	5.57294	0.000352716	0.0101054	TMCO2
ENSG00000230615.7	3.49627	-3.3888	0.629063	-5.80881	0.000355815	0.0101691	RP5-1198O20.4
ENSG00000170293.9	17.1117	-3.22738	0.63494	-5.8082	0.000356337	0.0101691	CMTM8
ENSG00000109466.14	1017.74	-0.736775	0.128956	-5.80924	0.000355449	0.0101691	KLHL2
ENSG00000133083.15	4.75048	-4.54041	0.956421	-5.80859	0.000355998	0.0101691	DCLK1
ENSG00000162729.14	1465.13	0.871581	0.161782	5.56634	0.000358342	0.0102163	IGSF8
ENSG00000116741.8	859.816	-2.19356	0.427626	-5.80502	0.000359058	0.0102266	RGS2
ENSG00000116663.11	1688.44	0.585829	0.108955	5.56424	0.000360152	0.0102478	FBXO6
ENSG00000140937.14	3.29064	-5.35969	1.10081	-5.80038	0.00036307	0.0103207	CDH11
ENSG00000175544.13	257.819	1.18961	0.227175	5.55925	0.000364473	0.0103505	CABP4
ENSG00000076555.15	1814.87	-1.20429	0.215031	-5.79496	0.000367807	0.010435	ACACB
ENSG00000186907.8	6.26979	-2.15772	0.40052	-5.79273	0.000369775	0.0104806	RTN4RL2
ENSG00000154065.17	104.495	-1.64889	0.311502	-5.79122	0.000371116	0.0105083	ANKRD29
ENSG00000139192.12	2166.09	0.729136	0.136195	5.54978	0.000372825	0.0105464	TAPBPL
ENSG00000249158.7	10.2759	-4.11313	0.935501	-5.7869	0.000374967	0.0105935	PCDHA11
ENSG00000213326.4	147.404	-1.36088	0.245405	-5.78662	0.000375215	0.0105935	RPS7P11
ENSG00000126878.13	7.98818	-4.07535	0.885702	-5.78589	0.000375865	0.0106015	AIF1L
ENSG00000178429.9	69.6793	-1.21932	0.223225	-5.78517	0.000376515	0.0106095	RPS3AP5
ENSG00000088899.15	93.6748	-1.75907	0.325182	-5.78275	0.0003787	0.0106608	LZTS3
ENSG00000136295.15	3356.27	-0.868624	0.1538	-5.78094	0.00038034	0.0106966	TTYH3
ENSG00000136158.12	66.7188	-2.22488	0.440388	-5.7797	0.000381468	0.010718	SPRY2
ENSG00000106683.15	5963.25	0.610832	0.113	5.53648	0.000384852	0.0108026	LIMK1
ENSG00000188305.6	129.22	-2.03942	0.367761	-5.77508	0.000385688	0.0108156	C19orf35
ENSG00000203875.13	1364.64	-0.980537	0.1771	-5.77363	0.000387027	0.0108237	SNHG5
ENSG00000260997.1	291.521	1.06486	0.204665	5.53447	0.000386693	0.0108237	RP4-647J21.1
ENSG00000182327.8	46.173	1.45364	0.2826	5.53404	0.000387092	0.0108237	GLTPD2
ENSG00000198729.5	64.9265	-2.36816	0.459252	-5.77253	0.000388043	0.0108399	PPP1R14C
ENSG00000235663.1	71.7832	1.76998	0.354713	5.53149	0.000389457	0.0108658	SAPCD1-AS1
ENSG00000007866.21	27.1122	-3.29906	0.716686	-5.77067	0.000389761	0.0108658	TEAD3
ENSG00000163597.15	741.296	-0.781601	0.14005	-5.77013	0.000390266	0.0108658	SNHG16
ENSG00000277967.1	32.9658	-1.25453	0.225519	-5.76991	0.000390468	0.0108658	ZNFX1-AS1_3
ENSG00000187486.5	3.52093	-4.02602	0.765234	-5.76919	0.00039114	0.0108742	KCNJ11
ENSG00000198246.9	1798.82	0.600624	0.111302	5.52796	0.000392738	0.0109081	SLC29A3
ENSG00000224373.3	15.0166	-4.58588	1.1338	-5.76644	0.000393712	0.0109248	IGHV4-59
ENSG00000196739.15	9.53842	-3.9732	0.809076	-5.76427	0.00039575	0.0109708	COL27A1
ENSG00000287920.1	3.91796	-3.95067	0.848803	-5.76053	0.000399286	0.0110583	NA
ENSG00000100911.16	6551.89	0.75039	0.143587	5.52035	0.000399914	0.0110652	PSME2
ENSG00000114395.11	942.714	0.608929	0.113691	5.51824	0.000401933	0.0111105	CYB561D2
ENSG00000211945.2	9.85627	-5.2733	1.09624	-5.75731	0.000402359	0.0111117	IGHV1-18
ENSG00000128335.14	2935.46	0.659861	0.122727	5.51655	0.000403545	0.0111339	APOL2
ENSG00000162923.16	4044.06	-0.473095	0.0830544	-5.75508	0.000404496	0.011139	WDR26
ENSG00000196972.9	3.0481	-3.20604	0.644894	-5.75526	0.000404327	0.011139	SMIM10L2B
ENSG00000163898.10	40.0121	-3.70495	0.790917	-5.75444	0.000405107	0.0111452	LIPH
ENSG00000239887.6	9.16605	-3.23281	0.669657	-5.75046	0.000408961	0.0112406	C1orf226
ENSG00000261863.1	2.77815	-5.6535	1.29517	-5.74885	0.000410523	0.0112729	RP11-141J13.5
ENSG00000172551.11	2.97613	-4.31912	0.882624	-5.74789	0.000411465	0.0112881	MUCL1
ENSG00000196782.12	388.228	-0.814243	0.144351	-5.74232	0.00041694	0.0114275	MAML3
ENSG00000136883.14	3.18642	-5.1171	0.968389	-5.7414	0.000417846	0.0114308	KIF12
ENSG00000141506.13	4135.5	-0.562123	0.0980655	-5.7417	0.000417548	0.0114308	PIK3R5
ENSG00000115602.17	16.1219	-3.35098	0.702194	-5.73988	0.000419355	0.0114613	IL1RL1
ENSG00000102181.21	1913.94	0.514339	0.0937405	5.49662	0.000423094	0.0115526	CD99L2
ENSG00000225431.1	5.45315	-4.95481	1.19334	-5.73569	0.000423547	0.0115542	AP001626.1
ENSG00000248727.6	196.393	1.12866	0.223887	5.49498	0.000424747	0.0115652	CTC-236F12.4
ENSG00000185532.20	2.80064	-7.22355	1.53569	-5.7345	0.000424736	0.0115652	PRKG1
ENSG00000171345.13	384.038	-2.64804	0.536204	-5.7335	0.000425745	0.0115816	KRT19
ENSG00000143171.13	3.90925	-6.61547	1.28453	-5.73208	0.000427181	0.0115897	RXRG
ENSG00000241634.1	19.2428	2.46576	0.508662	5.49223	0.00042752	0.0115897	RP11-381E24.1
ENSG00000145860.12	933.423	-0.86588	0.157615	-5.73162	0.000427641	0.0115897	RNF145
ENSG00000170892.12	556.175	-0.782013	0.140782	-5.73168	0.000427583	0.0115897	TSEN34
ENSG00000167861.16	21.6013	-2.84184	0.60502	-5.73039	0.000428888	0.0116127	HID1
ENSG00000253522.6	105.276	1.92686	0.401241	5.49004	0.000429742	0.011625	MIR3142HG
ENSG00000135048.14	891.965	-0.984713	0.179403	-5.72729	0.000432056	0.0116576	TMEM2
ENSG00000137710.17	1416.14	-0.701935	0.125492	-5.7272	0.000432147	0.0116576	RDX
ENSG00000234589.4	69.1868	-1.17688	0.212842	-5.72726	0.000432082	0.0116576	RP11-253E3.1
ENSG00000204482.11	7982.04	0.991038	0.195798	5.48121	0.000438809	0.0118263	LST1
ENSG00000051128.19	280.452	-1.37692	0.254938	-5.7193	0.000440294	0.0118553	HOMER3
ENSG00000136859.10	2.41851	-5.97497	1.29748	-5.71596	0.000443782	0.0119161	ANGPTL2
ENSG00000178695.6	9004.66	-0.723382	0.12973	-5.71603	0.000443708	0.0119161	KCTD12
ENSG00000177045.10	32.4029	-2.26486	0.423656	-5.7161	0.000443631	0.0119161	SIX5
ENSG00000242445.1	122.476	-1.30283	0.23584	-5.71128	0.000448706	0.0120373	RPL7AP11
ENSG00000249171.1	6.61727	2.98411	0.584809	5.46888	0.000451779	0.0120974	RP11-767N15.1
ENSG00000107625.13	735.6	-0.500948	0.088299	-5.70877	0.000451381	0.0120974	DDX50
ENSG00000141968.8	3823.31	0.488417	0.0916512	5.46804	0.000452677	0.0121103	VAV1
ENSG00000109686.18	38.2983	-2.84381	0.625472	-5.70343	0.000457095	0.0122172	SH3D19
ENSG00000185201.16	2204.14	-1.34334	0.259405	-5.70162	0.000459049	0.0122582	IFITM2
ENSG00000185483.12	10.1325	-4.08771	0.816927	-5.69988	0.000460938	0.0122973	ROR1
ENSG00000138032.21	1359.62	-0.573442	0.101861	-5.69766	0.000463351	0.0123465	PPM1B
ENSG00000212907.2	154660	-2.07677	0.398543	-5.69741	0.000463632	0.0123465	MT-ND4L
ENSG00000181444.13	155.39	-1.84656	0.354307	-5.6968	0.000464295	0.0123529	ZNF467
ENSG00000163558.13	411.29	-0.870213	0.161263	-5.69559	0.000465622	0.0123713	PRKCI
ENSG00000008083.14	762.56	-0.741995	0.133587	-5.69539	0.000465837	0.0123713	JARID2
ENSG00000152939.17	24.7527	-2.43142	0.504003	-5.69368	0.000467718	0.0123986	MARVELD2
ENSG00000123338.13	18998	0.397672	0.0738476	5.45427	0.000467599	0.0123986	NCKAP1L
ENSG00000138772.13	178.205	-2.06239	0.40802	-5.69206	0.000469506	0.0124346	ANXA3
ENSG00000120549.18	36.3674	-2.95104	0.627387	-5.68967	0.000472157	0.0124935	KIAA1217
ENSG00000135097.7	2.49207	-5.09325	0.956999	-5.68839	0.00047357	0.0125195	MSI1
ENSG00000179715.13	2393.83	0.655434	0.123773	5.4455	0.000477347	0.0126079	PCED1B
ENSG00000182667.14	9.51643	-4.22714	0.908033	-5.68117	0.00048168	0.0127108	NTM
ENSG00000152128.13	80.1527	-2.16601	0.421701	-5.67923	0.000483878	0.0127471	TMEM163
ENSG00000178723.7	175.776	-1.60163	0.29026	-5.67918	0.000483933	0.0127471	GLULP4
ENSG00000147642.17	31.1323	-3.52086	0.825265	-5.67493	0.000488789	0.0128633	SYBU
ENSG00000198355.5	2303.06	-0.645463	0.116326	-5.67369	0.00049021	0.0128891	PIM3
ENSG00000187699.10	6.8042	-4.22648	1.15283	-5.67178	0.000492416	0.0129354	C2orf88
ENSG00000268416.1	10.2711	-4.02673	0.877135	-5.67017	0.000494275	0.0129725	CTD-2626G11.2
ENSG00000148700.15	1204.08	-0.963041	0.178484	-5.66843	0.000496299	0.0130139	ADD3
ENSG00000132405.19	1830.68	-0.710013	0.129768	-5.66609	0.00049903	0.0130619	TBC1D14
ENSG00000216866.5	244.695	-1.45542	0.263363	-5.66632	0.000498757	0.0130619	RPS2P55
ENSG00000246695.8	278.364	0.901101	0.176376	5.42349	0.000502654	0.0131449	RASSF8-AS1
ENSG00000006042.12	30.5349	-2.97848	0.677114	-5.66087	0.00050517	0.0131989	TMEM98
ENSG00000158856.18	148.823	-2.30546	0.495428	-5.66036	0.000505777	0.0132029	DMTN
ENSG00000243824.1	41.5671	-1.42502	0.261948	-5.65891	0.000507491	0.0132357	RPL12P6
ENSG00000203812.2	50.7726	-2.22921	0.426947	-5.65578	0.000511218	0.013321	HIST2H2AA3
ENSG00000267259.1	2.52657	-8.35379	1.64542	-5.65516	0.000511971	0.0133287	CTD-2008P7.9
ENSG00000180817.12	1446.15	-0.712454	0.130673	-5.65419	0.000513124	0.0133348	PPA1
ENSG00000166897.16	7.39633	-2.71055	0.536171	-5.65453	0.000512719	0.0133348	ELFN2
ENSG00000137996.13	940.608	-0.47714	0.0852145	-5.6536	0.000513839	0.0133388	RTCA
ENSG00000177410.13	2069.56	-0.86396	0.157542	-5.6533	0.000514195	0.0133388	ZFAS1
ENSG00000175886.10	34.1389	-0.999092	0.186377	-5.65201	0.000515753	0.0133673	RPL7AP66
ENSG00000111261.14	30.8736	-2.6083	0.554956	-5.64078	0.000529462	0.0136982	MANSC1
ENSG00000088002.12	18.0249	-2.05133	0.414042	-5.64111	0.000529055	0.0136982	SULT2B1
ENSG00000166295.9	2318.97	-0.491179	0.0883675	-5.63892	0.000531762	0.0137455	ANAPC16
ENSG00000118482.12	2464.77	-0.548067	0.0984417	-5.63378	0.000538176	0.0138989	PHF3
ENSG00000013523.11	2181.48	0.657588	0.124051	5.39094	0.000542363	0.0139946	ANGEL1
ENSG00000233392.5	32.5395	2.52253	0.538021	5.38898	0.000544846	0.0140462	AC104809.4
ENSG00000241061.3	141.766	-1.48446	0.273892	-5.62102	0.000554419	0.0142803	RPL5P1
ENSG00000132704.16	247.253	1.68884	0.35203	5.37952	0.000556975	0.0143209	FCRL2
ENSG00000160593.19	9372.67	0.671666	0.129474	5.37952	0.000556979	0.0143209	JAML
ENSG00000129422.14	418.38	-1.91869	0.386938	-5.61703	0.000559587	0.0143753	MTUS1
ENSG00000215326.3	99.5664	-1.45831	0.267201	-5.61527	0.000561884	0.0144215	GPX1P2
ENSG00000103187.8	23677.4	0.580036	0.112532	5.37456	0.000563445	0.0144488	COTL1
ENSG00000198734.12	238.218	-1.66333	0.312608	-5.61327	0.000564492	0.0144629	F5
ENSG00000229344.1	10717.7	-2.48665	0.51069	-5.61286	0.000565041	0.0144642	MTCO2P12
ENSG00000134339.9	61.7435	-2.64766	0.575989	-5.60761	0.000571971	0.0146288	SAA2
ENSG00000110931.19	2253.8	0.544375	0.102471	5.36706	0.00057334	0.0146301	CAMKK2
ENSG00000103089.9	5.77834	-3.48924	0.825799	-5.60643	0.000573531	0.0146301	FA2H
ENSG00000204103.4	4172.95	-1.00037	0.185468	-5.60681	0.000573036	0.0146301	MAFB
ENSG00000131910.5	4.11759	-7.14001	1.35763	-5.60566	0.000574563	0.0146435	NR0B2
ENSG00000173198.6	948.461	0.793234	0.154771	5.36271	0.000579157	0.0147477	CYSLTR1
ENSG00000125772.14	13439.7	0.752302	0.145046	5.36129	0.000581073	0.0147836	GPCPD1
ENSG00000079102.16	2.30711	-4.56381	0.977574	-5.59834	0.000584406	0.0148553	RUNX1T1
ENSG00000231119.2	3.72842	-6.89624	1.38857	-5.59777	0.000585173	0.0148619	RP4-569M23.2
ENSG00000140285.11	10.4345	-3.01472	0.614504	-5.59684	0.000586431	0.0148678	FGF7
ENSG00000169710.9	1449.24	-1.02379	0.192815	-5.59703	0.000586176	0.0148678	FASN
ENSG00000119318.13	3755.23	-0.468142	0.0845759	-5.59109	0.000594306	0.0150544	RAD23B
ENSG00000196914.9	732.049	-0.956482	0.179925	-5.58969	0.000596239	0.0150902	ARHGEF12
ENSG00000135956.9	7666.54	0.402299	0.0756522	5.34954	0.000597109	0.0150991	TMEM127
ENSG00000171016.12	4.07386	-5.88733	1.181	-5.58841	0.000597995	0.0151083	PYGO1
ENSG00000214274.10	308.375	-1.14671	0.21428	-5.58534	0.000602267	0.015203	ANG
ENSG00000228863.8	57.8949	1.93153	0.411449	5.3453	0.000602992	0.0152082	RP11-404F10.2
ENSG00000174885.12	12.0488	-3.08044	0.605646	-5.58158	0.00060753	0.0152961	NLRP6
ENSG00000171119.2	3.12503	-2.67461	0.538192	-5.5817	0.000607356	0.0152961	NRTN
ENSG00000166394.15	346.113	1.36755	0.282443	5.3405	0.000609728	0.0153381	CYB5R2
ENSG00000073150.14	17.7946	-2.52407	0.539105	-5.57878	0.000611467	0.0153686	PANX2
ENSG00000204970.10	11.5465	-3.32315	0.738776	-5.57754	0.000613223	0.0153994	PCDHA1
ENSG00000111269.3	3057.82	-0.619886	0.114447	-5.57613	0.000615221	0.0154363	CREBL2
ENSG00000131773.14	14.1274	-2.46676	0.511836	-5.57513	0.000616653	0.0154455	KHDRBS3
ENSG00000211892.4	44.0027	-3.86759	0.923614	-5.57525	0.000616475	0.0154455	IGHG4
ENSG00000155307.19	853.679	-1.31587	0.250914	-5.57418	0.000618	0.015466	SAMSN1
ENSG00000279611.1	38.7364	1.74247	0.366256	5.33392	0.000619061	0.0154792	CTD-2619J13.5
ENSG00000142149.9	7.27745	-3.40636	0.748568	-5.57266	0.000620179	0.0154938	HUNK
ENSG00000059377.18	4555.75	-0.642026	0.116618	-5.57209	0.000620996	0.0155009	TBXAS1
ENSG00000165006.14	1977.86	-0.350882	0.0632539	-5.57023	0.00062367	0.0155543	UBAP1
ENSG00000282012.1	12.2724	-8.44737	1.53976	-5.56746	0.000627666	0.0156406	LL22NC03-N95F10.1
ENSG00000234004.4	114.854	-1.41389	0.260896	-5.56353	0.00063338	0.0157559	RP11-543B16.1
ENSG00000145244.12	5.04182	-4.17218	0.814068	-5.56376	0.000633049	0.0157559	CORIN
ENSG00000165084.16	12.2837	-3.76536	0.821862	-5.56258	0.000634773	0.0157771	C8orf34
ENSG00000174059.17	2.94143	-5.49761	1.24721	-5.56046	0.000637871	0.015827	CD34
ENSG00000136044.12	636.163	-0.719876	0.133085	-5.56081	0.000637359	0.015827	APPL2
ENSG00000253563.2	3.3002	-7.91536	1.6782	-5.559	0.000640031	0.0158671	NKX2-1-AS1
ENSG00000047849.21	7139.34	0.366649	0.0691909	5.31827	0.000641815	0.0158841	MAP4
ENSG00000154608.14	86.337	-1.55847	0.292609	-5.55705	0.000642903	0.0158841	CEP170P1
ENSG00000133985.3	73.8377	-2.12817	0.442896	-5.55775	0.000641872	0.0158841	TTC9
ENSG00000215458.8	1317.53	1.13106	0.224724	5.31789	0.000642381	0.0158841	AATBC
ENSG00000160991.16	2188.42	0.458082	0.0869813	5.31687	0.000643898	0.0158952	ORAI2
ENSG00000123689.6	368.099	-2.58752	0.527567	-5.55432	0.000646955	0.0159571	G0S2
ENSG00000281103.2	370.942	0.771112	0.152036	5.31086	0.000652854	0.0160882	TRG-AS1
ENSG00000166165.13	167.042	-1.87613	0.391323	-5.55003	0.000653376	0.0160882	CKB
ENSG00000212664.5	140.3	-1.34322	0.250714	-5.54841	0.000655819	0.0161347	RP11-592N21.1
ENSG00000071054.16	1988.18	-0.56003	0.102428	-5.54696	0.000658016	0.0161478	MAP4K4
ENSG00000138821.13	729.328	-2.02683	0.427124	-5.54719	0.000657669	0.0161478	SLC39A8
ENSG00000105755.8	1965.58	0.707568	0.139299	5.30788	0.000657353	0.0161478	ETHE1
ENSG00000231389.7	108138	0.746223	0.148147	5.30558	0.000660839	0.0161898	HLA-DPA1
ENSG00000105339.10	1213.39	-0.920747	0.173122	-5.54509	0.000660843	0.0161898	DENND3
ENSG00000115165.10	1970.55	-0.718159	0.132536	-5.54416	0.000662265	0.016211	CYTIP
ENSG00000074181.9	23.1827	-2.47616	0.525411	-5.54284	0.000664271	0.0162464	NOTCH3
ENSG00000283602.1	3.0611	-4.17713	0.83739	-5.54119	0.000666795	0.0162944	AC011380.8
ENSG00000010327.10	1106.11	-2.46142	0.507921	-5.54052	0.000667818	0.0162997	STAB1
ENSG00000177106.16	133.086	-2.21841	0.487168	-5.54032	0.00066813	0.0162997	EPS8L2
ENSG00000080493.17	23.1251	-3.16076	0.715637	-5.53632	0.000674299	0.0164274	SLC4A4
ENSG00000095539.15	7.74054	-3.04957	0.652683	-5.53619	0.000674493	0.0164274	SEMA4G
ENSG00000111859.17	709.3	-1.0158	0.195366	-5.53365	0.000678436	0.0165096	NEDD9
ENSG00000186092.6	26.5769	-2.8985	0.552595	-5.5316	0.000681629	0.0165734	OR4F5
ENSG00000285976.2	2483.01	-0.651101	0.121385	-5.52867	0.000686235	0.0166436	NA
ENSG00000278864.1	51.1004	1.6674	0.34956	5.28928	0.000686032	0.0166436	RP11-45M22.2
ENSG00000236992.2	114.291	-1.38247	0.257174	-5.52908	0.000685581	0.0166436	RPL12P12
ENSG00000110721.12	299.16	-1.04956	0.198796	-5.52805	0.000687205	0.0166533	CHKA
ENSG00000232196.4	10.4816	-3.34727	0.710727	-5.52453	0.000692767	0.0167741	MTRNR2L4
ENSG00000198369.10	438.688	-0.769347	0.144141	-5.52232	0.000696295	0.0168455	SPRED2
ENSG00000141627.14	1180.06	-0.436046	0.079824	-5.5197	0.000700477	0.0169326	DYM
ENSG00000164096.13	1536.83	-0.676645	0.125724	-5.51805	0.000703127	0.0169825	C4orf3
ENSG00000087245.13	103.778	-2.29844	0.477185	-5.51538	0.000707432	0.0170723	MMP2
ENSG00000103710.11	1.51004	-4.28583	0.9169	-5.51365	0.000710238	0.0171258	RASL12
ENSG00000151247.12	617.761	-0.766188	0.142475	-5.51149	0.000713758	0.0171964	EIF4E
ENSG00000144824.21	21.598	-2.77003	0.587386	-5.50668	0.000721643	0.017329	PHLDB2
ENSG00000248383.5	12.023	-3.78007	0.94042	-5.507	0.000721116	0.017329	PCDHAC1
ENSG00000175463.12	3687.45	0.82483	0.164478	5.2676	0.000720935	0.017329	TBC1D10C
ENSG00000099875.14	2999.73	-0.600321	0.109525	-5.50771	0.00071995	0.017329	MKNK2
ENSG00000088756.13	1.50563	-4.90136	1.0899	-5.50538	0.000723788	0.0173661	ARHGAP28
ENSG00000083307.12	36.3258	-3.05649	0.673413	-5.50454	0.000725186	0.0173849	GRHL2
ENSG00000166619.15	2968.87	0.429101	0.0828342	5.26467	0.000725764	0.0173849	BLCAP
ENSG00000146070.17	377.651	-2.49835	0.545257	-5.50292	0.000727871	0.0174066	PLA2G7
ENSG00000147853.17	995.147	-0.580177	0.108202	-5.50297	0.000727794	0.0174066	AK3
ENSG00000154743.18	850.295	0.946036	0.189021	5.26146	0.000731116	0.0174699	TSEN2
ENSG00000131981.16	45000.3	0.726583	0.144372	5.26101	0.000731857	0.0174732	LGALS3
ENSG00000166233.15	1542.59	-0.46991	0.0864226	-5.4993	0.000733916	0.017508	ARIH1
ENSG00000229314.5	17.7631	-5.47499	1.45568	-5.49859	0.000735099	0.0175219	ORM1
ENSG00000213145.10	24852.7	1.32286	0.274276	5.25797	0.00073696	0.0175518	CRIP1
ENSG00000168952.15	6.27907	-3.1447	0.68996	-5.49706	0.000737672	0.0175544	STXBP6
ENSG00000198087.7	639.024	-0.93954	0.18091	-5.49547	0.00074035	0.0176037	CD2AP
ENSG00000072952.18	24.4378	-3.47342	0.742583	-5.49422	0.000742469	0.0176253	MRVI1
ENSG00000104974.12	112.24	-2.06094	0.416647	-5.49446	0.000742061	0.0176253	LILRA1
ENSG00000244116.3	10.4891	-8.6689	1.78448	-5.49189	0.000746425	0.0176903	IGKV2-28
ENSG00000136997.20	440.469	-1.38882	0.267043	-5.49195	0.000746318	0.0176903	MYC
ENSG00000164379.7	6.02944	-3.35753	0.776455	-5.49138	0.000747286	0.0176963	FOXQ1
ENSG00000153310.19	3235.31	-0.702732	0.13213	-5.49003	0.000749585	0.0177348	FAM49B
ENSG00000111679.17	19858.1	0.659543	0.12942	5.2502	0.000750131	0.0177348	PTPN6
ENSG00000163082.10	86.8168	-2.52423	0.563776	-5.48857	0.000752087	0.0177666	SGPP2
ENSG00000124257.6	46.1263	-2.60051	0.609249	-5.48776	0.000753465	0.0177847	NEURL2
ENSG00000135604.10	4421.78	0.512461	0.0997085	5.24162	0.000764916	0.0180404	STX11
ENSG00000231925.12	12647.1	0.599716	0.11807	5.23889	0.000769691	0.0181383	TAPBP
ENSG00000096006.11	3.50371	-4.60526	1.01312	-5.47775	0.000770842	0.0181507	CRISP3
ENSG00000142675.18	41.9364	-2.11445	0.441468	-5.47688	0.000772355	0.0181569	CNKSR1
ENSG00000169515.8	11.4641	-3.52082	0.831833	-5.47688	0.000772356	0.0181569	CCDC8
ENSG00000070190.13	1773.33	0.496185	0.0978202	5.23551	0.000775619	0.0182189	DAPP1
ENSG00000277443.3	657.372	-2.06361	0.428172	-5.47217	0.000780666	0.0183079	MARCKS
ENSG00000198840.2	182987	-2.07308	0.425527	-5.47239	0.000780279	0.0183079	MT-ND3
ENSG00000182885.17	69.0906	-2.69674	0.542331	-5.4709	0.000782934	0.0183463	ADGRG3
ENSG00000102221.14	52.4718	-1.2139	0.238065	-5.46943	0.000785541	0.0183925	JADE3
ENSG00000279789.1	75.7034	1.42202	0.301032	5.22811	0.000788761	0.0184531	CTD-2574D22.3
ENSG00000235508.3	154.932	-1.2777	0.243584	-5.4656	0.000792397	0.0185232	RPS2P7
ENSG00000119321.9	10136.7	0.418133	0.0804926	5.22523	0.000793932	0.0185293	FKBP15
ENSG00000265688.2	10.8534	-1.71863	0.335227	-5.46495	0.000793567	0.0185293	MAFG-AS1
ENSG00000085514.16	5862.64	0.730838	0.145349	5.22112	0.000801377	0.0186881	PILRA
ENSG00000020577.14	1063.39	0.73691	0.147773	5.21979	0.000803791	0.0187294	SAMD4A
ENSG00000236039.3	7.65806	-3.7459	0.784451	-5.45627	0.000809338	0.0188435	AC017060.1
ENSG00000234797.5	268.862	-1.19428	0.230522	-5.45286	0.000815616	0.0189745	RPS3AP6
ENSG00000144597.14	980.458	-0.586409	0.109849	-5.45227	0.000816706	0.0189847	EAF1
ENSG00000178425.14	577.262	-0.641408	0.120717	-5.4514	0.000818328	0.0190072	NT5DC1
ENSG00000218014.1	3.99925	-3.42446	0.720396	-5.45041	0.000820166	0.0190347	KRT19P1
ENSG00000172845.16	1810.93	-0.597895	0.112141	-5.44695	0.000826601	0.0191534	SP3
ENSG00000072310.17	2404.77	0.594012	0.117552	5.20773	0.000826045	0.0191534	SREBF1
ENSG00000253288.2	3.53999	-5.85646	1.21556	-5.44406	0.000832033	0.019264	RP11-238K6.1
ENSG00000103044.11	61.5684	-1.96907	0.395765	-5.4429	0.000834214	0.0192991	HAS3
ENSG00000198055.11	3640.49	0.6764	0.133565	5.19976	0.00084107	0.0194268	GRK6
ENSG00000183723.13	80.9914	-2.1912	0.474199	-5.43956	0.000840523	0.0194268	CMTM4
ENSG00000163430.12	41.5302	-2.49933	0.554096	-5.43888	0.000841827	0.0194288	FSTL1
ENSG00000108405.4	1262.13	1.12668	0.234834	5.19609	0.000848066	0.0195573	P2RX1
ENSG00000119471.15	1808.25	-0.457335	0.0855437	-5.43438	0.000850425	0.0195962	HSDL2
ENSG00000143162.9	8813.96	-0.637246	0.120509	-5.43402	0.000851114	0.0195965	CREG1
ENSG00000161944.16	42.1578	-2.4532	0.522908	-5.42947	0.000859905	0.0197832	ASGR2
ENSG00000110768.12	1190.42	-0.433147	0.0808471	-5.42806	0.000862648	0.0198307	GTF2H1
ENSG00000123146.20	22243.5	0.738885	0.14676	5.18809	0.000863529	0.0198352	ADGRE5
ENSG00000143164.15	1433.54	-0.39618	0.0738043	-5.4216	0.000875293	0.0200896	DCAF6
ENSG00000183722.9	7.5909	-3.06015	0.620355	-5.42093	0.000876612	0.020104	LHFP
ENSG00000215915.10	38.3667	-1.94132	0.402786	-5.41874	0.000880959	0.0201867	ATAD3C
ENSG00000112799.9	3881.77	0.970182	0.203391	5.17889	0.000881607	0.0201867	LY86
ENSG00000173744.17	3588.08	-0.536242	0.10033	-5.41674	0.000884917	0.0202077	AGFG1
ENSG00000137309.20	2651.78	-0.828632	0.158405	-5.41655	0.000885305	0.0202077	HMGA1
ENSG00000185924.7	14.6805	-2.49252	0.491031	-5.417	0.000884413	0.0202077	RTN4RL1
ENSG00000124313.17	2927.72	0.489938	0.0958169	5.17727	0.000884839	0.0202077	IQSEC2
ENSG00000065615.14	1209.74	-0.683003	0.130394	-5.41527	0.000887865	0.0202503	CYB5R4
ENSG00000258476.6	9.53791	-3.98372	0.826891	-5.41477	0.000888857	0.020257	RP11-76E17.3
ENSG00000109458.8	323.587	-0.708794	0.133981	-5.41351	0.000891375	0.0202985	GAB1
ENSG00000134460.18	165.71	-2.01625	0.436266	-5.41198	0.000894465	0.0203254	IL2RA
ENSG00000012779.11	44452.8	0.556378	0.110203	5.17236	0.000894654	0.0203254	ALOX5
ENSG00000108950.12	228.534	-1.93139	0.41561	-5.41236	0.000893693	0.0203254	FAM20A
ENSG00000188883.5	4.35	-4.49654	0.969103	-5.41027	0.000897909	0.0203835	KLRG2
ENSG00000251664.5	11.0895	-3.95532	1.04223	-5.40958	0.000899299	0.0203991	PCDHA12
ENSG00000089234.16	671.302	-0.348695	0.064797	-5.40774	0.000903028	0.0204677	BRAP
ENSG00000257923.11	2321.81	-0.435922	0.0817875	-5.406	0.00090657	0.020496	CUX1
ENSG00000189431.8	8.00742	-3.70974	0.87238	-5.40574	0.000907095	0.020496	RASSF10
ENSG00000179094.16	2598.14	-1.686	0.339084	-5.40609	0.000906372	0.020496	PER1
ENSG00000203883.7	3.22619	-3.7806	0.869201	-5.40663	0.000905274	0.020496	SOX18
ENSG00000142235.11	37.4324	-1.63291	0.322248	-5.40403	0.00091058	0.0205428	LMTK3
ENSG00000125895.5	2453.55	1.42085	0.300058	5.16473	0.000910149	0.0205428	TMEM74B
ENSG00000115966.17	1017.37	-0.617055	0.11694	-5.4032	0.000912278	0.0205651	ATF2
ENSG00000185022.12	1311.86	0.923874	0.188084	5.1626	0.000914511	0.0205995	MAFF
ENSG00000240392.1	42.4133	-1.26326	0.247678	-5.40169	0.000915381	0.0206032	RPL9P3
ENSG00000249087.7	61.1947	1.6297	0.350013	5.15881	0.000922315	0.0207272	ZNF436-AS1
ENSG00000138669.9	8.74187	-3.26283	0.674936	-5.39843	0.000922113	0.0207272	PRKG2
ENSG00000108375.13	33.6604	-2.11192	0.441527	-5.39732	0.0009244	0.020758	RNF43
ENSG00000243199.1	558.068	-1.01456	0.192987	-5.39643	0.000926251	0.0207835	RP11-408P14.1
ENSG00000211625.2	4.26485	-5.87506	1.51319	-5.39251	0.000934431	0.0209257	IGKV3D-20
ENSG00000134352.20	1473.96	-0.860744	0.166895	-5.39283	0.000933758	0.0209257	IL6ST
ENSG00000165732.13	2781.38	-0.735239	0.139554	-5.39236	0.00093475	0.0209257	DDX21
ENSG00000204991.11	886.74	0.980667	0.200262	5.14829	0.000944346	0.0211243	SPIRE2
ENSG00000223914.4	4.40924	-6.01169	1.65781	-5.38457	0.000951214	0.0212616	AC079630.2
ENSG00000168497.5	63.9625	-2.48976	0.525826	-5.38332	0.000953862	0.0212891	SDPR
ENSG00000285551.2	620.171	1.10864	0.231701	5.14379	0.000953909	0.0212891	NA
ENSG00000100614.18	1218.67	-0.554615	0.104923	-5.38061	0.000959679	0.0214014	PPM1A
ENSG00000055208.19	1842.56	-0.68743	0.131515	-5.37964	0.00096175	0.0214214	TAB2
ENSG00000242071.3	537.899	-1.19282	0.227756	-5.37951	0.000962048	0.0214214	RPL7AP6
ENSG00000167291.16	1177.36	-1.13647	0.220748	-5.37592	0.000969803	0.0215776	TBC1D16
ENSG00000132846.6	814.561	-0.588764	0.111652	-5.37514	0.000971494	0.0215987	ZBED3
ENSG00000114993.17	29.2074	-1.969	0.435293	-5.37401	0.000973953	0.0216368	RTKN
ENSG00000139737.22	41.9645	-2.04708	0.423693	-5.37337	0.000975335	0.021651	SLAIN1
ENSG00000113048.17	992.877	-0.369095	0.0691866	-5.37036	0.000981932	0.0217642	MRPS27
ENSG00000165507.9	43.9377	-2.22786	0.471981	-5.37062	0.00098136	0.0217642	C10orf10
ENSG00000204544.5	17.6271	-3.39374	0.738391	-5.36963	0.000983528	0.0217829	MUC21
ENSG00000259834.1	1638.76	0.983807	0.204225	5.12841	0.000987281	0.0218494	RP11-284N8.3
ENSG00000147160.9	155.819	2.34035	0.541567	5.12789	0.000988428	0.0218582	AWAT2
ENSG00000204967.12	12.2774	-3.7266	0.992498	-5.36704	0.000989226	0.0218592	PCDHA4
ENSG00000250073.3	3.6495	-5.53785	1.24824	-5.36607	0.000991383	0.0218902	RP11-677M14.3
ENSG00000110400.11	691.74	0.688927	0.137658	5.12601	0.000992578	0.0219	NECTIN1
ENSG00000234498.3	70.408	-1.22605	0.2394	-5.36173	0.00100103	0.0220696	RPL13AP20
ENSG00000185947.15	573.46	-0.652563	0.125114	-5.36101	0.00100263	0.0220881	ZNF267
ENSG00000143375.15	82.2615	-2.36681	0.524898	-5.35922	0.00100665	0.02216	CGN
ENSG00000225873.4	16.0481	-2.20569	0.458509	-5.35877	0.00100765	0.0221653	LINC00694
ENSG00000170142.12	1384.1	-0.505218	0.0966312	-5.35755	0.00101041	0.0222091	UBE2E1
ENSG00000183484.12	268.441	-1.49741	0.307648	-5.35622	0.0010134	0.0222581	GPR132
ENSG00000183779.7	50.9355	-2.17589	0.482191	-5.35443	0.00101745	0.0223302	ZNF703
ENSG00000175274.19	2761.67	0.681175	0.13686	5.11426	0.00101894	0.0223459	TP53I11
ENSG00000184584.13	7329.37	0.755474	0.154261	5.11391	0.00101973	0.0223465	TMEM173
ENSG00000148484.18	5071.75	0.434135	0.0864483	5.11296	0.00102189	0.022377	RSU1
ENSG00000186660.15	2117.11	-0.566659	0.108012	-5.35212	0.00102271	0.022378	ZFP91
ENSG00000186451.2	90.6147	1.17084	0.246013	5.1105	0.0010275	0.022466	SPATA12
ENSG00000183765.22	364.048	0.6088	0.122533	5.10916	0.00103057	0.0225162	CHEK2
ENSG00000233558.1	131.399	-1.38008	0.269854	-5.3465	0.00103558	0.0226087	RP3-486I3.4
ENSG00000131269.19	593.63	-0.560917	0.106365	-5.34363	0.00104222	0.0227365	ABCB7
ENSG00000114771.14	5.63135	-6.2742	1.22799	-5.34314	0.00104334	0.0227438	AADAC
ENSG00000197093.11	205.94	-2.20304	0.459638	-5.33913	0.00105268	0.0229303	GAL3ST4
ENSG00000165915.14	1106.2	0.661373	0.133686	5.09708	0.00105862	0.0230425	SLC39A13
ENSG00000241352.3	61.5565	-1.09867	0.217845	-5.33506	0.00106226	0.0231043	RP11-392P7.1
ENSG00000163251.4	308.057	-0.998654	0.197804	-5.33364	0.00106559	0.0231423	FZD5
ENSG00000160613.14	2343.71	0.444072	0.0880753	5.09433	0.00106512	0.0231423	PCSK7
ENSG00000249353.2	314.228	-1.00515	0.195016	-5.33168	0.00107025	0.0232086	NPM1P27
ENSG00000157890.17	1.411	-4.50862	0.941207	-5.33189	0.00106976	0.0232086	MEGF11
ENSG00000141699.11	1848.44	0.466273	0.0929856	5.09122	0.00107249	0.0232399	FAM134C
ENSG00000091009.8	703.073	-0.654992	0.126519	-5.32814	0.00107868	0.0233567	RBM27
ENSG00000223599.1	30.934	-1.43516	0.281948	-5.32702	0.00108136	0.023372	RP11-216N14.7
ENSG00000144674.16	1746.41	-0.561955	0.107004	-5.32653	0.00108255	0.023372	GOLGA4
ENSG00000233476.3	1305.01	-1.46126	0.286359	-5.32651	0.0010826	0.023372	EEF1A1P6
ENSG00000178764.8	395.212	-0.766001	0.147289	-5.32726	0.0010808	0.023372	ZHX2
ENSG00000204965.9	10.0821	-3.7021	0.934156	-5.32545	0.00108516	0.0234098	PCDHA5
ENSG00000168306.13	7.28081	-3.84445	0.867073	-5.32383	0.00108905	0.023459	ACOX2
ENSG00000125378.16	7.42567	-4.28357	0.976907	-5.32387	0.00108897	0.023459	BMP4
ENSG00000117625.14	668.149	-0.522428	0.0994815	-5.32121	0.00109539	0.0235781	RCOR3
ENSG00000272502.1	26.5637	-1.54341	0.311322	-5.31881	0.00110124	0.0236864	RP11-713M15.2
ENSG00000019991.18	33.7454	-2.65113	0.535584	-5.31669	0.00110641	0.0237625	HGF
ENSG00000167779.9	7.00625	-2.77348	0.61009	-5.31697	0.00110572	0.0237625	IGFBP6
ENSG00000204282.4	2218.64	0.800608	0.164985	5.07549	0.00111054	0.0238335	TNRC6C-AS1
ENSG00000114416.18	1814.19	-0.495046	0.0940989	-5.3081	0.00112764	0.0241827	FXR1
ENSG00000129465.16	1584.49	0.617247	0.125916	5.06824	0.00112851	0.0241836	RIPK3
ENSG00000162929.14	661.836	0.629225	0.128191	5.06657	0.00113268	0.0242551	KIAA1841
ENSG00000187134.14	695.44	-1.91123	0.400699	-5.30481	0.00113587	0.0242983	AKR1C1
ENSG00000186635.14	17605.8	0.545987	0.109236	5.0651	0.00113637	0.0242983	ARAP1
ENSG00000233608.4	6.72542	-3.73387	0.983312	-5.30326	0.00113977	0.0243353	TWIST2
ENSG00000146267.12	4.6223	-4.56234	0.921159	-5.30332	0.00113963	0.0243353	FAXC
ENSG00000206557.6	17.632	-1.72968	0.349064	-5.30167	0.00114379	0.0243496	TRIM71
ENSG00000145335.17	141.759	-1.86054	0.394783	-5.30193	0.00114312	0.0243496	SNCA
ENSG00000065154.12	1141.95	-0.672267	0.13071	-5.30259	0.00114145	0.0243496	OAT
ENSG00000090238.12	1140.61	-1.0676	0.212588	-5.30223	0.00114236	0.0243496	YPEL3
ENSG00000196922.10	398.067	-0.629563	0.120852	-5.30026	0.00114735	0.0243896	ZNF252P
ENSG00000133488.15	10.9756	-5.81742	1.27333	-5.30027	0.00114733	0.0243896	SEC14L4
ENSG00000180340.7	77.0037	-1.57429	0.325628	-5.29901	0.00115052	0.0244391	FZD2
ENSG00000136636.13	294.24	-0.855334	0.167581	-5.29744	0.00115453	0.0244705	KCTD3
ENSG00000160703.16	1002.22	0.562776	0.113136	5.0581	0.00115406	0.0244705	NLRX1
ENSG00000139970.17	2637.05	0.917344	0.189798	5.05805	0.0011542	0.0244705	RTN1
ENSG00000173812.11	16472.9	-0.497187	0.0949572	-5.29675	0.00115628	0.0244899	EIF1
ENSG00000134215.16	533.259	-0.652829	0.126372	-5.2956	0.00115921	0.024534	VAV3
ENSG00000115226.10	2.25432	-4.32198	0.856625	-5.29372	0.00116403	0.0246182	FNDC4
ENSG00000095370.20	1787.5	0.970208	0.201336	5.052	0.00116971	0.0247203	SH2D3C
ENSG00000225159.1	47.9151	-1.1043	0.219999	-5.29043	0.00117252	0.0247617	NPM1P39
ENSG00000159788.19	3574.22	0.605728	0.122208	5.0498	0.00117538	0.0248041	RGS12
ENSG00000130592.17	13297	1.01914	0.217001	5.04945	0.00117628	0.0248051	LSP1
ENSG00000106804.8	258.574	-0.91793	0.178883	-5.28643	0.00118289	0.0249263	C5
ENSG00000154813.10	1478.32	-0.550933	0.10604	-5.28431	0.00118843	0.0249841	DPH3
ENSG00000174780.17	2761.95	-0.542224	0.104706	-5.2844	0.0011882	0.0249841	SRP72
ENSG00000180573.9	201.313	-1.94428	0.401447	-5.28409	0.00118899	0.0249841	HIST1H2AC
ENSG00000227081.5	61.1922	-1.44969	0.286045	-5.28406	0.00118906	0.0249841	RP11-543P15.1
ENSG00000060138.13	3150.33	-0.584836	0.111985	-5.28116	0.00119669	0.0251261	YBX3
ENSG00000103043.15	3630.87	0.49131	0.0988073	5.04018	0.00120057	0.0251894	VAC14
ENSG00000273877.4	8.58891	-10.6796	2.22695	-5.27902	0.00120234	0.0252085	RP11-635O16.2
ENSG00000274180.1	447.37	-0.653303	0.126462	-5.2772	0.00120716	0.0252912	NATD1
ENSG00000157654.19	451.947	-1.42442	0.300492	-5.2762	0.00120981	0.0253285	PALM2-AKAP2
ENSG00000217128.12	692.413	-0.652524	0.126843	-5.27291	0.00121862	0.0254789	FNIP1
ENSG00000166035.11	53.5164	1.70378	0.392612	5.03334	0.00121875	0.0254789	LIPC
ENSG00000184922.14	11260.2	0.563536	0.114102	5.03022	0.00122715	0.0256361	FMNL1
ENSG00000065621.15	13.8799	-2.58061	0.538259	-5.26918	0.00122864	0.0256488	GSTO2
ENSG00000133026.13	19.4949	-2.39124	0.560248	-5.26846	0.00123059	0.025671	MYH10
ENSG00000156427.8	2.68405	-3.40702	0.751694	-5.26693	0.00123471	0.0257386	FGF18
ENSG00000058085.15	94.0343	-2.41925	0.571159	-5.26553	0.00123853	0.0257998	LAMC2
ENSG00000111181.12	912.278	0.653562	0.133751	5.02494	0.00124144	0.0258418	SLC6A12
ENSG00000111266.9	496.583	-1.10124	0.222998	-5.26208	0.00124793	0.0259584	DUSP16
ENSG00000176771.17	25.5583	-2.46017	0.581687	-5.26085	0.0012513	0.0260068	NCKAP5
ENSG00000247627.2	27523.9	-2.56431	0.555064	-5.25998	0.0012537	0.0260068	MTND4P12
ENSG00000198774.5	14.484	-3.59188	0.94958	-5.25993	0.00125384	0.0260068	RASSF9
ENSG00000140479.17	9.57499	-2.54342	0.527469	-5.25999	0.00125366	0.0260068	PCSK6
ENSG00000245060.8	962.458	-0.740894	0.142534	-5.25921	0.00125581	0.0260292	LINC00847
ENSG00000166828.3	27.683	-3.26043	0.826176	-5.25819	0.00125862	0.026069	SCNN1G
ENSG00000140104.14	255.963	0.832437	0.17406	5.01652	0.0012646	0.026174	C14orf79
ENSG00000129625.13	6270.8	0.488949	0.0997086	5.01377	0.00127223	0.0263132	REEP5
ENSG00000236735.3	136.829	-1.49186	0.296807	-5.25257	0.00127422	0.0263357	RPL31P63
ENSG00000225151.10	6.48475	-2.48508	0.544547	-5.2487	0.00128508	0.0265414	GOLGA2P7
ENSG00000232385.2	53.0807	-1.32127	0.264447	-5.2476	0.00128817	0.0265673	RPS3AP25
ENSG00000224546.2	30.7089	-1.50104	0.300027	-5.24763	0.00128808	0.0265673	EIF4BP3
ENSG00000162366.8	32.6964	-3.87087	0.878454	-5.2468	0.00129042	0.0265949	PDZK1IP1
ENSG00000204427.12	2478.76	0.535553	0.108876	5.00452	0.00129825	0.0266995	ABHD16A
ENSG00000183378.12	2.68688	-5.12118	1.1442	-5.2445	0.00129694	0.0266995	OVCH2
ENSG00000151239.14	774.595	-0.749039	0.149848	-5.24411	0.00129805	0.0266995	TWF1
ENSG00000112062.11	2624.22	-0.417685	0.0806258	-5.2398	0.00131034	0.0268917	MAPK14
ENSG00000164654.16	636.625	-0.524663	0.101846	-5.23947	0.00131129	0.0268917	MIOS
ENSG00000168005.9	774.76	0.642785	0.134072	5.00056	0.00130956	0.0268917	C11orf84
ENSG00000137509.11	1818.22	-0.884833	0.174482	-5.23964	0.00131081	0.0268917	PRCP
ENSG00000115339.14	68.73	-1.80983	0.393276	-5.23628	0.00132045	0.0270345	GALNT3
ENSG00000261437.1	2.4751	-3.66693	0.833328	-5.23575	0.00132198	0.0270345	RP11-22C11.2
ENSG00000064201.16	337.258	1.20673	0.260941	4.99628	0.00132185	0.0270345	TSPAN32
ENSG00000132589.16	7607.6	0.450475	0.0908984	4.99715	0.00131935	0.0270345	FLOT2
ENSG00000249173.6	49.0411	-1.60478	0.329993	-5.23468	0.00132508	0.0270596	LINC01093
ENSG00000283041.1	913.053	-0.943407	0.185695	-5.23436	0.00132599	0.0270596	RP11-371A22.1
ENSG00000108262.16	2562.5	0.412066	0.083509	4.9952	0.00132496	0.0270596	GIT1
ENSG00000258647.6	3.20971	-4.48366	1.03716	-5.23287	0.00133031	0.0271097	LINC00930
ENSG00000125868.16	2467.55	-0.544464	0.107207	-5.23297	0.00133003	0.0271097	DSTN
ENSG00000167757.14	27.7252	-2.74001	0.685889	-5.23191	0.00133311	0.0271476	KLK11
ENSG00000009765.15	3.90695	-4.31286	1.05458	-5.23142	0.00133453	0.0271496	IYD
ENSG00000108244.17	25.4178	-2.88458	0.682772	-5.23124	0.00133507	0.0271496	KRT23
ENSG00000242083.2	27.9436	-0.979612	0.197238	-5.23068	0.0013367	0.0271637	RPL7AP31
ENSG00000140563.15	70.1589	-2.56114	0.558103	-5.23005	0.00133854	0.0271821	MCTP2
ENSG00000205155.8	1699.29	0.726856	0.154893	4.9902	0.00133953	0.0271831	PSENEN
ENSG00000241135.6	23.5501	1.49644	0.33594	4.98918	0.00134251	0.0272168	LINC00881
ENSG00000184838.15	2.47723	-4.77558	1.14583	-5.22838	0.00134343	0.0272168	PRR16
ENSG00000184730.11	9563.95	0.773166	0.159498	4.98867	0.00134399	0.0272168	APOBR
ENSG00000086730.17	5332.29	0.577269	0.118276	4.98723	0.00134822	0.0272727	LAT2
ENSG00000196693.15	292.072	-1.07184	0.21833	-5.22661	0.00134863	0.0272727	ZNF33B
ENSG00000143603.19	11.3027	-2.3996	0.553694	-5.22569	0.00135133	0.0273084	KCNN3
ENSG00000143198.13	6616.88	0.502303	0.102983	4.98487	0.00135516	0.0273668	MGST3
ENSG00000242667.1	17.5032	-1.23114	0.248203	-5.22384	0.00135679	0.0273806	RP11-745A24.2
ENSG00000243566.6	56.0929	-2.32297	0.507725	-5.2224	0.00136105	0.0274476	UPK3B
ENSG00000148288.13	1639.86	-0.806559	0.157635	-5.22175	0.001363	0.0274677	GBGT1
ENSG00000170412.18	50.1403	-2.07894	0.45307	-5.22099	0.00136524	0.027494	GPRC5C
ENSG00000198586.14	1043.64	-0.560749	0.109169	-5.21998	0.00136826	0.0275356	TLK1
ENSG00000173442.13	9493.84	0.484303	0.0984119	4.9797	0.00137052	0.0275429	EHBP1L1
ENSG00000256262.1	496.329	0.813815	0.172904	4.97982	0.00137016	0.0275429	USP30-AS1
ENSG00000112237.13	707.789	-0.597199	0.118277	-5.21674	0.00137794	0.0276349	CCNC
ENSG00000180694.14	228.46	-1.00561	0.205268	-5.21689	0.00137748	0.0276349	TMEM64
ENSG00000123416.15	29426.1	0.515869	0.106087	4.97765	0.00137665	0.0276349	TUBA1B
ENSG00000071243.16	366.532	-0.45899	0.0885097	-5.21581	0.00138072	0.0276634	ING3
ENSG00000133104.14	1980.84	-0.560612	0.109139	-5.21563	0.00138127	0.0276634	SPG20
ENSG00000135838.13	2589.09	-0.818455	0.166186	-5.21445	0.00138483	0.0276789	NPL
ENSG00000271730.1	2.3716	3.59333	0.8401	4.97459	0.00138585	0.0276789	RP11-787I22.3
ENSG00000151150.22	119.482	-1.95662	0.43913	-5.2145	0.00138468	0.0276789	ANK3
ENSG00000110092.4	159.11	-1.80599	0.407059	-5.2143	0.00138528	0.0276789	CCND1
ENSG00000234350.5	5.57359	-3.77499	0.87822	-5.21202	0.00139216	0.0277667	AC007405.4
ENSG00000134287.10	8284.59	0.355249	0.0723	4.97257	0.00139197	0.0277667	ARF3
ENSG00000204396.11	474.701	1.18432	0.256585	4.97217	0.00139317	0.0277679	VWA7
ENSG00000106546.14	3190.63	-0.709009	0.139999	-5.20823	0.00140369	0.0279584	AHR
ENSG00000164197.12	6.65178	-3.83716	0.932247	-5.20703	0.00140735	0.0279929	RNF180
ENSG00000140367.12	1040.3	-0.590525	0.116318	-5.20719	0.00140688	0.0279929	UBE2Q2
ENSG00000102974.16	1361.23	-0.389582	0.0750637	-5.2066	0.00140869	0.0280005	CTCF
ENSG00000270157.1	162.804	1.20728	0.268342	4.96181	0.00142492	0.0283037	RP5-894A10.6
ENSG00000254772.10	17190.6	-0.744339	0.147367	-5.19912	0.00143175	0.0284199	EEF1G
ENSG00000049239.13	4393.21	0.568778	0.116368	4.95815	0.00143626	0.0284759	H6PD
ENSG00000267632.1	38.826	1.56162	0.346362	4.95807	0.00143652	0.0284759	RP11-400F19.18
ENSG00000112245.12	2344.99	-0.599031	0.11881	-5.19533	0.00144357	0.0285961	PTP4A1
ENSG00000159173.19	109.341	1.43895	0.327184	4.95546	0.00144468	0.0285985	TNNI1
ENSG00000147677.11	5265.47	-0.517611	0.1011	-5.19192	0.00145429	0.0287496	EIF3H
ENSG00000107295.10	3.30009	-4.06778	0.973258	-5.19222	0.00145334	0.0287496	SH3GL2
ENSG00000168309.18	27.2712	-2.7469	0.710372	-5.19099	0.00145721	0.0287878	FAM107A
ENSG00000151692.15	31.032	-1.90256	0.404652	-5.188	0.0014667	0.0289359	RNF144A
ENSG00000138709.19	244.156	-0.579134	0.113678	-5.18808	0.00146644	0.0289359	LARP1B
ENSG00000149582.16	20.7374	-2.15549	0.473014	-5.18761	0.00146795	0.028941	TMEM25
ENSG00000173068.18	16.691	-2.34023	0.536458	-5.18723	0.00146913	0.0289447	BNC2
ENSG00000125845.7	33.9925	-3.07636	0.710118	-5.18681	0.00147048	0.0289515	BMP2
ENSG00000152894.14	33.1019	-2.70821	0.653434	-5.18646	0.0014716	0.0289542	PTPRK
ENSG00000161638.11	10328	0.496471	0.10229	4.9456	0.00147589	0.0290189	ITGA5
ENSG00000162407.9	1289.98	-1.27297	0.262191	-5.18383	0.00148	0.02908	PLPP3
ENSG00000213946.3	5.35959	-1.94451	0.391462	-5.18197	0.00148598	0.0291646	DNAJB1P1
ENSG00000243753.5	827.84	1.5628	0.360047	4.94235	0.00148631	0.0291646	HLA-L
ENSG00000046889.19	5.26876	-3.06491	0.767644	-5.18127	0.00148824	0.0291828	PREX2
ENSG00000183579.16	56.0189	-1.33332	0.276424	-5.17911	0.0014952	0.0292995	ZNRF3
ENSG00000228526.7	639.631	1.17399	0.258952	4.93914	0.00149668	0.0293086	MIR34A
ENSG00000255468.7	12.4136	-2.42372	0.548035	-5.17744	0.0015006	0.0293657	RP11-867G23.8
ENSG00000163638.13	4.50524	-4.07318	0.944989	-5.176	0.00150528	0.0293792	ADAMTS9
ENSG00000154553.16	5.1239	-3.67392	0.896742	-5.17633	0.00150424	0.0293792	PDLIM3
ENSG00000204257.15	22905.9	0.647704	0.139662	4.93647	0.00150533	0.0293792	HLA-DMA
ENSG00000005187.12	1207.51	0.830986	0.182762	4.93698	0.00150368	0.0293792	ACSM3
ENSG00000143147.14	165.562	0.894353	0.189386	4.93455	0.00151161	0.0294641	GPR161
ENSG00000004776.13	4.74168	-3.17526	0.696518	-5.17372	0.00151272	0.0294641	HSPB6
ENSG00000101439.9	48650.8	0.813275	0.176598	4.93443	0.00151198	0.0294641	CST3
ENSG00000154556.18	28.9883	-2.91882	0.689778	-5.17139	0.00152038	0.0295737	SORBS2
ENSG00000249751.4	998	0.89179	0.19433	4.93188	0.00152035	0.0295737	ECSCR
ENSG00000227791.3	14.1262	-1.33166	0.275816	-5.16842	0.00153014	0.0297237	AC007365.4
ENSG00000121892.15	2850.48	-0.489397	0.0959953	-5.16868	0.0015293	0.0297237	PDS5A
ENSG00000185670.9	163.692	0.879857	0.186902	4.92683	0.00153701	0.0298374	ZBTB3
ENSG00000255298.4	10.5779	-4.19616	0.934893	-5.16524	0.00154068	0.0298887	OR8G5
ENSG00000260244.1	8.05181	-4.50863	1.21739	-5.16459	0.00154287	0.0299111	RP11-588K22.2
ENSG00000119608.13	23.832	1.34118	0.299063	4.9205	0.00155816	0.0301874	PROX2
ENSG00000230979.3	598.112	-1.31129	0.268187	-5.15855	0.0015631	0.0302429	AC079250.1
ENSG00000185641.6	169.53	-0.976057	0.195385	-5.15861	0.0015629	0.0302429	CTD-2287O16.1
ENSG00000170581.14	7844.49	0.603766	0.12667	4.91613	0.00157291	0.0304124	STAT2
ENSG00000102753.10	1341.16	-0.618996	0.123612	-5.15482	0.0015757	0.030446	KPNA3
ENSG00000186432.9	2351.12	-0.560614	0.110698	-5.15022	0.0015914	0.0307291	KPNA4
ENSG00000265121.1	18.7946	2.31789	0.565071	4.90995	0.00159398	0.0307585	RP11-285E9.5
ENSG00000198900.6	2090.99	-0.611956	0.121136	-5.14778	0.00159978	0.0308498	TOP1
ENSG00000111275.13	58688.1	0.649457	0.136502	4.90776	0.00160151	0.0308628	ALDH2
ENSG00000154764.6	4.51917	-4.35619	1.035	-5.14696	0.00160261	0.0308634	WNT7A
ENSG00000076604.15	114.346	-1.57441	0.341516	-5.14571	0.00160693	0.0309262	TRAF4
ENSG00000240036.4	177.198	-1.36149	0.275898	-5.14533	0.00160821	0.0309304	RP11-587D21.1
ENSG00000175707.9	14.2065	-3.43235	0.823789	-5.14433	0.00161168	0.0309623	KDF1
ENSG00000178947.9	10.7744	-2.13	0.474235	-5.14424	0.001612	0.0309623	SMIM10L2A
ENSG00000142694.6	391.445	-1.27552	0.267046	-5.14347	0.00161467	0.0309726	EVA1B
ENSG00000197448.14	6762.22	0.473751	0.0989107	4.904	0.00161451	0.0309726	GSTK1
ENSG00000107554.17	319.495	-0.634728	0.126119	-5.14283	0.00161689	0.0309948	DNMBP
ENSG00000145780.8	737.4	-0.687468	0.137632	-5.14113	0.00162282	0.0310676	FEM1C
ENSG00000111144.10	38918.4	0.603452	0.127569	4.90173	0.00162243	0.0310676	LTA4H
ENSG00000125454.12	2296.05	0.65688	0.139434	4.90121	0.00162423	0.0310741	SLC25A19
ENSG00000163681.16	856.791	-0.605991	0.119883	-5.13801	0.00163374	0.0312355	SLMAP
ENSG00000105085.11	321.629	-0.664054	0.131715	-5.13751	0.00163549	0.0312483	MED26
ENSG00000135999.12	662.139	-0.548531	0.10867	-5.1362	0.00164009	0.0313158	EPC2
ENSG00000132964.12	327.281	-0.596978	0.118203	-5.13302	0.00165133	0.0315096	CDK8
ENSG00000186063.13	816.852	-0.695792	0.140155	-5.13226	0.00165403	0.0315405	AIDA
ENSG00000014824.14	1015.28	-0.474202	0.0937999	-5.13114	0.001658	0.0315954	SLC30A9
ENSG00000011523.14	304.42	-0.794773	0.160258	-5.13044	0.0016605	0.0316224	CEP68
ENSG00000243232.6	13.8096	-3.70779	0.992508	-5.13007	0.00166181	0.0316266	PCDHAC2
ENSG00000165801.10	641.468	-1.07125	0.219746	-5.12958	0.00166358	0.0316395	ARHGEF40
ENSG00000238225.1	5.1556	3.27393	0.812087	4.88913	0.00166689	0.0316612	CRIP1P2
ENSG00000211660.3	15.9359	-5.18323	1.24133	-5.12895	0.00166583	0.0316612	IGLV2-23
ENSG00000168329.14	170.697	-2.86243	0.767317	-5.12777	0.00167005	0.0316679	CX3CR1
ENSG00000135318.12	13.6529	-2.85811	0.676532	-5.12784	0.0016698	0.0316679	NT5E
ENSG00000112531.17	4777.56	-0.568981	0.112942	-5.12764	0.00167051	0.0316679	QKI
ENSG00000181788.4	532.64	-0.669944	0.136222	-5.12438	0.00168222	0.0318691	SIAH2
ENSG00000227939.1	517.15	-1.21535	0.24834	-5.12174	0.00169176	0.0320289	RPL3P2
ENSG00000169047.5	16.2639	-2.78707	0.61018	-5.1205	0.00169625	0.0320722	IRS1
ENSG00000154102.11	6.51243	-3.03067	0.688445	-5.12064	0.00169576	0.0320722	C16orf74
ENSG00000254470.3	4330.45	0.521328	0.108934	4.87829	0.00170609	0.0322373	AP5B1
ENSG00000136040.9	652.729	-1.76905	0.398822	-5.11748	0.00170727	0.0322385	PLXNC1
ENSG00000142765.18	503.788	0.945404	0.205459	4.87763	0.0017085	0.0322408	SYTL1
ENSG00000156052.11	3037.15	-0.543316	0.10857	-5.11616	0.00171209	0.0322667	GNAQ
ENSG00000011422.12	9742.06	0.607847	0.129061	4.87694	0.00171101	0.0322667	PLAUR
ENSG00000182871.16	85.9754	-1.56035	0.345759	-5.11534	0.00171511	0.0323027	COL18A1
ENSG00000104408.10	5525.62	-0.670168	0.13487	-5.11432	0.00171886	0.0323525	EIF3E
ENSG00000178464.6	558.666	-0.90777	0.18393	-5.11302	0.00172363	0.0324212	RPL10P16
ENSG00000224397.7	13330.5	0.667582	0.139897	4.87114	0.00173238	0.0325648	LINC01272
ENSG00000111802.14	1651.63	-0.584293	0.11786	-5.1085	0.00174037	0.0326939	TDP2
ENSG00000162896.6	656.188	-2.41668	0.591397	-5.10549	0.00175163	0.0328841	PIGR
ENSG00000106541.12	134.859	-2.2189	0.526437	-5.10365	0.0017585	0.0329893	AGR2
ENSG00000099954.18	136.315	0.982998	0.214687	4.86387	0.00175951	0.0329893	CECR2
ENSG00000135437.10	72.1064	1.65413	0.381844	4.86351	0.00176086	0.0329934	RDH5
ENSG00000184349.13	5.41258	-3.43892	0.811781	-5.10211	0.00176431	0.0330368	EFNA5
ENSG00000138430.16	1117.09	-0.595355	0.119711	-5.09953	0.00177405	0.0331907	OLA1
ENSG00000134853.12	4.95368	-3.59434	0.898767	-5.09933	0.00177481	0.0331907	PDGFRA
ENSG00000112936.19	3.80239	-5.28926	1.28493	-5.09818	0.00177916	0.0332507	C7
ENSG00000119862.13	294.156	-1.08336	0.228354	-5.09612	0.001787	0.0333328	LGALSL
ENSG00000159403.18	180.586	-1.85186	0.438426	-5.09645	0.00178575	0.0333328	C1R
ENSG00000100342.21	6052.46	0.729991	0.157161	4.85676	0.00178642	0.0333328	APOL1
ENSG00000124920.14	75.8871	-2.07926	0.475532	-5.0952	0.00179051	0.0333769	MYRF
ENSG00000196123.13	530.344	0.933403	0.204242	4.85488	0.00179357	0.0334127	KIAA0895L
ENSG00000196369.11	112.385	-1.19704	0.241102	-5.09241	0.00180118	0.0335329	SRGAP2B
ENSG00000235098.8	49.5545	-2.43895	0.585937	-5.08926	0.00181332	0.0337373	ANKRD65
ENSG00000135049.16	1084.11	-0.706827	0.144816	-5.0871	0.00182167	0.033871	AGTPBP1
ENSG00000128573.26	9.75428	-3.14262	0.773634	-5.08662	0.00182355	0.0338843	FOXP2
ENSG00000081842.18	9.84284	-3.81444	1.07935	-5.08513	0.00182936	0.0339488	PCDHA6
ENSG00000204963.6	10.0174	-3.63801	1.02034	-5.08513	0.00182935	0.0339488	PCDHA7
ENSG00000232810.4	1110.88	1.79427	0.466223	4.8444	0.00183408	0.0340147	TNF
ENSG00000147862.17	20.0949	-2.47704	0.600636	-5.08352	0.00183563	0.034018	NFIB
ENSG00000213928.9	4443.96	0.455735	0.0960116	4.84375	0.0018366	0.034018	IRF9
ENSG00000091436.17	582.37	-0.639654	0.129081	-5.08206	0.00184135	0.0340194	AC013461.1
ENSG00000204789.4	40.2141	-1.88209	0.422928	-5.08225	0.0018406	0.0340194	ZNF204P
ENSG00000198242.14	7381.23	-0.784635	0.160211	-5.08277	0.00183856	0.0340194	RPL23A
ENSG00000174837.15	3437.31	1.37859	0.330845	4.84306	0.00183931	0.0340194	ADGRE1
ENSG00000282608.2	142.516	-2.01412	0.45953	-5.08104	0.00184534	0.0340498	ADORA3
ENSG00000106348.18	7532.39	0.59551	0.125795	4.84179	0.00184429	0.0340498	IMPDH1
ENSG00000160862.13	12.6871	-3.98968	1.14279	-5.07844	0.00185558	0.034217	AZGP1
ENSG00000267541.1	1963.85	-2.98147	0.702091	-5.078	0.00185729	0.0342268	MTCO2P2
ENSG00000239389.8	10.1965	-3.8112	1.1295	-5.07493	0.00186947	0.0344295	PCDHA13
ENSG00000213860.4	54.5378	-1.2324	0.25469	-5.07393	0.00187343	0.0344807	RPL21P75
ENSG00000169251.13	879.708	-0.51797	0.104184	-5.07284	0.0018778	0.0345392	NMD3
ENSG00000114529.13	10.5381	-3.16523	0.739048	-5.07189	0.00188157	0.0345647	C3orf52
ENSG00000205038.12	5.17142	-4.26726	1.08846	-5.07207	0.00188087	0.0345647	PKHD1L1
ENSG00000139567.13	4369.25	0.663136	0.142143	4.83179	0.0018839	0.0345857	ACVRL1
ENSG00000109654.16	59.0028	-2.48165	0.657086	-5.0704	0.00188754	0.0346308	TRIM2
ENSG00000091127.14	166.815	-0.69427	0.140342	-5.0697	0.00189034	0.0346404	PUS7
ENSG00000170909.13	9685.39	0.742537	0.16001	4.83016	0.00189045	0.0346404	OSCAR
ENSG00000183283.16	9125.57	-0.52617	0.106288	-5.06867	0.00189448	0.0346924	DAZAP2
ENSG00000183049.13	2082.4	0.604492	0.128167	4.8258	0.00190803	0.0349184	CAMK1D
ENSG00000279059.1	71.7744	1.04988	0.234966	4.82444	0.00191354	0.0349972	RP11-257O5.2
ENSG00000169962.5	36.5857	-2.0785	0.467878	-5.06344	0.00191563	0.0350136	TAS1R3
ENSG00000178761.15	1599.76	0.543918	0.115236	4.82107	0.00192727	0.0352042	FAM219B
ENSG00000151617.17	2.29137	-6.80215	1.46328	-5.0601	0.00192925	0.0352063	EDNRA
ENSG00000102786.15	929.751	-0.465887	0.0933604	-5.05996	0.00192981	0.0352063	INTS6
ENSG00000137154.13	19384.8	-0.657008	0.134998	-5.05783	0.00193854	0.0353212	RPS6
ENSG00000159871.15	309.264	0.869885	0.193655	4.81832	0.00193853	0.0353212	LYPD5
ENSG00000213160.10	14.2852	-1.67641	0.361984	-5.05644	0.00194426	0.0354034	KLHL23
ENSG00000211967.3	19.7567	-6.51844	2.47714	-5.05578	0.001947	0.0354309	IGHV3-53
ENSG00000163534.15	580.626	1.34493	0.316369	4.81462	0.00195378	0.0355099	FCRL1
ENSG00000197249.14	129866	0.731182	0.161332	4.81488	0.00195272	0.0355099	SERPINA1
ENSG00000134758.14	500.336	-0.634423	0.128694	-5.05356	0.00195617	0.0355311	RNF138
ENSG00000129514.8	65.5835	-2.56271	0.619955	-5.05287	0.001959	0.0355604	FOXA1
ENSG00000121067.19	1401.71	-0.384095	0.0763255	-5.05094	0.00196704	0.035684	SPOP
ENSG00000150045.12	22.8854	-2.55828	0.636334	-5.04944	0.00197331	0.0357755	KLRF1
ENSG00000152556.17	240.627	-0.740802	0.151173	-5.04827	0.0019782	0.0358418	PFKM
ENSG00000234648.1	52.2504	-1.98486	0.40043	-5.04657	0.0019853	0.035948	AL162151.3
ENSG00000137936.18	1541.62	0.699233	0.150638	4.80638	0.00198814	0.0359546	BCAR3
ENSG00000166126.11	7.62972	-2.28017	0.526487	-5.04592	0.00198803	0.0359546	AMN
ENSG00000259772.6	5.00576	-4.91341	1.33567	-5.04472	0.00199308	0.0360217	RP11-16E12.2
ENSG00000255408.4	9.8421	-3.69055	1.08195	-5.04323	0.00199939	0.0361041	PCDHA3
ENSG00000174697.5	1.9663	-4.7939	1.10761	-5.04305	0.00200013	0.0361041	LEP
ENSG00000106571.14	26.701	-2.41316	0.557874	-5.04085	0.00200945	0.0362499	GLI3
ENSG00000179195.16	1543.21	-0.599116	0.122278	-5.03994	0.00201334	0.036275	ZNF664
ENSG00000091592.16	5434.48	0.830042	0.183558	4.80062	0.0020125	0.036275	NLRP1
ENSG00000229272.2	497.012	1.48649	0.370887	4.79584	0.00203289	0.0366046	RP11-498J9.2
ENSG00000187741.15	639.501	0.714998	0.157323	4.79264	0.00204669	0.0368303	FANCA
ENSG00000171863.15	8592.24	-0.67859	0.140922	-5.03083	0.00205241	0.036847	RPS7
ENSG00000158321.18	109.909	-1.85746	0.425409	-5.03077	0.00205269	0.036847	AUTS2
ENSG00000214050.8	63.2998	-1.7984	0.416526	-5.03095	0.0020519	0.036847	FBXO16
ENSG00000171435.14	3.92414	-3.219	0.782871	-5.03102	0.00205159	0.036847	KSR2
ENSG00000164690.8	6.01636	-4.37006	1.05741	-5.02996	0.00205616	0.0368865	SHH
ENSG00000178996.14	1359.43	-0.650476	0.133408	-5.0287	0.00206163	0.0369618	SNX18
ENSG00000120217.14	1666.95	1.03305	0.236115	4.7887	0.00206377	0.0369775	CD274
ENSG00000113328.19	1159.14	-0.627909	0.129035	-5.02684	0.00206972	0.0370613	CCNG1
ENSG00000179859.9	69.8117	-1.25609	0.262137	-5.02297	0.00208668	0.037342	AC025335.1
ENSG00000234118.1	43.4987	-1.02844	0.214593	-5.0217	0.0020923	0.037402	RPL13AP6
ENSG00000267481.1	29.9328	1.3993	0.323949	4.78211	0.00209261	0.037402	CTC-559E9.5
ENSG00000188070.9	86.5999	-1.10462	0.231927	-5.02111	0.00209487	0.0374195	C11orf95
ENSG00000165757.9	7.31307	-3.035	0.839829	-5.01929	0.00210293	0.0375403	KIAA1462
ENSG00000173726.11	3025.21	-0.474694	0.0963776	-5.01874	0.00210534	0.0375461	TOMM20
ENSG00000171490.13	3772.06	-0.507953	0.102859	-5.01863	0.00210584	0.0375461	RSL1D1
ENSG00000112033.14	4224.92	0.614948	0.131783	4.77872	0.0021076	0.0375546	PPARD
ENSG00000241494.1	226.671	-1.5072	0.315269	-5.01743	0.00211119	0.0375954	RP11-796G6.1
ENSG00000175414.7	223.755	0.785439	0.172875	4.77608	0.00211931	0.037717	ARL10
ENSG00000121297.8	95.6024	-1.0297	0.219415	-5.0145	0.00212422	0.0377812	TSHZ3
ENSG00000112782.19	141.049	-2.06151	0.489972	-5.01418	0.00212566	0.0377837	CLIC5
ENSG00000185897.7	3.34816	-3.37887	0.774801	-5.01254	0.00213297	0.0378905	FFAR3
ENSG00000162430.17	7423.37	0.650306	0.139669	4.77193	0.00213789	0.0379548	SEPN1
ENSG00000035115.22	406.536	-0.695683	0.144057	-5.00953	0.00214653	0.0380233	SH3YL1
ENSG00000173467.9	57.8157	-2.31858	0.579904	-5.00986	0.00214506	0.0380233	AGR3
ENSG00000164949.8	10.1375	-2.74263	0.626141	-5.00943	0.00214698	0.0380233	GEM
ENSG00000277152.1	67.8257	1.51396	0.368285	4.77063	0.00214376	0.0380233	RP11-622C24.2
ENSG00000169756.16	1949.86	-0.707203	0.145791	-5.00858	0.00215082	0.0380481	LIMS1
ENSG00000125637.16	4433.9	0.627805	0.136233	4.76902	0.002151	0.0380481	PSD4
ENSG00000159674.12	66.8244	-2.17003	0.518731	-5.00768	0.00215488	0.0380704	SPON2
ENSG00000176014.13	4594.32	0.531697	0.11442	4.76828	0.00215437	0.0380704	TUBB6
ENSG00000286077.1	3.12188	5.47979	1.56876	4.76754	0.00215769	0.0380969	NA
ENSG00000164142.16	24.8199	-2.79287	0.712508	-5.0016	0.00218257	0.0385003	FAM160A1
ENSG00000136868.11	6106.79	0.529342	0.114474	4.76166	0.00218451	0.0385003	SLC31A1
ENSG00000100359.21	2495.33	0.562473	0.121335	4.76188	0.00218348	0.0385003	SGSM3
ENSG00000108932.12	507.343	-1.33014	0.28297	-5.00014	0.00218926	0.0385608	SLC16A6
ENSG00000032219.19	1050.08	-0.449597	0.0910463	-4.99911	0.00219401	0.038621	ARID4A
ENSG00000188064.10	19.894	-2.54373	0.647923	-4.99775	0.00220027	0.0387078	WNT7B
ENSG00000204961.7	10.1143	-3.52257	0.992158	-4.99618	0.00220752	0.0388118	PCDHA9
ENSG00000179583.19	11379.8	0.644057	0.140348	4.75591	0.00221102	0.0388499	CIITA
ENSG00000113448.19	153.359	-2.07818	0.499101	-4.99378	0.00221865	0.0389603	PDE4D
ENSG00000113615.13	772.721	-0.750345	0.156914	-4.9923	0.00222553	0.0390576	SEC24A
ENSG00000172548.14	4.06298	-4.16656	1.0422	-4.99201	0.00222691	0.0390582	NIPAL4
ENSG00000157927.17	8.99969	-3.13646	0.825436	-4.99064	0.0022333	0.0391467	RADIL
ENSG00000198755.11	9164.73	-0.603516	0.125118	-4.98956	0.00223835	0.0392115	RPL10A
ENSG00000243517.1	111.991	-1.09828	0.228389	-4.98883	0.00224178	0.0392244	RP11-627K11.1
ENSG00000231169.4	22.371	-1.36839	0.287844	-4.98885	0.00224167	0.0392244	EEF1B2P1
ENSG00000119979.18	535.011	-0.55856	0.114971	-4.98729	0.002249	0.0393035	FAM45A
ENSG00000213867.4	67.1964	-1.3454	0.284698	-4.98755	0.00224779	0.0393035	RP11-829H16.2
ENSG00000060656.20	95.613	-1.61561	0.363618	-4.98686	0.00225104	0.0393154	PTPRU
ENSG00000224687.2	41.9377	1.21087	0.285846	4.74682	0.0022535	0.0393347	RASAL2-AS1
ENSG00000196154.12	40730.4	0.832625	0.187084	4.74561	0.00225922	0.039411	S100A4
ENSG00000240914.1	241.687	-1.52405	0.316967	-4.98402	0.00226447	0.0394789	RPL15P2
ENSG00000203644.3	146.513	-0.723895	0.151477	-4.98252	0.00227157	0.0395429	RP11-332M2.1
ENSG00000018236.15	2.1467	-5.01055	1.21355	-4.98238	0.00227222	0.0395429	CNTN1
ENSG00000240087.3	249.035	-1.54602	0.326557	-4.98241	0.00227207	0.0395429	RPSAP12
ENSG00000135655.16	3290.33	-0.52627	0.107975	-4.982	0.00227403	0.0395508	USP15
ENSG00000253683.1	55.8008	-1.13019	0.241013	-4.98121	0.00227777	0.0395921	CTB-79E8.3
ENSG00000072422.17	356.304	-0.88089	0.18589	-4.98031	0.00228206	0.0396429	RHOBTB1
ENSG00000203797.12	813.971	0.585259	0.126861	4.73798	0.00229553	0.0398531	DDO
ENSG00000143418.20	4066.33	-0.40154	0.0809956	-4.97439	0.00231047	0.0400886	CERS2
ENSG00000255197.6	1809.09	0.639032	0.141079	4.73357	0.00231678	0.0401522	RP11-750H9.5
ENSG00000105509.11	5.09014	-1.92218	0.405721	-4.97306	0.0023169	0.0401522	HAS1
ENSG00000224094.1	170.298	-1.17118	0.247346	-4.9722	0.00232109	0.0401869	RPS24P8
ENSG00000139263.12	18.1104	-2.55116	0.648938	-4.97208	0.00232166	0.0401869	LRIG3
ENSG00000185222.10	321.017	-0.871428	0.185131	-4.97176	0.00232322	0.0401899	TCEAL9
ENSG00000134115.13	3.93645	-6.63144	1.71182	-4.97022	0.0023307	0.0402567	CNTN6
ENSG00000166415.15	2.29338	-4.97275	1.25447	-4.96992	0.00233213	0.0402567	WDR72
ENSG00000040199.18	389.847	0.598925	0.130103	4.73086	0.00232991	0.0402567	PHLPP2
ENSG00000108468.15	753.148	-0.53363	0.109364	-4.96982	0.00233262	0.0402567	CBX1
ENSG00000138061.12	139.544	-3.067	0.774356	-4.96778	0.00234258	0.0404047	CYP1B1
ENSG00000057019.16	134.205	-1.00314	0.221533	-4.96047	0.00237854	0.0410006	DCBLD2
ENSG00000152463.15	47.3907	-2.08938	0.465089	-4.95992	0.00238125	0.041023	OLAH
ENSG00000162139.10	1187.54	0.643396	0.141162	4.72012	0.00238269	0.0410234	NEU3
ENSG00000149300.10	26.4169	-2.46778	0.616323	-4.9559	0.00240127	0.0413189	C11orf52
ENSG00000152785.7	16.7372	-3.95854	1.27302	-4.95542	0.00240368	0.0413358	BMP3
ENSG00000188549.12	1025.25	0.704659	0.154155	4.71504	0.00240801	0.0413859	C15orf52
ENSG00000067900.8	3044.58	-0.652545	0.134833	-4.9508	0.00242688	0.0416856	ROCK1
ENSG00000144668.12	32.8595	-2.58368	0.662348	-4.94993	0.00243128	0.0417364	ITGA9
ENSG00000116815.16	1581.48	0.653159	0.145111	4.70923	0.00243731	0.0417901	CD58
ENSG00000065534.19	53.4425	-2.3446	0.55	-4.94846	0.00243871	0.0417901	MYLK
ENSG00000090376.11	3256.2	-0.636033	0.131072	-4.94878	0.00243713	0.0417901	IRAK3
ENSG00000131781.13	280.968	-1.21734	0.265679	-4.94747	0.00244375	0.0418518	FMO5
ENSG00000159023.21	1311.37	-0.764118	0.162437	-4.94685	0.00244693	0.0418815	EPB41
ENSG00000111057.11	480.456	-1.46375	0.328721	-4.94583	0.00245209	0.0419451	KRT18
ENSG00000005108.16	3.52043	-3.67124	0.831664	-4.94364	0.00246329	0.042112	THSD7A
ENSG00000101220.18	4590.29	0.854337	0.192771	4.70154	0.00247652	0.0423132	C20orf27
ENSG00000250182.3	753.465	-1.05931	0.223242	-4.93993	0.00248235	0.0423879	EEF1A1P13
ENSG00000268104.3	54.3	-3.5701	1.02891	-4.93952	0.00248447	0.0423992	SLC6A14
ENSG00000274736.5	579.054	1.11302	0.271074	4.69948	0.00248716	0.0424204	CCL23
ENSG00000175832.13	2.40292	-4.75769	1.10719	-4.93841	0.00249016	0.0424466	ETV4
ENSG00000148090.12	185.263	-0.601181	0.124247	-4.93703	0.00249731	0.0425435	AUH
ENSG00000196126.11	102779	1.1076	0.26818	4.69647	0.00250274	0.0425861	HLA-DRB1
ENSG00000129219.14	2459.56	0.60561	0.13316	4.69674	0.00250133	0.0425861	PLD2
ENSG00000196778.3	13.1781	2.34786	0.581042	4.69017	0.0025356	0.0431201	OR52K1
ENSG00000168405.17	1106.11	0.730702	0.164566	4.68917	0.00254089	0.0431847	CMAHP
ENSG00000234268.1	36.4652	-1.23317	0.263344	-4.92751	0.00254706	0.0432643	AP000936.1
ENSG00000142949.17	233.392	-2.33644	0.607895	-4.92614	0.00255434	0.0433608	PTPRF
ENSG00000040933.16	2493.17	0.394913	0.0851993	4.68636	0.00255572	0.0433608	INPP4A
ENSG00000133789.15	1632.4	-0.726522	0.15286	-4.92439	0.0025636	0.0434226	SWAP70
ENSG00000135423.13	7.09714	-3.02189	0.786803	-4.92406	0.00256534	0.0434226	GLS2
ENSG00000083642.19	704.675	-0.597027	0.12434	-4.92463	0.0025623	0.0434226	PDS5B
ENSG00000169635.10	658.956	0.73485	0.162806	4.68471	0.00256448	0.0434226	HIC2
ENSG00000243680.1	142.162	-1.05755	0.22192	-4.92302	0.00257086	0.0434908	RPL37P23
ENSG00000137992.14	518.513	-0.494732	0.102574	-4.92196	0.00257654	0.0435614	DBT
ENSG00000235568.7	4958.04	0.708337	0.157422	4.68151	0.00258148	0.0436196	NFAM1
ENSG00000220749.4	37.7606	-1.27952	0.272709	-4.92064	0.00258357	0.0436296	RPL21P28
ENSG00000165886.5	458.534	-0.812717	0.173197	-4.92013	0.0025863	0.0436504	UBTD1
ENSG00000236468.1	46.5094	-1.43759	0.306501	-4.91935	0.00259048	0.0436649	RP11-104D3.2
ENSG00000180776.16	2544.49	-0.761087	0.158674	-4.91913	0.00259167	0.0436649	ZDHHC20
ENSG00000166183.16	3.09522	-3.06983	0.728494	-4.91947	0.00258982	0.0436649	ASPG
ENSG00000091622.16	24.4707	-1.91194	0.452543	-4.91868	0.00259406	0.04368	PITPNM3
ENSG00000051009.11	1534.08	0.587468	0.128693	4.67886	0.00259571	0.0436824	FAM160A2
ENSG00000244716.3	168.345	-1.30575	0.280929	-4.91677	0.00260431	0.0438017	RP11-20O24.4
ENSG00000232883.1	11.2977	-1.29474	0.283409	-4.9151	0.00261332	0.0439025	RP11-302I18.1
ENSG00000182853.12	1836.45	1.19334	0.28299	4.6757	0.00261272	0.0439025	VMO1
ENSG00000138308.6	3.41379	-8.22165	1.79392	-4.91473	0.00261534	0.0439111	PLA2G12B
ENSG00000163607.17	131.997	-0.712201	0.149673	-4.91383	0.00262021	0.0439169	GTPBP8
ENSG00000175390.14	3570.21	-0.539974	0.111791	-4.91393	0.00261965	0.0439169	EIF3F
ENSG00000173674.11	1220.31	-0.559567	0.116523	-4.91432	0.00261756	0.0439169	EIF1AX
ENSG00000163811.12	737.703	-0.655505	0.137035	-4.91163	0.00263213	0.0440441	WDR43
ENSG00000167202.11	2376.23	0.637301	0.142561	4.67179	0.00263386	0.0440441	TBC1D2B
ENSG00000108379.10	3.77483	-4.08815	1.08931	-4.91182	0.0026311	0.0440441	WNT3
ENSG00000242100.2	85.7453	-0.996333	0.216346	-4.91146	0.00263305	0.0440441	RPL9P32
ENSG00000187736.13	370.852	-0.519361	0.107097	-4.91065	0.00263743	0.0440784	NHEJ1
ENSG00000070756.16	33408.9	-0.495246	0.102075	-4.91003	0.00264084	0.0441101	PABPC1
ENSG00000179010.14	3912.16	-0.436425	0.0896638	-4.90768	0.00265369	0.0442993	MRFAP1
ENSG00000270672.1	54.8673	-2.29037	0.544542	-4.90482	0.00266941	0.0445361	MTRNR2L6
ENSG00000128917.8	3.81304	-3.40308	0.881505	-4.90267	0.00268125	0.044708	DLL4
ENSG00000099282.10	2121.33	0.796875	0.181755	4.66221	0.00268647	0.0447694	TSPAN15
ENSG00000196205.8	8481.56	-1.42156	0.305814	-4.90114	0.00268971	0.0447977	EEF1A1P5
ENSG00000138434.17	2265.45	-0.539376	0.112274	-4.90066	0.0026924	0.0448168	SSFA2
ENSG00000180739.14	36.114	-3.55044	1.04128	-4.89926	0.00270014	0.0449199	S1PR5
ENSG00000091527.16	5239.1	-0.449058	0.0929306	-4.89833	0.00270536	0.0449708	CDV3
ENSG00000240247.7	3.03938	-8.68781	2.24046	-4.89788	0.00270784	0.0449708	DEFA1B
ENSG00000157168.20	9.92117	-3.3044	0.812827	-4.89806	0.00270683	0.0449708	NRG1
ENSG00000082212.13	2324.56	-0.660874	0.139529	-4.89588	0.00271901	0.0451306	ME2
ENSG00000110435.12	616.415	-0.431382	0.0894375	-4.89474	0.00272539	0.0452107	PDHX
ENSG00000176142.13	708.376	-0.455292	0.0933082	-4.89384	0.0027305	0.0452406	TMEM39A
ENSG00000163682.17	13970	-0.7974	0.171157	-4.89359	0.00273186	0.0452406	RPL9
ENSG00000198363.18	1704.16	-0.813729	0.173059	-4.89392	0.00273005	0.0452406	ASPH
ENSG00000168283.14	748.062	-0.657212	0.138994	-4.89291	0.00273569	0.0452782	BMI1
ENSG00000180172.7	68.9782	-1.08592	0.235062	-4.89026	0.00275069	0.0455005	RPS12P23
ENSG00000119844.15	1630.33	-0.437662	0.0906229	-4.88851	0.0027606	0.0456126	AFTPH
ENSG00000217026.3	11.0811	-1.178	0.256343	-4.88866	0.00275975	0.0456126	RPL10P1
ENSG00000215492.6	102.079	-1.1092	0.23659	-4.88817	0.00276252	0.0456184	HNRNPA1P7
ENSG00000270562.1	19.1627	1.93446	0.520957	4.64803	0.00276605	0.0456509	RP11-154H23.3
ENSG00000168389.18	278.706	-1.27222	0.288665	-4.88597	0.00277502	0.0457469	MFSD2A
ENSG00000204969.7	9.91738	-3.60174	1.01054	-4.88616	0.00277398	0.0457469	PCDHA2
ENSG00000144381.17	4023.17	-0.464701	0.0959214	-4.88543	0.00277812	0.0457721	HSPD1
ENSG00000100852.13	703.258	-0.742678	0.158604	-4.88496	0.00278082	0.0457906	ARHGAP5
ENSG00000271687.1	32.7629	-2.19586	0.521693	-4.88396	0.00278653	0.0458327	MTND5P10
ENSG00000105520.10	231.006	-1.14094	0.246985	-4.8842	0.00278513	0.0458327	PLPPR2
ENSG00000180769.10	23.1862	-1.79232	0.415818	-4.88367	0.0027882	0.0458343	WDFY3-AS2
ENSG00000204962.6	9.72029	-3.74971	1.16218	-4.88167	0.00279965	0.0459966	PCDHA8
ENSG00000173890.17	272.863	-0.83974	0.184238	-4.88078	0.00280477	0.0460319	GPR160
ENSG00000124171.9	30.2899	-1.74048	0.42207	-4.88075	0.00280497	0.0460319	PARD6B
ENSG00000134962.7	2.06783	-3.3526	0.796423	-4.88011	0.00280867	0.0460666	KLB
ENSG00000278291.1	21.2106	-2.21939	0.512658	-4.87781	0.00282198	0.0462588	RP11-172H24.4
ENSG00000234604.2	6.06821	-2.58464	0.682291	-4.87626	0.00283096	0.0463799	RP1-206D15.5
ENSG00000167695.15	18.1753	-2.05689	0.467013	-4.87506	0.00283792	0.0464677	FAM57A
ENSG00000137440.5	4.36632	-3.49953	0.893026	-4.87443	0.00284158	0.0465015	FGFBP1
ENSG00000112306.8	9166.84	-0.827594	0.179186	-4.87345	0.0028473	0.0465166	RPS12
ENSG00000119698.12	9.09214	-3.06478	0.77024	-4.87346	0.00284723	0.0465166	PPP4R4
ENSG00000270550.1	16.9872	-4.67073	1.45257	-4.87353	0.00284683	0.0465166	IGHV3-30
ENSG00000249264.1	397.293	-1.09219	0.232686	-4.87307	0.00284955	0.0465272	EEF1A1P9
ENSG00000211942.3	3.02356	-5.50434	1.44861	-4.87273	0.00285153	0.0465334	IGHV3-13
ENSG00000279406.1	132.022	0.833292	0.193353	4.63174	0.00286013	0.0466476	RP11-327E2.5
ENSG00000105357.18	230.009	-1.85952	0.453752	-4.86894	0.00287376	0.0468436	MYH14
ENSG00000100462.16	802.885	-0.446264	0.0925508	-4.86725	0.0028837	0.046953	PRMT5
ENSG00000165410.15	135.274	-0.970663	0.216926	-4.86734	0.00288322	0.046953	CFL2
ENSG00000117616.18	3702.96	0.869534	0.198834	4.62681	0.00288918	0.0470147	RSRP1
ENSG00000211941.3	14.8474	-5.96064	1.72163	-4.86607	0.00289073	0.0470147	IGHV3-11
ENSG00000196943.14	1502.61	0.424497	0.0930534	4.62538	0.00289768	0.0471015	NOP9
ENSG00000219932.6	22.811	-1.26909	0.276514	-4.86407	0.00290257	0.0471546	RPL12P8
ENSG00000137492.8	898.596	-0.565127	0.119233	-4.86292	0.00290942	0.0472395	THAP12
ENSG00000179051.14	5390.98	0.39833	0.086872	4.62307	0.00291139	0.0472451	RCC2
ENSG00000267265.5	41.9455	1.36682	0.336688	4.62112	0.00292307	0.0474082	CTC-550B14.7
ENSG00000182827.9	1271.08	-0.593868	0.125785	-4.85672	0.00294655	0.0476955	ACBD3
ENSG00000140044.13	1287.7	-0.59201	0.123491	-4.85674	0.00294646	0.0476955	JDP2
ENSG00000197705.10	2.80685	-3.87704	0.983923	-4.85637	0.00294868	0.0476955	KLHL14
ENSG00000130881.14	119.19	-1.39266	0.309307	-4.85668	0.00294679	0.0476955	LRP3
ENSG00000124201.15	5953.52	0.384965	0.0844812	4.6168	0.00294899	0.0476955	ZNFX1
ENSG00000176658.17	178.125	-1.81327	0.439889	-4.85603	0.00295072	0.0476969	MYO1D
ENSG00000114784.4	1103.52	-0.543363	0.114861	-4.85397	0.00296316	0.0478571	EIF1B
ENSG00000227615.1	703.652	-1.1545	0.253422	-4.85366	0.00296504	0.0478571	RP11-864N7.2
ENSG00000223573.7	9.20066	-2.13058	0.490748	-4.85358	0.00296556	0.0478571	TINCR
ENSG00000234906.11	5666.95	1.20536	0.285387	4.61346	0.00296918	0.0478624	APOC2
ENSG00000185834.10	456.888	-1.05598	0.227202	-4.85312	0.00296835	0.0478624	RPL12P4
ENSG00000121904.17	2.6631	-3.01183	0.743763	-4.85016	0.00298636	0.0480593	CSMD2
ENSG00000251546.1	3.54701	-8.45714	2.22791	-4.85047	0.00298445	0.0480593	IGKV1D-39
ENSG00000086598.11	3641.56	-0.536985	0.113066	-4.84989	0.00298801	0.0480593	TMED2
ENSG00000281087.1	7.47534	-1.27938	0.274929	-4.85002	0.00298718	0.0480593	RP11-983G14.3
ENSG00000091262.15	25.1779	-2.89876	0.693049	-4.84845	0.00299677	0.0481735	ABCC6
ENSG00000126264.10	2090.36	0.996813	0.239735	4.60851	0.00299941	0.0481894	HCST
ENSG00000234115.2	15.87	-1.63215	0.359352	-4.84736	0.00300344	0.0482276	RP11-288G3.4
ENSG00000172757.13	41050.3	0.523241	0.117509	4.60597	0.00301498	0.0483595	CFL1
ENSG00000173715.18	262.825	0.831078	0.190322	4.60617	0.00301374	0.0483595	C11orf80
ENSG00000183735.10	979.55	-0.369441	0.0768502	-4.84514	0.0030171	0.0483667	TBK1
ENSG00000244270.1	37.6454	-1.1553	0.250553	-4.84411	0.00302343	0.0484415	RPL32P29
ENSG00000130309.11	16556.4	0.451123	0.0989469	4.60423	0.00302568	0.0484509	COLGALT1
ENSG00000248187.1	5.89513	-7.85124	1.82495	-4.84313	0.00302949	0.0484586	RP11-184M15.1
ENSG00000146950.13	9.09025	-2.91521	0.740584	-4.84319	0.00302914	0.0484586	SHROOM2
ENSG00000101166.16	1022.43	-0.567542	0.120229	-4.84277	0.00303172	0.0484676	PRELID3B
ENSG00000198744.5	4317.62	-2.076	0.472537	-4.84085	0.00304361	0.0486041	MTCO3P12
ENSG00000230311.2	49.8096	-1.07366	0.234517	-4.84107	0.00304226	0.0486041	TOMM20P4
ENSG00000256969.2	1.47681	-3.41198	0.801295	-4.84029	0.00304712	0.0486327	RP11-320N7.2
ENSG00000186407.7	791.987	-1.43977	0.320434	-4.84003	0.00304874	0.0486327	CD300E
ENSG00000211632.4	3.18606	-5.38237	1.73703	-4.83848	0.00305839	0.0487443	IGKV3D-11
ENSG00000014257.16	37.0186	-2.25397	0.543524	-4.83836	0.00305909	0.0487443	ACPP
ENSG00000131459.13	8.41693	-2.01855	0.474063	-4.8366	0.00307012	0.0488933	GFPT2
ENSG00000101188.5	9.42332	-2.70725	0.63296	-4.83422	0.00308501	0.0491035	NTSR1
ENSG00000204580.13	231.564	-1.80879	0.438843	-4.83264	0.00309496	0.0492349	DDR1
ENSG00000099204.20	258.512	-1.78153	0.437301	-4.83231	0.00309708	0.0492416	ABLIM1
ENSG00000068724.17	8315.87	0.408167	0.0894857	4.59221	0.00310074	0.049273	TTC7A
ENSG00000241755.1	11.6018	-4.7884	1.47354	-4.83108	0.00310481	0.0493107	IGKV1-9
ENSG00000163453.11	192.157	-1.37849	0.319321	-4.83043	0.00310893	0.0493304	IGFBP7
ENSG00000287906.1	19.0156	-3.86917	0.950788	-4.83035	0.00310944	0.0493304	NA
ENSG00000154153.13	998.152	-0.790227	0.169854	-4.82976	0.00311316	0.0493425	FAM134B
ENSG00000101425.14	14.6698	-4.27121	1.12411	-4.82969	0.0031136	0.0493425	BPI
ENSG00000143502.15	10.8887	-2.25407	0.580278	-4.82807	0.0031239	0.0494788	SUSD4
ENSG00000204335.4	2.30608	-4.89217	1.05157	-4.82632	0.00313504	0.0496011	SP5
ENSG00000256151.1	2.57445	-3.66709	0.869599	-4.82641	0.00313449	0.0496011	RP11-76C10.5
ENSG00000072133.11	5.56272	-3.08829	0.837657	-4.82408	0.00314939	0.0498011	RPS6KA6
ENSG00000144566.11	1575.15	-0.458992	0.0969929	-4.82233	0.0031606	0.0499241	RAB5A
ENSG00000087206.17	582.214	-0.471532	0.0986238	-4.82243	0.00315992	0.0499241	UIMC1
ENSG00000148143.13	20.428	-2.29091	0.55369	-4.82158	0.00316541	0.0499729	ZNF462

## Sheet: 3PCs
gene_id	baseMean	log2FoldChange	lfcSE	stat	pvalue	padj	gene_name
ENSG00000283078	9.43425	-18.3743	1.3338	-13.7759	4.50399e-19	9.32101e-15	RP11-11M20.4
ENSG00000185055	17.8427	13.065	1.23522	10.577	6.01438e-12	6.22338e-08	EFCAB10
ENSG00000073417	1883.54	-1.35213	0.156522	-8.63859	2.26886e-08	0.000156514	PDE8A
ENSG00000143702	2155.76	-1.06346	0.127309	-8.35335	6.47945e-08	0.000335231	CEP170
ENSG00000018280	36360.7	-1.53574	0.197116	-7.79106	4.65144e-07	0.00192523	SLC11A1
ENSG00000076555	1814.87	-2.4133	0.324152	-7.44498	1.46772e-06	0.00506241	ACACB
ENSG00000109610	49.0694	-4.67012	0.63158	-7.39435	1.72936e-06	0.00511273	SOD3
ENSG00000146122	84.1524	-7.06931	0.979073	-7.22042	3.01412e-06	0.00767816	DAAM2
ENSG00000134686	2539.94	-1.26102	0.175436	-7.18793	3.33914e-06	0.00767816	PHC2
ENSG00000162734	5951.87	1.19138	0.168412	7.0742	4.10015e-06	0.00779461	PEA15
ENSG00000151726	10354.3	-2.13763	0.300269	-7.11905	4.14306e-06	0.00779461	ACSL1
ENSG00000233040	10.1736	-8.90577	1.26335	-7.04931	5.14418e-06	0.00872556	FAM204BP
ENSG00000168484	10513.4	-7.40692	1.0538	-7.02874	5.48114e-06	0.00872556	SFTPC
ENSG00000160961	575.93	-1.04837	0.15091	-6.94697	7.04227e-06	0.01041	ZNF333
ENSG00000103187	23677.4	1.03299	0.153991	6.70812	1.25e-05	0.0172458	COTL1
ENSG00000163512	2472.09	-1.40801	0.209106	-6.73347	1.33756e-05	0.0173006	AZI2
ENSG00000146963	1738.76	-0.684855	0.102519	-6.68025	1.56506e-05	0.0190524	LUC7L2
ENSG00000157557	3914.06	-2.12051	0.321243	-6.60095	1.97346e-05	0.0215952	ETS2
ENSG00000117569	206.319	-1.92823	0.292185	-6.59936	1.98264e-05	0.0215952	PTBP2
ENSG00000285763	5.15228	-11.5226	1.75606	-6.56162	2.21193e-05	0.0228879	NA
ENSG00000176973	1707.7	1.10093	0.169525	6.49416	2.3386e-05	0.0230463	FAM89B
ENSG00000117479	365.497	-1.48682	0.227942	-6.5228	2.47399e-05	0.0232724	SLC19A2
ENSG00000115355	8166.93	-0.841796	0.130348	-6.45806	2.97794e-05	0.0255719	CCDC88A
ENSG00000176142	708.376	-0.967428	0.149944	-6.45192	3.03054e-05	0.0255719	TMEM39A
ENSG00000171988	2704.34	-0.894228	0.138743	-6.44519	3.08914e-05	0.0255719	JMJD1C
ENSG00000132199	1477.93	-1.28122	0.199478	-6.42287	3.2914e-05	0.0261983	ENOSF1
ENSG00000111731	1394.48	-0.930242	0.145247	-6.40454	3.46679e-05	0.0265723	C2CD5
ENSG00000145715	1781.09	-0.930204	0.146171	-6.36379	3.88907e-05	0.0284092	RASA1
ENSG00000134186	2513.12	-1.05345	0.165755	-6.35548	3.98099e-05	0.0284092	PRPF38B
ENSG00000121741	1208.9	-1.11784	0.178004	-6.27989	4.91727e-05	0.0309598	ZMYM2
ENSG00000173465	1345.37	0.946626	0.15241	6.21106	5.20724e-05	0.0309598	SSSCA1
ENSG00000185303	14247.2	-6.73747	1.07858	-6.24662	5.39233e-05	0.0309598	SFTPA2
ENSG00000089177	1927.78	-1.78117	0.285359	-6.24185	5.4639e-05	0.0309598	KIF16B
ENSG00000114098	1785.85	-0.810755	0.129894	-6.24167	5.46668e-05	0.0309598	ARMC8
ENSG00000167552	5692.35	1.09928	0.177603	6.18954	5.52661e-05	0.0309598	TUBA1A
ENSG00000196547	4337.13	-1.1341	0.182003	-6.23123	5.6266e-05	0.0309598	MAN2A2
ENSG00000205464	419.343	-2.15439	0.347107	-6.2067	6.01978e-05	0.0309598	ATP6AP1L
ENSG00000138050	189.046	-1.1834	0.190846	-6.20081	6.11803e-05	0.0309598	THUMPD2
ENSG00000173744	3588.08	-0.941803	0.15189	-6.20056	6.12221e-05	0.0309598	AGFG1
ENSG00000123342	4843.37	-1.89985	0.307101	-6.18639	6.36508e-05	0.0309598	MMP19
ENSG00000096088	389.604	-6.45476	1.04478	-6.17811	6.51108e-05	0.0309598	PGC
ENSG00000258315	1351.75	0.883116	0.144069	6.12982	6.51299e-05	0.0309598	C17orf49
ENSG00000270103	8.21654	-11.3239	1.83404	-6.17427	6.57982e-05	0.0309598	RNU11
ENSG00000143924	10812.7	-0.828454	0.134181	-6.17413	6.58241e-05	0.0309598	EML4
ENSG00000149269	1562.58	0.940725	0.154159	6.10232	7.02123e-05	0.0321646	PAK1
ENSG00000163867	1313.59	-1.00824	0.164265	-6.13789	7.26662e-05	0.0321646	ZMYM6
ENSG00000141664	2464.01	-0.802919	0.130994	-6.12942	7.43607e-05	0.0321646	ZCCHC2
ENSG00000136352	222.387	-5.32695	0.869273	-6.12805	7.46382e-05	0.0321646	NKX2-1
ENSG00000227507	893.152	2.69458	0.443737	6.07246	7.61568e-05	0.0321646	LTB
ENSG00000124782	3059.85	-0.905549	0.148882	-6.08231	8.44832e-05	0.0349676	RREB1
ENSG00000173230	3388.69	-0.755607	0.125045	-6.04265	9.39999e-05	0.0379112	GOLGB1
ENSG00000182718	54310.1	0.777547	0.129818	5.98951	9.52589e-05	0.0379112	ANXA2
ENSG00000131400	940.903	-3.59516	0.597244	-6.01958	9.9994e-05	0.0388125	NAPSA
ENSG00000132274	6810.59	-0.892963	0.14846	-6.01482	0.000101274	0.0388125	TRIM22
ENSG00000134294	2729.95	-0.84157	0.140307	-5.99806	0.000105909	0.0391416	SLC38A2
ENSG00000165494	2180.27	-0.891233	0.148588	-5.99803	0.000105916	0.0391416	PCF11
ENSG00000175105	523.939	-0.887662	0.148227	-5.98853	0.000108632	0.0391515	ZNF654
ENSG00000283050	235	-1.66521	0.278242	-5.98476	0.000109726	0.0391515	GTF2IP12
ENSG00000091136	2848.19	-3.05475	0.512467	-5.96088	0.000116912	0.0404695	LAMB1
ENSG00000103091	709.975	-0.739641	0.124111	-5.95953	0.000117331	0.0404695	WDR59
ENSG00000115590	329.606	-5.01272	0.84589	-5.92597	0.000128215	0.0434984	IL1R2
ENSG00000090376	3256.2	-1.28603	0.218032	-5.89834	0.000137887	0.0454697	IRAK3
ENSG00000140105	14712.3	1.50515	0.257349	5.84869	0.00013842	0.0454697	WARS
ENSG00000141646	1109.84	-0.557638	0.095166	-5.85963	0.000152593	0.0493423	SMAD4
