# Supplementary material for: Multi-omic signatures of sarcoidosis and progression in bronchoalveolar lavage cells
Source: Respir Res. 2024 Jul 30;25:289. doi: 10.1186/s12931-024-02919-7 (PMC11290275; doi:10.1186/s12931-024-02919-7)
Supplement: Supplementary file 4 — Supplementary Material 4 [file 12931_2024_2919_MOESM4_ESM.xlsx]

## Sheet: Sheet1
Term	Overlap	P.value	FDR	Genes	Database
Lipopolysaccharide-Mediated Signaling Pathway	4	6.12437e-06	0.00703691	HCK;CD6;PRKCE;CCL5	GO:BP
Positive Regulation Of Cell Migration	9	1.56834e-05	0.00823943	ADAM17;PAK1;FAM89B;DAAM2;PRKCE;CCL5;LAMB1;RREB1;CLASP2	GO:BP
Regulation Of Actin Filament Polymerization	5	2.86838e-05	0.00823943	HCK;DAAM2;PRKCE;RASA1;COTL1	GO:BP
Lamellar Body	3	2.64188e-05	0.00823943	NAPSA;SFTPA2;SFTPC	GO:CC
Multivesicular Body Lumen	2	0.000112153	0.0257728	NAPSA;SFTPC	GO:CC
Fc-gamma Receptor Signaling Pathway Involved In Phagocytosis	3	0.000204867	0.0284062	HCK;PAK1;PRKCE	GO:BP
Positive Regulation Of Antigen Processing And Presentation	2	0.000223402	0.0284062	SLC11A1;NOD1	GO:BP
Positive Regulation Of Dendritic Cell Antigen Processing And Presentation	2	0.000223402	0.0284062	SLC11A1;NOD1	GO:BP
Fc Receptor Mediated Stimulatory Signaling Pathway	3	0.000278675	0.0284062	HCK;PAK1;PRKCE	GO:BP
Response To Lipid	5	0.000302598	0.0284062	ADAM17;CD6;SLC11A1;ALPL;IRAK3	GO:BP
Regulation Of Actin Polymerization Or Depolymerization	3	0.000321231	0.0284062	DAAM2;RASA1;COTL1	GO:BP
Fc-gamma Receptor Signaling Pathway	3	0.000367761	0.0284062	HCK;PAK1;PRKCE	GO:BP
Positive Regulation Of Vesicle Fusion	2	0.000370838	0.0284062	C2CD5;ANXA2	GO:BP
Late Endosome Lumen	2	0.000370838	0.0284062	NAPSA;SFTPC	GO:CC
Alveolar Lamellar Body	2	0.000370838	0.0284062	NAPSA;SFTPC	GO:CC
Polymeric Cytoskeletal Fiber	7	0.000452816	0.0325178	EML4;HCK;PAK1;TUBA1A;KIF16B;COTL1;CLASP2	GO:CC
Regulation Of Anatomical Structure Morphogenesis	5	0.000501578	0.0339008	PAK1;CFL1;ZMYM6;TANC2;CLASP2	GO:BP
Negative Regulation Of T Cell Apoptotic Process	2	0.000554016	0.0341386	CCL5;TSC22D3	GO:BP
Response To Molecule Of Bacterial Origin	4	0.000613961	0.0341386	ADAM17;CD6;SLC11A1;IRAK3	GO:BP
Regulation Of Actin Filament-Based Process	4	0.000651803	0.0341386	HCK;CCDC88A;PAK1;DAAM2	GO:BP
Regulation Of Protein Polymerization	3	0.000665195	0.0341386	DAAM2;RASA1;COTL1	GO:BP
Regulation Of Dendritic Cell Antigen Processing And Presentation	2	0.0007725	0.0341386	SLC11A1;NOD1	GO:BP
Negative Regulation Of Protein-Containing Complex Disassembly	2	0.0007725	0.0341386	IRAK3;TMEM39A	GO:BP
Regulation Of Vesicle Fusion	2	0.0007725	0.0341386	C2CD5;ANXA2	GO:BP
Regulation Of Wound Healing, Spreading Of Epidermal Cells	2	0.0007725	0.0341386	RREB1;CLASP2	GO:BP
Epithelial cell signaling in Helicobacter pylori infection	4	0.000732395	0.0341386	ADAM17;PAK1;CCL5;NOD1	KEGG
Negative Regulation Of Response To Cytokine Stimulus	2	0.00102586	0.0420967	IRAK3;KLF4	GO:BP
Aspartic-Type Peptidase Activity	2	0.00102586	0.0420967	NAPSA;PGC	GO:MF
Positive Regulation Of Cell Motility	6	0.00106302	0.0421178	ADAM17;PAK1;FAM89B;DAAM2;CCL5;LAMB1	GO:BP
Negative Regulation Of Organelle Assembly	3	0.00118283	0.0453025	SMAD4;KAT2A;TMEM39A	GO:BP
