# Supplementary material for: Multi-omic signatures of sarcoidosis and progression in bronchoalveolar lavage cells
Source: Respir Res. 2024 Jul 30;25:289. doi: 10.1186/s12931-024-02919-7 (PMC11290275; doi:10.1186/s12931-024-02919-7)
Supplement: Supplementary file 5 — Supplementary Material 5 [file 12931_2024_2919_MOESM5_ESM.xlsx]

## Sheet: NoPC
probeID	log2FoldChange	tstat	pvalue	padj	chromosome	position	gene_HGNC	cgi	enhancer	gene_name	gene_region
cg11370586	-2.94647	-20.7852	5.48e-32	4.06e-26	chr5	177357776	RGS14	NA	NA	RGS14	promoter
cg16228365	-3.25951	-19.4106	4.84e-28	1.79e-22	chr17	40582468	NA	NA	NA	NA	NA
cg16962115	2.22902	17.9627	3.9e-26	9.64e-21	chr1	235853083	LYST;MIR1537	NA	NA	MIR1537;LYST	promoter;intron
cg07135629	3.4762	17.0656	8.52e-24	1.26e-18	chr7	30912094	AQP1;RP5-877J2.1	NA	NA	AQP1;AQP1;AQP1	promoter;1to5kb;exon
cg10277044	2.44138	17.082	7.74e-24	1.26e-18	chr20	49775304	NA	NA	TRUE	NA	NA
cg25441591	2.75781	16.9797	1.41e-23	1.74e-18	chr11	46106698	PHF21A	NA	NA	PHF21A	intron
cg05845757	2.92317	16.8769	2.56e-23	2.71e-18	chr1	35574284	RP4-728D4.2;TFAP2E	island	NA	TFAP2E;TFAP2E	1to5kb;exon
cg03083290	-2.91779	-17.2383	2.34e-22	2.17e-17	chr12	89863756	NA	NA	TRUE	NA	NA
cg23845719	-3.35103	-17.1661	3.52e-22	2.9e-17	chr5	171451090	FGF18	shore	TRUE	FGF18	intron
cg17474422	2.58127	16.3192	6.15e-22	4.56e-17	chr1	35574265	RP4-728D4.2;TFAP2E	island	NA	TFAP2E;TFAP2E	1to5kb;exon
cg21898046	-2.5225	-17.0026	8.82e-22	5.94e-17	chr5	180804026	MGAT1	shore	NA	MGAT1;MGAT1;MGAT1	promoter;1to5kb;intron
cg03526142	-3.3588	-16.8712	1.83e-21	1.08e-16	chr17	35537715	SLFN12L	NA	NA	SLFN12L	exon
cg13473894	3.60821	16.1173	1.9e-21	1.08e-16	chr10	13729383	FRMD4A;RP11-353M9.1	NA	NA	FRMD4A	intron
cg22222858	-2.51233	-16.8014	2.7e-21	1.43e-16	chr9	36092683	RECK	NA	NA	RECK	intron
cg11299543	-2.56636	-16.7239	4.13e-21	2.04e-16	chr9	5510595	PDCD1LG2	NA	NA	PDCD1LG2;PDCD1LG2	5UTR;exon
cg04027043	3.18317	15.9417	5e-21	2.32e-16	chr11	8357244	NA	NA	NA	NA	NA
cg27391674	2.59912	15.7881	1.16e-20	5.04e-16	chr22	29344379	AP1B1	NA	NA	AP1B1;AP1B1	1to5kb;intron
cg21949194	-2.76742	-16.5248	1.23e-20	5.05e-16	chr2	39128294	NA	shelf	TRUE	SOS1	1to5kb
cg01149192	-2.32397	-16.4256	2.1e-20	8.19e-16	chr5	180804058	MGAT1	shore	NA	MGAT1;MGAT1;MGAT1	promoter;1to5kb;intron
cg13470920	-1.88362	-16.4058	2.34e-20	8.66e-16	chr19	6772820	VAV1	NA	NA	VAV1	exon
cg15421041	2.90326	15.5743	3.67e-20	1.3e-15	chr7	73442505	BAZ1B	NA	NA	BAZ1B	exon
cg11167160	2.24326	15.4964	5.57e-20	1.83e-15	chr16	72017344	DHODH	NA	NA	DHODH	intron
cg25284913	2.31569	15.4923	5.69e-20	1.83e-15	chr6	156949047	ARID1B	NA	NA	ARID1B	intron
cg19230730	-2.55993	-16.028	1.75e-19	4.99e-15	chr15	50879187	CTD-2378E12.1	NA	NA	NA	NA
cg10430168	1.85838	15.2864	1.7e-19	4.99e-15	chr17	76258587	NA	NA	NA	NA	NA
cg00156232	1.95379	15.282	1.74e-19	4.99e-15	chr7	65952330	VKORC1L1	NA	NA	VKORC1L1	intron
cg01899937	1.38839	15.2715	1.83e-19	5.04e-15	chr4	184802351	ACSL1	shore	NA	SLED1;ACSL1	1to5kb;intron
cg09936080	-2.21269	-15.9684	2.4e-19	6.34e-15	chr2	43426646	THADA	NA	TRUE	THADA	intron
cg24003508	-2.35397	-15.9476	2.67e-19	6.75e-15	chr10	3782195	KLF6	shore	NA	KLF6;KLF6;KLF6	promoter;1to5kb;exon
cg06078093	-2.98202	-15.9383	2.8e-19	6.75e-15	chr12	124920262	NA	NA	TRUE	UBC	1to5kb
cg20170271	-1.80877	-15.9353	2.85e-19	6.75e-15	chr22	37638674	SH3BP1	shore	NA	SH3BP1;SH3BP1;SH3BP1	promoter;1to5kb;intron
cg24815934	-1.86046	-15.9297	2.93e-19	6.75e-15	chr21	44912266	ITGB2	NA	NA	ITGB2;ITGB2;ITGB2	promoter;1to5kb;intron
cg06188566	-2.31394	-15.9252	3.01e-19	6.75e-15	chr5	151745421	ATOX1	NA	NA	ATOX1;ATOX1;ATOX1	exon;intron;3UTR
cg20347658	-1.82787	-15.91	3.25e-19	7.09e-15	chr7	2529933	NA	shore	TRUE	NA	NA
cg18140642	1.71788	15.1476	3.51e-19	7.44e-15	chr1	235931505	NA	NA	NA	NA	NA
cg01803362	2.05408	15.1292	3.87e-19	7.97e-15	chr16	23423792	COG7	NA	NA	COG7	intron
cg03815480	-2.32134	-15.8366	4.77e-19	9.56e-15	chr16	48458528	NA	NA	NA	NA	NA
cg11969813	2.65587	15.0588	5.58e-19	1.09e-14	chr17	81858683	P4HB	shore	NA	P4HB;P4HB	1to5kb;intron
cg04317318	-3.0197	-15.7969	5.86e-19	1.11e-14	chr12	75944847	RP11-114H23.1	NA	TRUE	NA	NA
cg06103624	3.00021	15.0291	6.51e-19	1.21e-14	chr15	66706588	SMAD6	shelf	NA	SMAD6	intron
cg06581523	1.91479	15.0091	7.22e-19	1.31e-14	chr17	2091322	RP11-667K14.5;SMG6	NA	TRUE	SMG6;SMG6	1to5kb;intron
cg12129908	2.40038	14.99	7.97e-19	1.41e-14	chr3	52873745	STIMATE;TMEM110-MUSTN1	NA	NA	STIMATE-MUSTN1;STIMATE	intron;intron
cg16607196	1.41579	14.9393	1.04e-18	1.79e-14	chr8	144439735	AC084125.4;TONSL	shelf	NA	MIR6893;TONSL-AS1;TONSL	1to5kb;intron;intron
cg08017142	2.30745	14.8433	1.7e-18	2.86e-14	chr2	136105136	NA	NA	NA	NA	NA
cg15623143	2.05868	14.781	2.33e-18	3.84e-14	chr15	81281088	IL16	NA	NA	IL16	intron
cg09086879	2.21356	14.7466	2.78e-18	4.48e-14	chr15	38648234	NA	NA	NA	NA	NA
cg25043129	1.86129	14.7322	2.99e-18	4.72e-14	chr17	81074023	BAIAP2	shore	NA	BAIAP2	intron
cg05300241	1.62247	14.7057	3.43e-18	5.29e-14	chr1	9677195	PIK3CD;PIK3CD-AS2	NA	NA	PIK3CD;PIK3CD-AS2	intron;intron
cg01397424	2.28256	14.6991	3.54e-18	5.36e-14	chr9	125755407	PBX3	NA	NA	PBX3	intron
cg10653926	-3.33164	-15.4292	3.87e-18	5.74e-14	chr19	1069321	ARHGAP45	shore	TRUE	ARHGAP45;ARHGAP45	1to5kb;intron
cg12809098	2.04338	14.6577	4.37e-18	6.33e-14	chr8	141155211	DENND3	NA	NA	DENND3;DENND3;DENND3	promoter;1to5kb;intron
cg19502359	2.5684	14.6546	4.44e-18	6.33e-14	chr11	73201396	NA	NA	NA	NA	NA
cg26916625	-2.31435	-15.3922	4.67e-18	6.53e-14	chr21	44965521	FAM207A	shore	TRUE	FAM207A	intron
cg21848482	-2.43897	-15.3849	4.85e-18	6.65e-14	chr1	111471135	NA	NA	TRUE	C1orf162	1to5kb
cg04311811	1.6622	14.6263	5.12e-18	6.9e-14	chr20	49767437	NA	NA	NA	NA	NA
cg02979978	2.16643	14.6172	5.36e-18	6.99e-14	chr3	4695892	ITPR1	NA	NA	ITPR1;ITPR1	1to5kb;intron
cg00221794	-1.93537	-15.3643	5.38e-18	6.99e-14	chr2	20576860	HS1BP3	NA	TRUE	HS1BP3	intron
cg11992736	-2.21012	-15.3316	6.34e-18	8.11e-14	chr19	18086734	IL12RB1	NA	NA	IL12RB1	intron
cg07769015	1.84755	14.5768	6.57e-18	8.17e-14	chr8	141228671	SLC45A4	shore	NA	SLC45A4;SLC45A4	promoter;intron
cg14127767	-2.52778	-15.3233	6.61e-18	8.17e-14	chr10	6141321	NA	shelf	TRUE	PFKFB3	1to5kb
cg04093349	2.98511	14.5654	6.96e-18	8.46e-14	chr15	66706609	SMAD6	shelf	NA	SMAD6	intron
cg25498843	2.37871	14.5603	7.14e-18	8.54e-14	chr15	78012996	TBC1D2B	NA	NA	TBC1D2B	exon
cg03889132	2.05907	14.5326	8.21e-18	9.66e-14	chr1	35448288	KIAA0319L	NA	NA	KIAA0319L;KIAA0319L;KIAA0319L	promoter;1to5kb;exon
cg12924430	2.52865	14.4939	9.97e-18	1.15e-13	chr14	104178558	KIF26A	island	NA	KIF26A	exon
cg26230683	-2.41368	-15.213	1.15e-17	1.31e-13	chr20	19937833	RIN2	NA	TRUE	RIN2	intron
cg15586392	2.26039	14.4598	1.18e-17	1.31e-13	chr8	141228592	SLC45A4	shore	NA	SLC45A4;SLC45A4	promoter;intron
cg06433467	-2.14129	-15.2068	1.19e-17	1.31e-13	chr5	68434244	CTC-537E7.3	NA	NA	NA	NA
cg01143000	2.38884	14.4374	1.32e-17	1.44e-13	chr10	45463861	2023-03-08	NA	NA	MARCHF8;MARCHF8;MARCHF8	1to5kb;exon;intron
cg24704462	1.786	14.4168	1.47e-17	1.58e-13	chr5	10594697	ANKRD33B	NA	NA	ANKRD33B	intron
cg17638055	-2.13609	-15.1384	1.67e-17	1.77e-13	chr18	2960693	LPIN2;RP11-737O24.2	NA	NA	LPIN2	exon
cg03835671	-2.22575	-15.1356	1.69e-17	1.77e-13	chr6	155154426	TIAM2	NA	NA	TIAM2	intron
cg17654660	-2.82728	-15.1203	1.83e-17	1.88e-13	chr5	177357964	RGS14	NA	NA	RGS14;RGS14	5UTR;exon
cg23530232	2.2281	14.3679	1.87e-17	1.9e-13	chr1	9242181	H6PD	NA	NA	H6PD	intron
cg08944839	1.45192	14.3509	2.03e-17	2.04e-13	chr3	184696760	NA	NA	NA	NA	NA
cg17129188	2.15668	14.3444	2.1e-17	2.08e-13	chr8	133295354	NDRG1	shore	NA	NDRG1;NDRG1	promoter;intron
cg06500418	2.41407	14.3035	2.57e-17	2.51e-13	chr2	173161115	pk	NA	NA	MAP3K20	intron
cg24162781	1.93343	14.2956	2.68e-17	2.58e-13	chr14	20620866	NA	shelf	NA	NA	NA
cg03016445	-2.32868	-15.0355	2.78e-17	2.64e-13	chr4	109994548	EGF	NA	NA	EGF	intron
cg16567823	2.68834	14.2709	3.02e-17	2.84e-13	chr16	85782184	EMC8;RNU1-103P	NA	NA	EMC8;EMC8	promoter;intron
cg26689077	-1.68943	-15.0095	3.16e-17	2.93e-13	chr12	53206022	ITGB7	NA	NA	ITGB7;ITGB7	1to5kb;intron
cg06710464	1.62759	14.2577	3.23e-17	2.95e-13	chr17	81073895	BAIAP2	shore	NA	BAIAP2	intron
cg06453104	1.17699	14.237	3.57e-17	3.23e-13	chr22	44196434	PARVG	NA	NA	PARVG	intron
cg08220243	2.58213	14.2207	3.87e-17	3.46e-13	chr22	50060969	MLC1	shelf	NA	TTLL8;MLC1;MLC1	1to5kb;exon;3UTR
cg26782840	1.67507	14.2133	4.02e-17	3.54e-13	chr10	848091	LARP4B	NA	NA	LARP4B	intron
cg24856024	2.64538	14.2019	4.25e-17	3.7e-13	chr13	99316862	UBAC2	NA	NA	UBAC2	intron
cg12193327	2.03786	14.1872	4.56e-17	3.93e-13	chr2	31231765	CAPN14	shelf	NA	EHD3;CAPN14	1to5kb;intron
cg19919590	-2.1697	-14.9273	4.74e-17	4.04e-13	chr1	30756722	LAPTM5	NA	NA	LAPTM5	intron
cg21837920	2.26591	14.1399	5.75e-17	4.85e-13	chr6	135271097	NA	NA	NA	NA	NA
cg19183089	2.08194	14.1275	6.11e-17	5.09e-13	chr4	17498205	QDPR	NA	NA	QDPR	intron
cg15400742	2.18607	14.1156	6.48e-17	5.34e-13	chr2	60961670	PUS10	NA	NA	PUS10	intron
cg25424986	2.00397	14.1118	6.6e-17	5.38e-13	chr8	102791438	NA	NA	NA	NA	NA
cg12939139	2.1373	14.0996	7.01e-17	5.65e-13	chr10	73586465	USP54	NA	NA	USP54	intron
cg09397583	1.9449	14.079	7.75e-17	6.18e-13	chr7	135493457	CNOT4	NA	NA	CNOT4	intron
cg19942083	-2.76439	-14.8224	7.91e-17	6.24e-13	chr12	6961399	NA	NA	NA	MIR200CHG;MIR200C;MIR141	1to5kb;1to5kb;1to5kb
cg25074794	2.40222	14.0585	8.56e-17	6.58e-13	chr10	45463437	2023-03-08	NA	NA	MARCHF8;MARCHF8;MARCHF8	1to5kb;exon;intron
cg26217822	1.71012	14.0568	8.63e-17	6.58e-13	chr12	45209396	PLEKHA8P1	NA	NA	PLEKHA8P1	intron
cg07920092	-2.28338	-14.803	8.69e-17	6.58e-13	chr11	46361501	DGKZ	NA	NA	DGKZ;DGKZ	promoter;intron
cg00519063	1.83673	14.0553	8.7e-17	6.58e-13	chr1	93907878	GCLM	shore	NA	GCLM	intron
cg03411579	-2.40799	-14.7877	9.37e-17	7.01e-13	chr12	76158956	NA	NA	TRUE	NA	NA
cg01132602	2.00594	14.0353	9.58e-17	7.1e-13	chr15	78005481	TBC1D2B	NA	NA	TBC1D2B;TBC1D2B	1to5kb;intron
cg07432365	1.7814	14.0072	1.1e-16	8.07e-13	chr2	180985280	UBE2E3	NA	NA	UBE2E3	intron
cg07257300	1.86136	13.9954	1.16e-16	8.46e-13	chr9	124256658	NEK6	shore	TRUE	NEK6;NEK6	promoter;1to5kb
cg07816159	1.6123	13.9475	1.47e-16	1.06e-12	chr2	229881132	TRIP12	NA	NA	TRIP12	intron
cg23378546	-2.09738	-14.6643	1.7e-16	1.21e-12	chr17	78356636	NA	shelf	NA	SOCS3-DT	1to5kb
cg24871922	2.58562	13.8959	1.88e-16	1.33e-12	chr8	47644369	SPIDR	NA	NA	SPIDR	intron
cg25198007	-1.50411	-14.6172	2.14e-16	1.49e-12	chr1	26284828	UBXN11	NA	NA	UBXN11;UBXN11	exon;intron
cg02937656	2.04472	13.8587	2.25e-16	1.56e-12	chr5	173689432	CTB-43E15.2	NA	NA	LINC01942	promoter
cg05632838	2.10392	13.8531	2.31e-16	1.59e-12	chr8	47644471	SPIDR	NA	NA	SPIDR	intron
cg19791630	-1.39811	-14.5832	2.51e-16	1.71e-12	chr19	6772800	VAV1	NA	NA	VAV1;VAV1	5UTR;exon
cg09022230	2.26411	13.8255	2.64e-16	1.78e-12	chr7	5417594	TNRC18	shore	NA	TNRC18	intron
cg26979142	2.17858	13.8219	2.68e-16	1.79e-12	chr9	35772188	RP11-112J3.16	NA	NA	NA	NA
cg27518170	2.01916	13.8199	2.71e-16	1.79e-12	chr12	64655326	RASSF3;RP11-338E21.3	NA	NA	RASSF3	intron
cg21536828	-2.50027	-14.5643	2.75e-16	1.81e-12	chr12	744003	NA	NA	NA	NA	NA
cg02946675	2.03724	13.8057	2.9e-16	1.89e-12	chr12	123471924	RILPL1;SNRNP35	NA	NA	SNRNP35;RILPL1;RILPL1	exon;exon;3UTR
cg06287704	-2.20995	-14.5448	3.02e-16	1.93e-12	chr6	14877178	RP11-146I2.1	NA	NA	NA	NA
cg17678844	2.01014	13.7974	3.02e-16	1.93e-12	chr7	135218208	NA	NA	NA	NA	NA
cg14079719	-3.40389	-14.496	3.81e-16	2.42e-12	chr6	154229964	CNKSR3;IPCEF1;OPRM1	NA	TRUE	OPRM1;IPCEF1;CNKSR3	intron;intron;intron
cg14174912	-2.45391	-14.4934	3.86e-16	2.43e-12	chr10	3782324	KLF6	shore	NA	KLF6;KLF6;KLF6	promoter;1to5kb;intron
cg17342301	2.42857	13.7409	3.95e-16	2.46e-12	chr14	59361804	DAAM1	NA	NA	DAAM1;DAAM1	promoter;intron
cg16580762	-2.18869	-14.4733	4.25e-16	2.62e-12	chr19	8569253	MYO1F	NA	TRUE	MYO1F	intron
cg27646850	2.14364	13.677	5.35e-16	3.28e-12	chr2	105911061	NA	NA	NA	NA	NA
cg00390511	1.58601	13.6503	6.08e-16	3.69e-12	chr7	36661411	AOAH	NA	NA	AOAH;AOAH	promoter;intron
cg00141162	-2.25342	-14.3951	6.16e-16	3.71e-12	chr3	121660930	HCLS1	NA	NA	HCLS1	promoter
cg04342993	1.52619	13.6172	7.1e-16	4.25e-12	chr7	36984379	ELMO1	NA	TRUE	ELMO1	intron
cg08764162	2.3629	13.6107	7.33e-16	4.34e-12	chr10	30858159	ZNF438	NA	NA	ZNF438	intron
cg00634475	-1.77737	-14.3466	7.75e-16	4.56e-12	chr11	96267600	MAML2	NA	NA	MAML2	intron
cg25636218	1.91804	13.5795	8.49e-16	4.96e-12	chr19	38692171	ACTN4;CTB-186G2.4	NA	TRUE	ACTN4	intron
cg13564880	2.18684	13.5716	8.81e-16	5.1e-12	chr3	71425552	FOXP1	NA	NA	FOXP1;EIF4E3	intron;intron
cg16331867	1.65012	13.5633	9.16e-16	5.27e-12	chr20	34908301	ACSS2	NA	NA	ACSS2;ACSS2	1to5kb;intron
cg04212021	-2.26557	-14.2984	9.72e-16	5.54e-12	chr5	180804084	MGAT1	shore	NA	MGAT1;MGAT1;MGAT1	promoter;1to5kb;intron
cg20277126	1.57795	13.5268	1.09e-15	6.15e-12	chr1	3590587	MEGF6	NA	NA	MEGF6	intron
cg00381968	-1.83751	-14.2688	1.12e-15	6.22e-12	chr15	31266563	NA	NA	TRUE	NA	NA
cg15396830	-2.54563	-14.2697	1.11e-15	6.22e-12	chr4	89303328	GPRIN3	NA	NA	GPRIN3	intron
cg27010208	-1.77575	-14.2659	1.13e-15	6.26e-12	chr11	93530247	SMCO4	NA	NA	SMCO4	intron
cg24527252	-2.4141	-14.2619	1.15e-15	6.33e-12	chr15	85408494	AKAP13	NA	NA	AKAP13	intron
cg12964792	-2.4576	-14.252	1.21e-15	6.54e-12	chr1	229200029	NA	NA	NA	NA	NA
cg27511918	0.777591	13.503	1.22e-15	6.54e-12	chr14	24606163	RP11-104E19.1	NA	NA	NA	NA
cg13182599	-1.61962	-14.2505	1.22e-15	6.54e-12	chr14	68816275	NA	shore	NA	NA	NA
cg15908682	1.69448	13.497	1.25e-15	6.67e-12	chr7	157028069	NA	NA	NA	NA	NA
cg03608971	2.11598	13.4954	1.26e-15	6.67e-12	chr3	66823219	NA	NA	NA	NA	NA
cg02625241	1.80575	13.4724	1.4e-15	7.38e-12	chr4	102569394	NFKB1	NA	NA	NFKB1	intron
cg09859040	2.52602	13.4556	1.52e-15	7.92e-12	chr15	80450984	ARNT2	NA	NA	ARNT2;ARNT2	exon;intron
cg01673931	1.76581	13.4354	1.67e-15	8.65e-12	chr3	49119213	USP19	shore	NA	USP19;USP19;USP19	1to5kb;5UTR;exon
cg08761535	1.7492	13.4233	1.76e-15	9.08e-12	chr16	75045102	ZNRF1	NA	NA	ZNRF1	intron
cg20226460	-1.81795	-14.1607	1.85e-15	9.46e-12	chr18	63200018	BCL2	NA	NA	BCL2	intron
cg24624353	-2.26606	-14.1572	1.88e-15	9.55e-12	chr1	229200083	NA	NA	TRUE	NA	NA
cg03946667	2.913	13.3795	2.16e-15	1.09e-11	chr5	136058672	TGFBI	NA	NA	TGFBI;TGFBI;TGFBI	promoter;1to5kb;intron
cg23265542	1.54455	13.3786	2.17e-15	1.09e-11	chr13	46609383	LRCH1	NA	NA	LRCH1	intron
cg08031790	-2.6871	-14.1182	2.26e-15	1.12e-11	chr17	29705740	ABHD15-AS1;SSH2	NA	NA	SSH2	intron
cg23364517	3.00487	13.3636	2.33e-15	1.15e-11	chr15	86079826	RP11-553E24.3	NA	NA	AGBL1;LINC01584	promoter;exon
cg14799927	1.39356	13.3321	2.69e-15	1.32e-11	chr6	30207297	TRIM26	NA	NA	TRIM26;TRIM26	1to5kb;intron
cg12264517	2.36718	13.3273	2.76e-15	1.34e-11	chr5	66959192	MAST4	NA	NA	MAST4;MAST4;MAST4	5UTR;exon;intron
cg07305933	1.30774	13.3197	2.85e-15	1.38e-11	chr8	128067250	PVT1	NA	NA	PVT1	intron
cg09169156	2.54118	13.317	2.89e-15	1.39e-11	chr11	46669785	ATG13	NA	NA	ATG13	intron
cg09224040	2.4495	13.3108	2.97e-15	1.42e-11	chr6	35047102	ANKS1A	NA	NA	ANKS1A	intron
cg26296574	1.56535	13.3099	2.99e-15	1.42e-11	chr19	41425848	B3GNT8;BCKDHA;CTC-435M10.6	NA	NA	B3GNT8	exon
cg14091567	1.28054	13.2927	3.23e-15	1.53e-11	chr20	34530288	DYNLRB1	NA	NA	DYNLRB1;ITCH;DYNLRB1;DYNLRB1	exon;intron;intron;3UTR
cg00625298	-2.6216	-14.0287	3.41e-15	1.6e-11	chr5	65172722	ADAMTS6	NA	NA	ADAMTS6	intron
cg08741882	1.69636	13.2753	3.5e-15	1.63e-11	chr10	70885719	PCBD1	shelf	NA	PCBD1	intron
cg07462448	-3.2777	-13.9921	4.04e-15	1.87e-11	chr10	113682081	CASP7	shore	TRUE	CASP7	intron
cg02125316	-3.39015	-13.9847	4.18e-15	1.92e-11	chr5	171451205	FGF18	shore	NA	FGF18	intron
cg14615559	1.85313	13.229	4.34e-15	1.98e-11	chr9	128149298	LCN2	NA	NA	LCN2;LCN2;LCN2	promoter;1to5kb;intron
cg11562379	-2.82878	-13.9654	4.57e-15	2.08e-11	chr7	28155038	JAZF1	NA	TRUE	JAZF1	intron
cg24392753	2.30589	13.2081	4.77e-15	2.16e-11	chr2	173161103	pk	NA	NA	MAP3K20	intron
cg05067574	1.78964	13.2036	4.87e-15	2.18e-11	chr10	17663025	STAM	NA	NA	STAM	intron
cg18670236	-2.12964	-13.951	4.88e-15	2.18e-11	chr3	126911635	CHCHD6	NA	TRUE	CHCHD6	intron
cg09678326	1.71183	13.1944	5.08e-15	2.24e-11	chr15	55249095	RAB27A	NA	NA	RAB27A;RAB27A	promoter;intron
cg25155942	1.86332	13.1957	5.05e-15	2.24e-11	chr6	11390146	NA	NA	TRUE	NA	NA
cg21281441	-2.33357	-13.9337	5.28e-15	2.32e-11	chr2	20365492	NA	NA	TRUE	NA	NA
cg04693537	2.03191	13.1831	5.35e-15	2.33e-11	chr6	79870935	RP1-92C4.2	NA	NA	NA	NA
cg24264287	-1.44276	-13.9287	5.4e-15	2.34e-11	chr1	154454105	IL6R	NA	NA	IL6R;IL6R	promoter;intron
cg22121892	-2.63378	-13.9235	5.53e-15	2.38e-11	chr13	99542935	TM9SF2	NA	NA	TM9SF2	intron
cg11618131	-1.52037	-13.9228	5.55e-15	2.38e-11	chr16	46612249	SHCBP1	NA	NA	SHCBP1	intron
cg03701795	-1.84613	-13.9196	5.63e-15	2.4e-11	chr1	158353692	CD1E	NA	NA	CD1E;CD1E	promoter;1to5kb
cg18171070	1.66134	13.1604	5.94e-15	2.5e-11	chr17	42815103	BECN1	NA	NA	BECN1;BECN1;BECN1	promoter;1to5kb;intron
cg10502324	-2.2903	-13.9079	5.94e-15	2.5e-11	chr12	75978258	RP11-114H23.1	NA	TRUE	NA	NA
cg10825315	-2.32384	-13.8989	6.19e-15	2.59e-11	chr14	80959568	CEP128;TSHR	NA	NA	CEP128;TSHR	promoter;intron
cg08614871	-2.19126	-13.8955	6.29e-15	2.61e-11	chr10	3782363	KLF6	shore	NA	KLF6;KLF6;KLF6	promoter;1to5kb;intron
cg04306184	2.32153	13.147	6.31e-15	2.61e-11	chr6	157073816	ARID1B	NA	NA	ARID1B	intron
cg05274664	-1.85725	-13.8932	6.36e-15	2.62e-11	chr18	12840212	PTPN2	NA	NA	PTPN2;PTPN2;PTPN2	promoter;1to5kb;intron
cg18827602	1.31653	13.1376	6.59e-15	2.7e-11	chr2	10329440	HPCAL1	NA	NA	HPCAL1;HPCAL1	promoter;intron
cg25210134	-1.62259	-13.8782	6.8e-15	2.77e-11	chr15	40308064	PLCB2	NA	NA	PLCB2	promoter
cg12602321	1.71136	13.129	6.85e-15	2.78e-11	chr22	40397048	RP5-1042K10.14;SGSM3	NA	NA	SGSM3	intron
cg03722295	-2.59344	-13.8672	7.16e-15	2.88e-11	chr19	10408699	CDC37	shelf	NA	CDC37	intron
cg03955765	-2.17873	-13.8614	7.35e-15	2.93e-11	chr18	69949082	CD226	NA	TRUE	CD226;CD226	1to5kb;intron
cg17852482	2.31571	13.1136	7.35e-15	2.93e-11	chr17	82875178	TBCD	shelf	NA	TBCD	intron
cg15412772	1.57548	13.1088	7.51e-15	2.98e-11	chr17	40019136	MED24	NA	NA	MED24;MED24	exon;3UTR
cg18625627	-1.96362	-13.8532	7.63e-15	3.01e-11	chr14	80959671	CEP128;TSHR	NA	NA	CEP128;TSHR	promoter;intron
cg04251521	-1.78639	-13.8488	7.78e-15	3.05e-11	chr16	89115399	ACSF3;CTD-2555A7.3	shelf	TRUE	ACSF3	intron
cg24156261	1.79095	13.0931	8.07e-15	3.15e-11	chr3	100003006	CMSS1;FILIP1L	NA	NA	CMSS1;FILIP1L	intron;intron
cg13007701	1.75983	13.0906	8.17e-15	3.15e-11	chr8	13221320	DLC1	NA	NA	DLC1	intron
cg10012517	2.36867	13.0904	8.17e-15	3.15e-11	chr5	66959187	MAST4	NA	NA	MAST4;MAST4;MAST4	5UTR;exon;intron
cg16337763	-1.49387	-13.8373	8.2e-15	3.15e-11	chr11	11416661	GALNT18	NA	NA	GALNT18	intron
cg18304954	-1.83506	-13.8338	8.33e-15	3.18e-11	chr8	101026423	NA	NA	TRUE	NA	NA
cg08109625	1.53653	13.0796	8.58e-15	3.26e-11	chr1	2105204	PRKCZ	shore	NA	PRKCZ	intron
cg26351453	2.01689	13.0744	8.79e-15	3.32e-11	chr7	92056540	AKAP9	NA	NA	AKAP9;AKAP9	1to5kb;intron
cg15791967	-2.76945	-13.8178	8.96e-15	3.37e-11	chr1	110668851	NA	NA	TRUE	NA	NA
cg09355008	1.24096	13.0659	9.14e-15	3.42e-11	chr1	220992251	NA	NA	NA	NA	NA
cg20898283	1.76929	13.0647	9.18e-15	3.42e-11	chr14	75453495	JDP2	NA	NA	JDP2	intron
cg02736255	1.48438	13.0605	9.36e-15	3.47e-11	chr18	79453901	NFATC1	shore	NA	NFATC1	intron
cg05192497	-2.32959	-13.7972	9.84e-15	3.63e-11	chr1	147580331	BCL9	NA	NA	BCL9	intron
cg25963539	-2.03457	-13.7801	1.06e-14	3.88e-11	chr16	89115533	ACSF3;CTD-2555A7.3	shelf	TRUE	ACSF3	intron
cg07143125	1.74726	13.0323	1.06e-14	3.88e-11	chr11	48088493	PTPRJ	NA	NA	PTPRJ	intron
cg21060329	1.51627	13.0302	1.07e-14	3.9e-11	chr8	127836648	PVT1	NA	NA	PVT1	intron
cg13819825	1.49947	13.029	1.08e-14	3.9e-11	chr1	19979806	PLA2G2A	NA	NA	PLA2G2A;PLA2G2A	promoter;intron
cg20437474	-1.58848	-13.7626	1.15e-14	4.14e-11	chr5	170776483	CTC-455F18.1;GABRP	NA	NA	GABRP	intron
cg15739581	1.27419	13.0058	1.2e-14	4.3e-11	chr2	165770273	GALNT3	NA	NA	GALNT3	exon
cg02081431	1.17921	13.0022	1.22e-14	4.34e-11	chr6	12034847	HIVEP1	NA	NA	HIVEP1	intron
cg02703675	2.20827	13.0014	1.22e-14	4.34e-11	chr11	12137807	MICAL2	NA	NA	MICAL2;MICAL2	promoter;intron
cg07619585	1.2694	12.9951	1.26e-14	4.44e-11	chr3	186512449	NA	NA	NA	NA	NA
cg13928272	-2.75337	-13.733	1.32e-14	4.62e-11	chr20	35405143	UQCC1	NA	NA	UQCC1	intron
cg05983814	-1.83833	-13.7314	1.33e-14	4.63e-11	chr17	74280249	DNAI2	NA	TRUE	DNAI2;DNAI2	1to5kb;intron
cg07790066	1.8714	12.9808	1.34e-14	4.67e-11	chr5	142870166	ARHGAP26;ARHGAP26-AS1	NA	NA	ARHGAP26;ARHGAP26-AS1;ARHGAP26	1to5kb;1to5kb;intron
cg05304729	-1.85711	-13.7171	1.41e-14	4.9e-11	chr1	158830234	MNDA	NA	NA	MNDA	1to5kb
cg03401523	1.86668	12.9407	1.61e-14	5.55e-11	chr14	69094001	DCAF5	NA	NA	DCAF5	intron
cg15472145	-2.20247	-13.6858	1.63e-14	5.58e-11	chr1	64828957	RAVER2	NA	NA	RAVER2	intron
cg24103927	-2.12183	-13.6817	1.66e-14	5.66e-11	chr14	67488768	TMEM229B	NA	NA	TMEM229B;TMEM229B	promoter;intron
cg04813211	1.16952	12.9134	1.82e-14	6.19e-11	chr9	128149276	LCN2	NA	NA	LCN2;LCN2;LCN2	promoter;1to5kb;intron
cg24348980	1.48723	12.9121	1.83e-14	6.19e-11	chr1	231937647	DISC1;DISC1-IT1	NA	TRUE	DISC1;DISC1-IT1	intron;intron
cg10205976	1.59608	12.9108	1.84e-14	6.2e-11	chr8	127833205	PVT1	NA	NA	PVT1	intron
cg24102931	1.92814	12.9011	1.92e-14	6.42e-11	chr12	6376207	LTBR;SCNN1A	NA	NA	SCNN1A;SCNN1A;LTBR;SCNN1A	promoter;1to5kb;intron;intron
cg13652008	2.25428	12.9009	1.92e-14	6.42e-11	chr2	33134289	LTBP1	NA	NA	LTBP1;LTBP1	promoter;intron
cg13680196	-2.745	-13.6378	2.02e-14	6.71e-11	chr1	116556696	CD58	NA	NA	CD58	intron
cg20423384	2.48619	12.8879	2.04e-14	6.75e-11	chr4	25788269	SEL1L3	NA	NA	SEL1L3	exon
cg13538261	-1.99935	-13.6312	2.08e-14	6.85e-11	chr2	120177027	AC012363.4;EPB41L5	NA	NA	EPB41L5;EPB41L5	exon;3UTR
cg00084153	1.89819	12.8752	2.16e-14	7.08e-11	chr2	239445121	NA	NA	NA	NA	NA
cg20062681	2.09595	12.8685	2.23e-14	7.27e-11	chr11	95255478	NA	NA	NA	NA	NA
cg15011654	1.78284	12.8643	2.27e-14	7.37e-11	chr2	43154851	NA	NA	NA	NA	NA
cg17591816	2.08405	12.8499	2.42e-14	7.83e-11	chr1	172269952	DNM3	NA	NA	DNM3	intron
cg23212757	-2.08587	-13.5962	2.43e-14	7.84e-11	chr16	82192914	RN7SKP190	NA	TRUE	NA	NA
cg25709222	1.58534	12.8465	2.46e-14	7.88e-11	chr13	44967873	NUFIP1	NA	NA	NUFIP1	intron
cg25146597	-2.92677	-13.5898	2.5e-14	8e-11	chr16	67163536	FBXL8;HSF4;RP11-5A19.5	island	NA	HSF4;HSF4;TRADD;FBXL8;HSF4;FBXL8	promoter;1to5kb;1to5kb;exon;exon;intron
cg02897385	2.04567	12.8365	2.57e-14	8.17e-11	chr5	143148916	ARHGAP26	NA	NA	ARHGAP26	intron
cg01836018	1.54411	12.8308	2.63e-14	8.34e-11	chrX	13763551	OFD1	NA	NA	OFD1;OFD1	1to5kb;intron
cg07281649	2.49253	12.8285	2.66e-14	8.36e-11	chr17	46171233	KANSL1	NA	NA	KANSL1;KANSL1;KANSL1	promoter;exon;intron
cg11556665	-2.21021	-13.5766	2.66e-14	8.36e-11	chr8	29642354	NA	NA	NA	NA	NA
cg07570498	1.55376	12.8247	2.71e-14	8.46e-11	chr1	33347720	PHC2;RP11-415J8.3	shore	NA	PHC2-AS1;PHC2	1to5kb;intron
cg08035822	-2.59049	-13.5624	2.83e-14	8.81e-11	chr12	121034167	OASL	NA	TRUE	OASL	intron
cg08038033	2.21408	12.8034	2.98e-14	9.23e-11	chr3	71304905	FOXP1;FOXP1-AS1	NA	NA	FOXP1;FOXP1-AS1;FOXP1;EIF4E3	promoter;intron;intron;intron
cg01156663	-2.65276	-13.5466	3.04e-14	9.38e-11	chr4	153439310	NA	NA	TRUE	NA	NA
cg18257193	1.67725	12.7948	3.09e-14	9.51e-11	chr12	106305660	CKAP4;TCP11L2	shelf	NA	CKAP4;TCP11L2	1to5kb;intron
cg08652441	-2.54285	-13.5393	3.14e-14	9.61e-11	chr17	42337495	STAT3	NA	NA	STAT3	exon
cg12999229	1.8352	12.7892	3.17e-14	9.67e-11	chr16	2476449	RP11-715J22.6;TBC1D24	shore	NA	TBC1D24	intron
cg22533424	1.9559	12.7884	3.18e-14	9.67e-11	chr12	64655369	RASSF3;RP11-338E21.3	NA	NA	RASSF3	intron
cg20818222	-2.33078	-13.5328	3.23e-14	9.76e-11	chr6	167080126	RP11-517H2.6	NA	NA	CCR6	intron
cg26893667	1.85238	12.7835	3.25e-14	9.8e-11	chr3	129795359	TMCC1	NA	NA	TMCC1	intron
cg16059425	1.98971	12.7812	3.29e-14	9.86e-11	chr16	66829579	NAE1	shore	NA	NAE1	intron
cg04082721	1.6989	12.7639	3.55e-14	1.06e-10	chr16	85782245	EMC8;RNU1-103P	NA	NA	EMC8;EMC8	promoter;intron
cg14401316	1.76105	12.7594	3.62e-14	1.07e-10	chr3	120682318	HGD	NA	NA	HGD	promoter
cg22199864	2.12028	12.7592	3.62e-14	1.07e-10	chr10	21944929	DNAJC1	NA	NA	DNAJC1	intron
cg04833918	1.2271	12.7374	3.99e-14	1.18e-10	chr2	37306214	PRKD3	NA	NA	PRKD3	intron
cg07163559	2.4331	12.7293	4.14e-14	1.22e-10	chr10	73817186	CAMK2G	NA	NA	CAMK2G	intron
cg03677161	-1.22571	-13.4761	4.15e-14	1.22e-10	chr1	58813286	LINC01135;RP11-63G10.3	shore	NA	LINC01135	intron
cg08165361	1.52703	12.7245	4.22e-14	1.23e-10	chr8	47561838	SPIDR	NA	NA	SPIDR	intron
cg17786516	-1.55672	-13.4613	4.43e-14	1.29e-10	chr3	46368931	RP11-24F11.2	NA	NA	CCR5;CCR5AS	1to5kb;intron
cg07701241	-2.71051	-13.4591	4.48e-14	1.3e-10	chr11	46346262	DGKZ	shore	NA	DGKZ;DGKZ	1to5kb;intron
cg02726722	-2.40081	-13.4577	4.51e-14	1.3e-10	chr20	49894267	NA	NA	NA	NA	NA
cg27317179	-2.03672	-13.451	4.64e-14	1.33e-10	chr9	98108711	TRIM14	NA	NA	TRIM14	intron
cg19006608	-1.96283	-13.4506	4.65e-14	1.33e-10	chr5	68434670	CTC-537E7.3	NA	NA	NA	NA
cg02690881	-2.62239	-13.4398	4.88e-14	1.39e-10	chr12	68374165	RP11-81H14.2	NA	NA	LINC02384	intron
cg15745469	2.11873	12.6907	4.91e-14	1.39e-10	chr2	160510865	NA	NA	NA	NA	NA
cg23709535	1.68589	12.6877	4.97e-14	1.41e-10	chr6	35025500	ANKS1A	NA	NA	ANKS1A	intron
cg01692143	-1.90889	-13.4322	5.04e-14	1.42e-10	chr17	35341655	NA	NA	NA	NA	NA
cg17833106	1.69954	12.6781	5.19e-14	1.45e-10	chr1	161090210	NECTIN4	NA	NA	NECTIN4	promoter
cg09926389	2.56145	12.6777	5.2e-14	1.45e-10	chr19	41331218	TGFB1	island	NA	TGFB1	intron
cg12226009	-1.9624	-13.4185	5.36e-14	1.49e-10	chr10	89503893	SLC16A12	NA	NA	SLC16A12	intron
cg06581702	1.95836	12.6689	5.4e-14	1.5e-10	chr5	7881259	MTRR	NA	NA	MTRR;MTRR	1to5kb;intron
cg06717750	2.74794	12.6615	5.58e-14	1.54e-10	chr16	617157	RAB40C	shelf	NA	RAB40C;RAB40C;RAB40C	5UTR;exon;intron
cg10303090	1.07985	12.657	5.69e-14	1.57e-10	chr11	203394	BET1L;RP11-304M2.5	shelf	NA	RIC8A;BET1L;BET1L;BET1L	1to5kb;exon;intron;3UTR
cg14076977	-3.13481	-13.3989	5.84e-14	1.6e-10	chr15	40308083	PLCB2	NA	NA	PLCB2	promoter
cg08276755	1.91626	12.6472	5.95e-14	1.63e-10	chr20	31608911	NA	shore	TRUE	NA	NA
cg19619956	1.91243	12.642	6.08e-14	1.65e-10	chr5	177540556	FAM193B	NA	NA	FAM193B;FAM193B	1to5kb;intron
cg27093918	-1.53944	-13.3904	6.06e-14	1.65e-10	chr16	69530722	NA	NA	TRUE	NA	NA
cg11780785	-3.28843	-13.3812	6.31e-14	1.71e-10	chr16	72172342	PMFBP1	NA	NA	PMFBP1;PMFBP1;PMFBP1;PMFBP1;PMFBP1	promoter;1to5kb;5UTR;exon;intron
cg17716039	1.80798	12.6295	6.43e-14	1.73e-10	chr20	49825844	SLC9A8	NA	NA	SLC9A8	intron
cg01574571	-2.03218	-13.376	6.46e-14	1.73e-10	chr19	18086900	IL12RB1	NA	NA	IL12RB1;IL12RB1	5UTR;exon
cg02358983	2.14324	12.6273	6.49e-14	1.74e-10	chr15	65825380	RAB11A	NA	NA	RAB11A	intron
cg02521587	1.29466	12.6262	6.52e-14	1.74e-10	chr8	143824490	PUF60	NA	NA	PUF60;PUF60;PUF60	promoter;1to5kb;intron
cg02484781	-2.51586	-13.3712	6.6e-14	1.75e-10	chr11	102589129	MMP20	NA	TRUE	MMP20	intron
cg26749761	-2.65249	-13.3631	6.84e-14	1.81e-10	chr19	13261216	CACNA1A	NA	NA	CACNA1A;CACNA1A;CACNA1A	promoter;1to5kb;intron
cg25555753	-2.37319	-13.3585	6.98e-14	1.84e-10	chr19	3133437	NA	NA	TRUE	GNA15	1to5kb
cg24656529	1.25569	12.6103	6.99e-14	1.84e-10	chr4	17513496	QDPR	shore	NA	CLRN2;QDPR	1to5kb;1to5kb
cg01612883	1.69244	12.6061	7.12e-14	1.86e-10	chr12	124538569	NCOR2;RP11-83B20.3	NA	NA	NCOR2;NCOR2	1to5kb;intron
cg19652271	1.65802	12.6057	7.14e-14	1.86e-10	chr6	122400924	HSF2	shore	NA	HSF2	intron
cg26899249	2.13958	12.5986	7.36e-14	1.91e-10	chr5	172925507	ERGIC1	NA	NA	ERGIC1	intron
cg07463103	-2.96275	-13.3452	7.4e-14	1.92e-10	chr16	89115455	ACSF3;CTD-2555A7.3	shelf	TRUE	ACSF3	intron
cg10484246	2.08335	12.5919	7.58e-14	1.96e-10	chr17	78420146	PGS1	NA	NA	PGS1;PGS1;PGS1	promoter;exon;intron
cg26665242	-2.05341	-13.3232	8.14e-14	2.1e-10	chr5	68425371	NA	NA	NA	NA	NA
cg17889882	1.48299	12.5739	8.2e-14	2.1e-10	chr16	22017803	MOSMO	NA	NA	MOSMO	intron
cg16472834	-1.93534	-13.3167	8.38e-14	2.14e-10	chr2	230668306	NA	NA	NA	NA	NA
cg14741474	-2.28116	-13.315	8.44e-14	2.15e-10	chr12	108633855	RP11-689B22.2;SELPLG	NA	NA	MIR4496;SELPLG;SELPLG;SELPLG	1to5kb;1to5kb;5UTR;exon
cg07109453	2.02463	12.5642	8.56e-14	2.17e-10	chr1	234534079	NA	NA	TRUE	LINC01354	1to5kb
cg10447678	-2.4471	-13.311	8.59e-14	2.17e-10	chr2	230225622	SP110;SP140	NA	NA	SP140;SP140;SP110;SP110;SP140	promoter;1to5kb;5UTR;exon;intron
cg18009898	-2.30993	-13.3059	8.78e-14	2.21e-10	chr18	3725160	DLGAP1	shelf	TRUE	DLGAP1	intron
cg01252219	1.5646	12.5519	9.03e-14	2.27e-10	chr12	109864300	GLTP	NA	NA	GLTP	intron
cg17031865	-2.3096	-13.2974	9.12e-14	2.28e-10	chr7	77351657	GSAP	NA	NA	GSAP;GSAP	exon;intron
cg12753934	-1.95399	-13.2959	9.18e-14	2.29e-10	chr19	32238283	NA	NA	NA	NA	NA
cg14066757	-1.19291	-13.2925	9.31e-14	2.32e-10	chr19	43781416	KCNN4	NA	NA	KCNN4;KCNN4	promoter;1to5kb
cg19604703	-3.26844	-13.2875	9.52e-14	2.36e-10	chr4	16260019	TAPT1-AS1	shelf	NA	TAPT1-AS1	intron
cg09220123	-2.5274	-13.2721	1.02e-13	2.52e-10	chr1	116556741	CD58	NA	NA	CD58	intron
cg20137410	1.77711	12.5217	1.03e-13	2.54e-10	chr22	28896657	ZNRF3	NA	NA	ZNRF3	intron
cg04312209	-2.32106	-13.2646	1.05e-13	2.58e-10	chr5	35857028	IL7R	NA	NA	IL7R;IL7R	exon;intron
cg17304103	1.79495	12.5159	1.06e-13	2.59e-10	chr6	22113231	CASC15	NA	NA	CASC15;CASC15	promoter;intron
cg23471279	-1.55143	-13.2618	1.06e-13	2.6e-10	chr4	75683097	G3BP2	NA	NA	G3BP2;G3BP2	1to5kb;intron
cg06305962	2.01443	12.5126	1.07e-13	2.61e-10	chr7	77327669	CCDC146;GSAP	NA	NA	GSAP;GSAP;CCDC146;GSAP	promoter;1to5kb;intron;intron
cg04074945	2.09985	12.5032	1.12e-13	2.71e-10	chr11	46050282	PHF21A	NA	NA	PHF21A	intron
cg13502568	-2.71668	-13.2462	1.14e-13	2.75e-10	chr6	134436323	LINC01010;RP11-557H15.3	NA	NA	LINC01010;LINC01010;CT69	1to5kb;intron;intron
cg17766559	1.32991	12.4969	1.15e-13	2.76e-10	chr6	53796794	LRRC1	shore	NA	LRRC1	intron
cg15912390	1.72929	12.4835	1.22e-13	2.92e-10	chr3	195105785	XXYLT1	NA	NA	XXYLT1	intron
cg12940747	-2.28322	-13.2282	1.23e-13	2.95e-10	chr11	128725818	FLI1	NA	NA	FLI1	intron
cg07162704	2.03914	12.4759	1.26e-13	3e-10	chr6	90403968	NA	NA	NA	NA	NA
cg25282251	1.77799	12.4727	1.28e-13	3.03e-10	chr5	94748329	MCTP1	NA	NA	MCTP1	intron
cg15287806	1.63187	12.4719	1.28e-13	3.03e-10	chr10	191854	ZMYND11	NA	NA	ZMYND11	intron
cg22840076	1.72837	12.4676	1.3e-13	3.07e-10	chr19	41276251	HNRNPUL1	NA	NA	HNRNPUL1;HNRNPUL1;HNRNPUL1	exon;intron;3UTR
cg24626542	1.26949	12.4675	1.31e-13	3.07e-10	chr12	124535721	NCOR2	NA	NA	NCOR2;NCOR2	promoter;intron
cg14873447	1.66502	12.4649	1.32e-13	3.08e-10	chr1	35449570	KIAA0319L	NA	NA	KIAA0319L;KIAA0319L	1to5kb;intron
cg14684434	1.93491	12.4649	1.32e-13	3.08e-10	chr5	54534127	SNX18	NA	NA	SNX18	intron
cg21198055	1.70821	12.4646	1.32e-13	3.08e-10	chr19	55348675	NA	shore	NA	NA	NA
cg13587880	1.67693	12.4603	1.35e-13	3.13e-10	chr19	19488722	GATAD2A	NA	NA	GATAD2A	intron
cg17944560	1.92285	12.4577	1.36e-13	3.15e-10	chr17	1723970	WDR81	shore	NA	WDR81;WDR81;WDR81	promoter;1to5kb;intron
cg18655807	-2.22405	-13.1955	1.42e-13	3.28e-10	chr8	103406474	SLC25A32	NA	NA	SLC25A32;SLC25A32	1to5kb;intron
cg24756631	-2.15387	-13.1943	1.43e-13	3.29e-10	chr6	129748514	NA	NA	TRUE	NA	NA
cg16768840	-2.54367	-13.1843	1.49e-13	3.42e-10	chr18	69958599	CD226	NA	TRUE	CD226;CD226	1to5kb;intron
cg27660448	1.29696	12.435	1.5e-13	3.44e-10	chr8	85842870	CTA-392E5.1	NA	NA	NA	NA
cg18630091	1.67902	12.4286	1.54e-13	3.52e-10	chr8	141172640	DENND3	shore	TRUE	DENND3;DENND3;DENND3	promoter;1to5kb;intron
cg11883141	-2.44263	-13.1736	1.56e-13	3.55e-10	chr8	133068755	SLA;TG	NA	NA	TG;SLA	intron;intron
cg03583463	-2.35994	-13.1689	1.6e-13	3.6e-10	chr6	166959450	NA	shelf	TRUE	RNASET2	1to5kb
cg08992189	1.84188	12.421	1.6e-13	3.6e-10	chr10	69315251	HK1	shelf	NA	HK1;HK1;HK1	promoter;1to5kb;intron
cg13283817	1.81821	12.4215	1.59e-13	3.6e-10	chr13	23559475	NA	NA	NA	NA	NA
cg12052401	-1.67999	-13.1572	1.68e-13	3.76e-10	chr16	56917123	NA	NA	TRUE	NA	NA
cg01116573	-1.93551	-13.1569	1.68e-13	3.76e-10	chr16	19294663	AC003003.5;CLEC19A	NA	NA	CLEC19A	intron
cg20955688	-1.66072	-13.1561	1.69e-13	3.76e-10	chr8	132760643	TMEM71	NA	NA	TMEM71;TMEM71	promoter;exon
cg11616457	-2.46063	-13.1526	1.71e-13	3.81e-10	chr4	38524102	LINC01258	NA	TRUE	LINC01258	promoter
cg26219523	1.54752	12.402	1.73e-13	3.85e-10	chr5	154835227	FAXDC2	NA	NA	FAXDC2;FAXDC2;FAXDC2;FAXDC2	promoter;1to5kb;exon;intron
cg05755646	1.97897	12.4007	1.74e-13	3.86e-10	chr15	90762870	BLM	NA	NA	BLM	intron
cg19772980	-1.77597	-13.1469	1.75e-13	3.87e-10	chr19	16371512	EPS15L1	NA	TRUE	EPS15L1	intron
cg23256108	1.42478	12.3885	1.84e-13	4.04e-10	chr11	117833552	FXYD6;FXYD6-FXYD2;RP11-728F11.4	NA	NA	FXYD2;FXYD6-FXYD2	1to5kb;intron
cg06895397	-2.09088	-13.1343	1.85e-13	4.06e-10	chr4	26404809	RBPJ	NA	NA	RBPJ	intron
cg21772826	1.43822	12.3842	1.87e-13	4.09e-10	chr3	189322605	TPRG1	NA	NA	TPRG1;TPRG1	exon;3UTR
cg06048750	-1.5923	-13.1193	1.98e-13	4.31e-10	chr10	3781652	KLF6	island	NA	KLF6;KLF6;KLF6	1to5kb;exon;intron
cg19424032	-1.72405	-13.1161	2e-13	4.36e-10	chr8	22715708	PEBP4;RP11-459E5.1	NA	TRUE	PEBP4	intron
cg24967096	-2.05003	-13.1131	2.03e-13	4.4e-10	chr6	30684460	AL662797.1;PPP1R18	shelf	NA	PPP1R18;PPP1R18	exon;intron
cg07121644	-1.04943	-13.1119	2.04e-13	4.41e-10	chr11	46361481	DGKZ	NA	NA	DGKZ;DGKZ	promoter;intron
cg17448192	-2.05458	-13.1107	2.05e-13	4.42e-10	chr3	187001033	ST6GAL1	NA	NA	ST6GAL1	intron
cg13772431	-1.68164	-13.1096	2.06e-13	4.43e-10	chr1	161069811	ARHGAP30	NA	NA	ARHGAP30;ARHGAP30;ARHGAP30	promoter;5UTR;exon
cg06120527	-2.23722	-13.1086	2.07e-13	4.43e-10	chr7	148507285	NA	NA	NA	NA	NA
cg00799984	2.10112	12.3555	2.12e-13	4.53e-10	chr8	133294862	NDRG1	shore	NA	NDRG1	intron
cg24472128	-3.41056	-13.094	2.2e-13	4.69e-10	chr4	26074592	NA	NA	NA	NA	NA
cg19215003	-1.67231	-13.0902	2.24e-13	4.76e-10	chr1	110880100	CD53	NA	NA	CD53;CD53	promoter;intron
cg17953136	1.99873	12.3413	2.25e-13	4.77e-10	chr2	20032816	LAPTM4A	NA	NA	LAPTM4A;LAPTM4A	exon;3UTR
cg12992827	2.0262	12.3349	2.32e-13	4.89e-10	chr3	102182390	ZPLD1	NA	TRUE	ZPLD1	intron
cg07536737	-2.90644	-13.0802	2.34e-13	4.93e-10	chr2	98013628	NA	NA	NA	NA	NA
cg21416692	2.00166	12.3292	2.37e-13	4.98e-10	chr1	33338204	PHC2;RN7SKP16;RP11-415J8.3	NA	NA	PHC2;PHC2	1to5kb;intron
cg11613310	1.13169	12.3271	2.39e-13	5.01e-10	chr22	37930583	MICALL1	NA	NA	MICALL1;MICALL1	1to5kb;intron
cg02944032	-2.17132	-13.0657	2.49e-13	5.2e-10	chr18	63200036	BCL2	NA	NA	BCL2	intron
cg13591710	1.54033	12.3171	2.5e-13	5.21e-10	chr20	37518938	BLCAP	shore	NA	NNAT;BLCAP;BLCAP	1to5kb;exon;intron
cg02253612	-1.83831	-13.0569	2.59e-13	5.37e-10	chr7	73718165	STX1A	shore	TRUE	STX1A	intron
cg14369804	1.15533	12.3047	2.64e-13	5.46e-10	chr20	48684573	PREX1	NA	NA	PREX1	intron
cg15796392	1.38655	12.3036	2.65e-13	5.47e-10	chr20	32474677	NOL4L	NA	NA	NOL4L	exon
cg01308862	1.75268	12.2992	2.7e-13	5.56e-10	chr6	16158291	NA	NA	NA	NA	NA
cg13525276	-1.90388	-13.038	2.8e-13	5.76e-10	chr14	80959668	CEP128;TSHR	NA	NA	CEP128;TSHR	promoter;intron
cg07072189	1.03397	12.2887	2.82e-13	5.78e-10	chr18	688474	ENOSF1	NA	NA	ENOSF1;ENOSF1;ENOSF1;ENOSF1	promoter;1to5kb;exon;intron
cg09221159	-1.74844	-13.0355	2.83e-13	5.79e-10	chr10	88271669	NA	NA	NA	NA	NA
cg12289092	-2.40178	-13.0283	2.92e-13	5.95e-10	chr2	96344082	NCAPH	NA	NA	NCAPH	intron
cg06352352	1.91605	12.2786	2.95e-13	5.99e-10	chr16	67147563	C16orf70	shore	NA	PHAF1;PHAF1	exon;3UTR
cg09790270	-1.2897	-13.0256	2.96e-13	5.99e-10	chr1	205805511	SLC41A1	NA	NA	SLC41A1;SLC41A1	1to5kb;intron
cg02969426	1.7178	12.2756	2.99e-13	6.03e-10	chr13	45200870	GTF2F2	NA	NA	GTF2F2	intron
cg23302214	3.04314	12.2722	3.03e-13	6.11e-10	chr9	136670574	EGFL7;MIR126	island	NA	MIR126;EGFL7	promoter;intron
cg02176569	-1.96486	-13.0129	3.12e-13	6.27e-10	chr2	230227406	SP140	NA	TRUE	SP140;SP110;SP140	1to5kb;1to5kb;intron
cg01738152	-1.66991	-13.0104	3.16e-13	6.32e-10	chr17	45223842	FMNL1	shore	TRUE	FMNL1-DT;FMNL1	1to5kb;intron
cg18615133	-2.17394	-13.0093	3.17e-13	6.33e-10	chr12	116559290	MAP1LC3B2	NA	NA	MAP1LC3B2;MAP1LC3B2	promoter;exon
cg12511021	2.03221	12.2584	3.22e-13	6.41e-10	chr14	102691088	RCOR1	NA	NA	RCOR1	intron
cg16820406	1.30083	12.2559	3.25e-13	6.46e-10	chr6	110671212	CDK19	NA	NA	CDK19	intron
cg07788061	-2.68004	-13.003	3.26e-13	6.46e-10	chr19	13096425	NFIX	shore	NA	NFIX;NFIX;NFIX	exon;intron;3UTR
cg06545937	-2.65099	-13.0015	3.28e-13	6.48e-10	chr19	38616366	MAP4K1	shelf	NA	EIF3K;MAP4K1;MAP4K1	1to5kb;1to5kb;intron
cg00781085	1.34242	12.2527	3.29e-13	6.5e-10	chr2	46648290	NA	NA	NA	NA	NA
cg25417988	-2.48204	-12.9947	3.37e-13	6.64e-10	chr2	98663851	MGAT4A	NA	NA	MGAT4A;MGAT4A	promoter;intron
cg11148327	1.8726	12.2436	3.43e-13	6.72e-10	chr6	11389897	NA	NA	NA	NA	NA
cg20427318	-2.99567	-12.9803	3.59e-13	7.02e-10	chr6	134436625	LINC01010;RP11-557H15.3	NA	NA	LINC01010;CT69;LINC01010;CT69	1to5kb;exon;intron;intron
cg09859659	2.09687	12.2295	3.64e-13	7.1e-10	chr8	141170010	DENND3	shelf	NA	DENND3;DENND3	1to5kb;intron
cg27027375	1.44545	12.2287	3.65e-13	7.1e-10	chr4	6693592	AC093323.1;S100P	NA	NA	S100P;LINC02481	promoter;1to5kb
cg18849308	1.58558	12.225	3.71e-13	7.2e-10	chr3	195198695	XXYLT1	NA	NA	XXYLT1	intron
cg05041430	-1.91118	-12.9709	3.74e-13	7.23e-10	chr18	13279301	LDLRAD4	NA	NA	LDLRAD4;LDLRAD4	exon;intron
cg02939781	1.51608	12.216	3.85e-13	7.44e-10	chr3	183491069	KLHL6	shore	NA	KLHL6;KLHL6;KLHL6	exon;intron;3UTR
cg16964946	2.01178	12.2142	3.88e-13	7.48e-10	chr11	27421426	LGR4	NA	NA	LGR4	intron
cg11612354	-2.22476	-12.9606	3.9e-13	7.5e-10	chr5	157596716	NA	NA	TRUE	NA	NA
cg01425836	-2.62463	-12.9502	4.08e-13	7.78e-10	chr10	3782181	KLF6	shore	NA	KLF6;KLF6;KLF6	promoter;1to5kb;exon
cg05283544	1.66361	12.2033	4.07e-13	7.78e-10	chr8	133250525	NDRG1	NA	NA	NDRG1;NDRG1;NDRG1;NDRG1;NDRG1	promoter;1to5kb;exon;intron;3UTR
cg17702736	-2.79402	-12.9505	4.08e-13	7.78e-10	chr6	35973932	SLC26A8	NA	NA	SLC26A8;SLC26A8	1to5kb;intron
cg08897456	-2.04017	-12.9489	4.1e-13	7.8e-10	chr11	61111906	CD5	NA	TRUE	CD5	intron
cg16497493	-1.13047	-12.9451	4.17e-13	7.9e-10	chr21	33299215	NA	NA	TRUE	IL10RB	intron
cg15489575	-1.94917	-12.9442	4.19e-13	7.92e-10	chr11	3854593	AC090587.4;AC090587.5;MIR4687;STIM1	shore	NA	STIM1;STIM1;MIR4687;STIM1;STIM1	promoter;1to5kb;1to5kb;5UTR;exon
cg03188000	-2.29702	-12.9402	4.26e-13	8.03e-10	chr12	68241133	NA	NA	NA	NA	NA
cg05501148	1.11337	12.1912	4.28e-13	8.06e-10	chr20	49659323	B4GALT5	NA	NA	B4GALT5	intron
cg21531300	-1.65248	-12.9355	4.34e-13	8.15e-10	chr14	75522457	BATF	NA	NA	BATF;BATF	promoter;exon
cg02253134	-2.67252	-12.9268	4.51e-13	8.44e-10	chr5	88845576	MEF2C	NA	NA	MEF2C	intron
cg02832512	1.45109	12.1786	4.52e-13	8.44e-10	chr6	22113287	CASC15	NA	NA	CASC15;CASC15	promoter;intron
cg20559385	-2.63817	-12.9245	4.55e-13	8.48e-10	chr6	105601716	NA	NA	TRUE	NA	NA
cg13793042	-2.16571	-12.9086	4.87e-13	9.04e-10	chr17	27466932	KSR1	NA	TRUE	KSR1	intron
cg05876737	1.57685	12.1605	4.88e-13	9.04e-10	chr5	59357879	PDE4D	NA	NA	PDE4D;PDE4D	promoter;intron
cg23244697	1.79419	12.1592	4.91e-13	9.07e-10	chr8	140213924	TRAPPC9	NA	NA	TRAPPC9	intron
cg06192883	-1.43938	-12.8962	5.13e-13	9.47e-10	chr15	52261974	MYO5C	NA	NA	MYO5C	intron
cg27113401	-2.21692	-12.8895	5.28e-13	9.69e-10	chr5	1313261	NA	NA	TRUE	MIR4457	1to5kb
cg09438864	1.26778	12.1423	5.27e-13	9.69e-10	chr17	62617779	NA	NA	NA	NA	NA
cg24348240	-2.39854	-12.8753	5.61e-13	1.02e-09	chr1	26284962	UBXN11	NA	NA	UBXN11;UBXN11	exon;intron
cg22584104	1.72351	12.1275	5.61e-13	1.02e-09	chr11	11558687	GALNT18	NA	NA	GALNT18	intron
cg18963032	2.13395	12.1169	5.87e-13	1.07e-09	chr9	123678304	DENND1A	NA	NA	DENND1A;DENND1A	1to5kb;intron
cg26169783	-2.02268	-12.8575	6.05e-13	1.1e-09	chr13	33797700	NA	NA	NA	NA	NA
cg21184781	1.77856	12.1088	6.08e-13	1.1e-09	chr5	36153834	RNU6-1305P;SKP2	shore	NA	LMBRD2;SKP2	1to5kb;intron
cg27430693	2.00051	12.1085	6.08e-13	1.1e-09	chr12	93814500	CRADD	NA	NA	CRADD;CRADD	promoter;intron
cg12344893	1.34535	12.108	6.1e-13	1.1e-09	chr14	75453465	JDP2	NA	TRUE	JDP2	intron
cg11835024	1.48728	12.1042	6.19e-13	1.11e-09	chr7	105680645	ATXN7L1	NA	NA	ATXN7L1;ATXN7L1	1to5kb;intron
cg27319662	-2.06487	-12.8502	6.24e-13	1.12e-09	chr4	41413796	LIMCH1	NA	NA	LIMCH1;LIMCH1	1to5kb;intron
cg01315205	1.85825	12.1001	6.3e-13	1.13e-09	chr5	172107876	STK10	NA	NA	STK10;STK10;STK10	1to5kb;exon;intron
cg01745779	-1.87303	-12.8459	6.35e-13	1.13e-09	chr11	60986414	CD6;RNU6-933P	NA	TRUE	CD6	intron
cg05424126	2.12228	12.0882	6.63e-13	1.18e-09	chr5	34001613	AMACR;C1QTNF3-AMACR	NA	NA	AMACR;C1QTNF3-AMACR	intron;intron
cg14274357	2.61563	12.0849	6.72e-13	1.19e-09	chr14	104785065	AKT1	island	NA	AKT1	intron
cg13945661	1.47814	12.0828	6.78e-13	1.2e-09	chr8	9037682	ERI1	NA	NA	ERI1	intron
cg01171954	1.6519	12.0813	6.82e-13	1.21e-09	chr14	68246652	RAD51B	NA	NA	RAD51B	intron
cg07211259	-1.88484	-12.8276	6.86e-13	1.21e-09	chr9	5510497	PDCD1LG2	NA	NA	PDCD1LG2	promoter
cg21926619	1.7489	12.0787	6.9e-13	1.21e-09	chr17	41959648	TTC25	NA	NA	ODAD4	intron
cg12093241	1.19073	12.0776	6.93e-13	1.22e-09	chr6	157144004	ARID1B	NA	NA	ARID1B;ARID1B	1to5kb;intron
cg15436606	1.90288	12.0757	6.99e-13	1.22e-09	chr4	86960595	AFF1	NA	NA	AFF1	intron
cg26472518	-1.78133	-12.8226	7.01e-13	1.23e-09	chr12	27179693	NA	NA	TRUE	NA	NA
cg23414876	-1.58043	-12.8167	7.18e-13	1.25e-09	chr16	67163493	FBXL8;HSF4;RP11-5A19.5	island	NA	HSF4;HSF4;TRADD;FBXL8;HSF4;FBXL8	promoter;1to5kb;1to5kb;exon;exon;intron
cg06966660	-3.56646	-12.8166	7.19e-13	1.25e-09	chr10	122163551	TACC2	island	NA	TACC2;TACC2;TACC2;TACC2	promoter;5UTR;exon;intron
cg24135088	-1.51448	-12.8164	7.19e-13	1.25e-09	chr12	27208243	NA	NA	TRUE	NA	NA
cg02182021	-2.08545	-12.8131	7.3e-13	1.26e-09	chr7	20238814	NA	NA	TRUE	NA	NA
cg15684702	2.65051	12.0646	7.32e-13	1.26e-09	chr1	44831773	PTCH2	NA	NA	PTCH2	exon
cg20795323	0.878909	12.0594	7.48e-13	1.29e-09	chr2	218328225	CATIP-AS2;PNKD	NA	NA	PNKD;CATIP-AS2	intron;intron
cg00750518	1.21749	12.0537	7.66e-13	1.32e-09	chr12	57546356	DCTN2	shore	NA	KIF5A;KIF5A;DCTN2	1to5kb;intron;intron
cg12094065	-1.81214	-12.7981	7.77e-13	1.33e-09	chr2	180937712	NA	NA	NA	NA	NA
cg17485838	1.99377	12.0485	7.83e-13	1.34e-09	chr7	27099093	HOTAIRM1;HOTAIRM1_2;HOTAIRM1_3;HOTAIRM1_4;HOTAIRM1_5	shore	NA	HOXA1;HOTAIRM1;HOTAIRM1	1to5kb;exon;intron
cg02879171	-1.54631	-12.7892	8.07e-13	1.38e-09	chr1	45489527	TESK2	shore	NA	MUTYH;TESK2	intron;intron
cg17157894	-1.99301	-12.7848	8.22e-13	1.4e-09	chr22	46791446	TBC1D22A	shelf	NA	TBC1D22A	intron
cg00466071	-2.15851	-12.7825	8.3e-13	1.41e-09	chr1	21294623	ECE1;RP5-1071N3.1	NA	NA	ECE1;ECE1;ECE1-AS1;ECE1	promoter;1to5kb;intron;intron
cg13492490	1.39005	12.0332	8.36e-13	1.42e-09	chr15	75049652	PPCDC	NA	NA	PPCDC;PPCDC	exon;3UTR
cg12796320	-2.14683	-12.7698	8.75e-13	1.48e-09	chr14	105064255	GPR132	NA	TRUE	GPR132	intron
cg08122691	-2.42617	-12.7676	8.83e-13	1.49e-09	chr12	45984618	SCAF11	NA	NA	SCAF11	intron
cg19869818	-2.3933	-12.7664	8.88e-13	1.5e-09	chr2	203804353	NA	NA	TRUE	NA	NA
cg11274172	2.11945	12.0156	9e-13	1.51e-09	chr11	76025171	UVRAG	NA	NA	UVRAG	intron
cg24570841	-2.49552	-12.7601	9.12e-13	1.53e-09	chr1	35577800	RP4-728D4.2;TFAP2E	island	NA	TFAP2E	intron
cg08203845	1.60243	12.0085	9.27e-13	1.55e-09	chr1	184408212	C1orf21;GS1-115G20.1	NA	NA	C1orf21	intron
cg06219806	-1.42117	-12.7493	9.54e-13	1.59e-09	chr11	62541338	AHNAK;RP11-864I4.3	NA	TRUE	AHNAK	intron
cg05623986	1.67062	11.9986	9.66e-13	1.61e-09	chr6	36491821	NA	NA	NA	NA	NA
cg14468090	1.40677	11.9918	9.94e-13	1.65e-09	chr3	129314021	H1FX-AS1	shore	NA	H1-10-AS1	1to5kb
cg17381507	-1.93457	-12.7389	9.97e-13	1.65e-09	chr8	133217914	WISP1	NA	TRUE	CCN4	intron
cg06571273	1.70815	11.988	1.01e-12	1.67e-09	chr7	139423280	C7orf55-LUC7L2	NA	NA	LUC7L2;LUC7L2	exon;3UTR
cg08115618	0.800596	11.9861	1.02e-12	1.68e-09	chr8	133655312	NA	NA	NA	NA	NA
cg11316131	-1.68393	-12.7329	1.02e-12	1.68e-09	chr5	180803767	MGAT1	shore	NA	MGAT1;MGAT1;MGAT1;MGAT1	promoter;5UTR;exon;intron
cg20468679	1.40706	11.977	1.06e-12	1.74e-09	chr2	207830956	PLEKHM3	NA	NA	PLEKHM3	intron
cg18884655	1.7781	11.9763	1.06e-12	1.74e-09	chr8	96581999	SDC2	NA	NA	SDC2;SDC2	1to5kb;intron
cg27230009	1.07657	11.9582	1.14e-12	1.87e-09	chr3	11199713	HRH1	NA	NA	HRH1	intron
cg16053890	-2.30809	-12.7048	1.15e-12	1.88e-09	chr2	230226340	SP110;SP140	NA	NA	SP110;SP140;SP140	promoter;1to5kb;intron
cg11354682	-2.57049	-12.7028	1.16e-12	1.89e-09	chr19	10868157	C19orf38	shelf	NA	CARM1;C19orf38	1to5kb;intron
cg17607231	-1.99571	-12.7021	1.16e-12	1.89e-09	chr2	230225614	SP110;SP140	NA	NA	SP140;SP140;SP110;SP110;SP140	promoter;1to5kb;5UTR;exon;intron
cg06380123	-2.16325	-12.6986	1.18e-12	1.91e-09	chr12	51324194	BIN2	island	NA	BIN2;BIN2	promoter;intron
cg17833746	-2.40015	-12.6949	1.2e-12	1.94e-09	chr17	42337767	STAT3	NA	NA	STAT3	exon
cg05310072	0.841441	11.9462	1.2e-12	1.94e-09	chr16	4347894	CORO7-PAM16;PAM16;RP11-295D4.3	shelf	NA	PAM16;PAM16;CORO7-PAM16	1to5kb;intron;intron
cg18279004	1.62513	11.9421	1.22e-12	1.97e-09	chr3	112083458	NA	shelf	NA	C3orf52	1to5kb
cg01959774	1.29069	11.9408	1.23e-12	1.98e-09	chr16	240116	FAM234A	NA	NA	FAM234A;FAM234A	promoter;intron
cg01110839	1.83035	11.9382	1.24e-12	2e-09	chr11	47416232	SLC39A13	NA	NA	SLC39A13;SLC39A13;SLC39A13	exon;intron;3UTR
cg24758273	1.83293	11.936	1.26e-12	2.01e-09	chr7	101941100	CUX1	NA	NA	CUX1	intron
cg23535194	-2.03242	-12.6831	1.26e-12	2.01e-09	chr8	29408690	NA	NA	TRUE	NA	NA
cg12181028	1.70217	11.933	1.27e-12	2.02e-09	chr12	131796159	SFSWAP	shelf	NA	SFSWAP;SFSWAP	exon;intron
cg20494738	2.10875	11.9326	1.27e-12	2.02e-09	chr12	124501343	NCOR2	NA	NA	NCOR2	intron
cg00939727	1.86242	11.9336	1.27e-12	2.02e-09	chr2	134177935	MGAT5	NA	NA	MGAT5	intron
cg06423706	-1.69047	-12.6774	1.29e-12	2.04e-09	chr1	84854547	LPAR3	NA	TRUE	LPAR3	intron
cg22742385	1.41291	11.9289	1.29e-12	2.04e-09	chr3	4516287	ITPR1	NA	NA	ITPR1;ITPR1	promoter;intron
cg25996914	1.83102	11.922	1.33e-12	2.1e-09	chr6	7062578	NA	NA	NA	NA	NA
cg09235357	1.68595	11.9204	1.34e-12	2.11e-09	chr20	25017564	ACSS1	NA	NA	ACSS1	intron
cg04554131	-1.98701	-12.6672	1.34e-12	2.11e-09	chr1	24965049	RUNX3	NA	NA	RUNX3;RUNX3	promoter;exon
cg23108037	1.37016	11.9193	1.35e-12	2.11e-09	chr1	3590505	MEGF6	NA	NA	MEGF6	intron
cg20172563	1.67204	11.9152	1.37e-12	2.14e-09	chr6	47519437	CD2AP	NA	NA	CD2AP	intron
cg13541524	-1.01119	-12.6613	1.38e-12	2.15e-09	chr12	57162543	LRP1	NA	NA	LRP1;LRP1	1to5kb;intron
cg00587922	-1.72763	-12.6603	1.38e-12	2.15e-09	chr6	30683824	AL662797.1;PPP1R18	shelf	TRUE	PPP1R18	intron
cg27126916	-0.899616	-12.6585	1.39e-12	2.17e-09	chr6	43886571	NA	NA	NA	NA	NA
cg10498502	1.68181	11.9056	1.43e-12	2.21e-09	chr3	186210375	DGKG	NA	NA	DGKG	intron
cg25966133	-1.82872	-12.6526	1.43e-12	2.21e-09	chr14	22556580	AE000662.92;AE000662.93	NA	NA	LINC02332	intron
cg08766836	1.53199	11.9047	1.43e-12	2.21e-09	chr15	101243606	CHSY1	NA	NA	CHSY1;CHSY1	promoter;intron
cg17290213	-1.56291	-12.652	1.43e-12	2.21e-09	chr11	65576884	EHBP1L1	shore	NA	EHBP1L1;EHBP1L1	1to5kb;intron
cg14208334	1.58092	11.8949	1.49e-12	2.29e-09	chr17	14316564	HS3ST3B1	NA	NA	HS3ST3B1	intron
cg27253301	-2.09102	-12.6421	1.49e-12	2.29e-09	chr2	68721957	ARHGAP25	NA	NA	ARHGAP25	intron
cg16956116	1.40508	11.894	1.5e-12	2.29e-09	chr6	81747159	TENT5A	NA	NA	TENT5A;TENT5A;TENT5A	exon;intron;3UTR
cg08907868	-2.79262	-12.6354	1.53e-12	2.35e-09	chr4	184421347	IRF2	NA	TRUE	IRF2;IRF2	1to5kb;intron
cg10212432	1.36775	11.8854	1.55e-12	2.36e-09	chr2	68121318	NA	NA	TRUE	NA	NA
cg18165707	2.6885	11.8834	1.56e-12	2.38e-09	chr8	141179444	DENND3	NA	NA	DENND3	intron
cg02288976	-2.66853	-12.6235	1.61e-12	2.45e-09	chr19	937504	ARID3A	shelf	NA	ARID3A	intron
cg02389317	-2.52737	-12.6232	1.61e-12	2.45e-09	chr12	76183708	NA	NA	NA	NA	NA
cg07654202	1.8476	11.8739	1.63e-12	2.46e-09	chr8	29066616	CTD-2647L4.5	NA	NA	NA	NA
cg00202345	1.54379	11.8698	1.65e-12	2.49e-09	chr10	75743755	LRMDA;RP11-367B6.2	NA	NA	LOC105378367;LRMDA	exon;intron
cg04287259	-1.37265	-12.6178	1.65e-12	2.49e-09	chr1	9670343	PIK3CD	NA	NA	PIK3CD	intron
cg09994678	-2.35412	-12.6165	1.66e-12	2.5e-09	chr5	157603760	NA	NA	TRUE	NA	NA
cg01659000	1.43694	11.8671	1.67e-12	2.51e-09	chr12	132690094	PXMP2;RP13-672B3.2	shore	NA	PXMP2;POLE;PXMP2	promoter;1to5kb;intron
cg17565444	-1.75248	-12.6139	1.68e-12	2.51e-09	chr14	93962857	ASB2	NA	TRUE	ASB2	intron
cg26459526	1.4892	11.8659	1.68e-12	2.51e-09	chr19	5968688	RANBP3	NA	TRUE	RANBP3	intron
cg26511386	1.36203	11.8565	1.75e-12	2.61e-09	chr7	143285169	AC073342.12;TMEM139	shelf	NA	TMEM139;CASP2;TMEM139;TMEM139;TMEM139;TMEM139-AS1	promoter;1to5kb;5UTR;exon;intron;intron
cg21339447	1.43027	11.8527	1.77e-12	2.64e-09	chr2	96818960	CNNM3	shore	NA	CNNM3	intron
cg25739016	1.50572	11.85	1.79e-12	2.67e-09	chr1	167669681	RCSD1	NA	NA	RCSD1	intron
cg08904394	1.20496	11.849	1.8e-12	2.67e-09	chr11	64341430	CCDC88B	shore	NA	CCDC88B;CCDC88B;CCDC88B	promoter;1to5kb;exon
cg03124507	-2.27266	-12.5931	1.83e-12	2.71e-09	chr2	43134128	NA	NA	TRUE	LINC02580	1to5kb
cg27058497	-2.18811	-12.5915	1.84e-12	2.72e-09	chr1	24965055	RUNX3	NA	NA	RUNX3;RUNX3	promoter;exon
cg09272864	1.75599	11.8405	1.87e-12	2.75e-09	chr14	31084577	AP4S1	NA	NA	AP4S1	intron
cg17960517	-2.66335	-12.586	1.88e-12	2.77e-09	chr18	35415750	NA	NA	NA	NA	NA
cg06500792	1.8955	11.836	1.9e-12	2.79e-09	chr2	64779484	NA	NA	NA	NA	NA
cg22107808	1.95864	11.8331	1.92e-12	2.82e-09	chr1	209838614	UTP25	NA	NA	UTP25;UTP25	promoter;intron
cg14045860	1.63876	11.8309	1.94e-12	2.84e-09	chr11	35136736	RP4-607I7.1	shelf	NA	CD44;LOC100507144	1to5kb;intron
cg01056444	1.65381	11.8232	2.01e-12	2.93e-09	chr11	123483723	NA	NA	NA	GRAMD1B	intron
cg11313468	1.59963	11.8185	2.05e-12	2.98e-09	chr19	41276278	HNRNPUL1	NA	NA	HNRNPUL1;HNRNPUL1;HNRNPUL1	exon;intron;3UTR
cg14784010	-2.40153	-12.5653	2.05e-12	2.98e-09	chr5	169656248	DOCK2	NA	TRUE	DOCK2	intron
cg17325206	-2.23196	-12.5623	2.08e-12	3.01e-09	chr15	90852879	NA	NA	TRUE	NA	NA
cg06582079	1.46298	11.807	2.14e-12	3.11e-09	chr15	75049436	PPCDC	NA	NA	PPCDC;PPCDC	exon;3UTR
cg07124970	-1.82145	-12.5519	2.17e-12	3.13e-09	chr9	89522457	NA	NA	TRUE	NA	NA
cg05850884	1.6761	11.8	2.21e-12	3.18e-09	chr6	30207068	TRIM26	NA	NA	TRIM26;TRIM26	1to5kb;intron
cg18766016	-2.22452	-12.5426	2.25e-12	3.24e-09	chr16	10876916	CIITA;RP11-876N24.2	shelf	NA	CIITA;CIITA;CIITA	promoter;1to5kb;intron
cg10931237	1.65199	11.786	2.34e-12	3.36e-09	chr3	45011038	CLEC3B;EXOSC7	NA	NA	EXOSC7;EXOSC7;CLEC3B	promoter;intron;intron
cg11753750	-1.66708	-12.5326	2.35e-12	3.37e-09	chr22	38751787	SUN2	shelf	NA	SUN2;SUN2;SUN2	promoter;1to5kb;intron
cg02113446	-2.1424	-12.532	2.36e-12	3.37e-09	chr6	167095049	RP11-517H2.6	NA	TRUE	CCR6	intron
cg09727611	1.38689	11.7841	2.36e-12	3.37e-09	chr9	110125405	AKAP2;PALM2-AKAP2	NA	NA	PALM2AKAP2;PALM2AKAP2;PALM2AKAP2	promoter;1to5kb;intron
cg02865822	-1.4792	-12.5261	2.41e-12	3.44e-09	chr11	46361591	DGKZ	NA	NA	DGKZ;DGKZ;DGKZ	promoter;exon;intron
cg09068546	1.99819	11.7778	2.42e-12	3.44e-09	chr16	66661284	CMTM4	NA	NA	CMTM4	intron
cg24758110	2.17327	11.7731	2.47e-12	3.5e-09	chr3	4516142	ITPR1	NA	NA	ITPR1;ITPR1	promoter;intron
cg24778271	1.22122	11.772	2.48e-12	3.51e-09	chr6	35018106	ANKS1A	NA	NA	ANKS1A	intron
cg04284500	-1.73412	-12.5168	2.51e-12	3.54e-09	chr11	67271983	GRK2	NA	TRUE	GRK2;GRK2	1to5kb;intron
cg06966839	1.7605	11.7689	2.51e-12	3.54e-09	chr17	57608580	MSI2;RP11-118E18.4	NA	NA	LOC101927539;MSI2	promoter;intron
cg19245776	2.11009	11.7636	2.57e-12	3.61e-09	chr12	11785892	ETV6	NA	NA	ETV6	intron
cg23435915	1.41663	11.7634	2.57e-12	3.61e-09	chr5	43044538	AC025171.1;ANXA2R;CTD-2201E18.3	shore	NA	ANXA2R;LOC153684;LOC153684;LOC648987	1to5kb;exon;intron;intron
cg09433254	-2.51437	-12.5094	2.58e-12	3.63e-09	chr6	143567177	PHACTR2	NA	TRUE	PHACTR2	intron
cg26285698	-1.8705	-12.5031	2.65e-12	3.72e-09	chr16	29746013	AC009133.17;C16orf54	NA	NA	C16orf54	promoter
cg13390284	1.69645	11.7528	2.68e-12	3.75e-09	chr1	65066181	NA	shore	NA	JAK1	intron
cg05951984	-2.35807	-12.4979	2.71e-12	3.78e-09	chr11	69056343	TPCN2	NA	TRUE	TPCN2	intron
cg17243628	1.27526	11.7488	2.73e-12	3.8e-09	chr1	9071724	SLC2A5	NA	NA	SLC2A5;SLC2A5;SLC2A5;SLC2A5	1to5kb;5UTR;exon;intron
cg09561072	1.8408	11.7477	2.74e-12	3.81e-09	chr17	671641	VPS53	NA	TRUE	VPS53	intron
cg08058898	1.70197	11.7408	2.82e-12	3.9e-09	chr10	79112509	ZMIZ1	NA	NA	ZMIZ1	intron
cg22707239	-2.05739	-12.4886	2.82e-12	3.9e-09	chr13	26914755	NA	NA	NA	NA	NA
cg19824502	-2.11646	-12.4874	2.83e-12	3.91e-09	chr2	174751091	AC018890.6;CHRNA1	NA	NA	CHRNA1	intron
cg02072300	1.93923	11.7386	2.84e-12	3.92e-09	chr1	25659327	MAN1C1;RP1-187B23.1	NA	NA	MAN1C1	intron
cg18087514	-2.26538	-12.4855	2.85e-12	3.93e-09	chr1	241532946	KMO	NA	NA	KMO	intron
cg22381686	-1.94233	-12.482	2.89e-12	3.98e-09	chr20	7765470	NA	NA	NA	NA	NA
cg12590163	1.76457	11.7292	2.95e-12	4.06e-09	chr5	154287370	GALNT10	NA	NA	GALNT10;GALNT10	promoter;intron
cg12950995	-1.46583	-12.4732	3e-12	4.11e-09	chr19	6772464	VAV1	NA	NA	VAV1	promoter
cg22687766	1.20406	11.7251	3.01e-12	4.11e-09	chr1	207317607	NA	shelf	NA	CD55	1to5kb
cg23512558	-1.60777	-12.4705	3.03e-12	4.14e-09	chr12	116559274	MAP1LC3B2	NA	NA	MAP1LC3B2;MAP1LC3B2	promoter;exon
cg02167021	-2.31186	-12.4651	3.1e-12	4.22e-09	chr3	121660944	HCLS1	NA	NA	HCLS1	promoter
cg10118456	1.75039	11.7166	3.11e-12	4.23e-09	chr16	15971974	ABCC1	NA	NA	ABCC1	intron
cg00045607	-2.01698	-12.4632	3.12e-12	4.24e-09	chr1	161069900	ARHGAP30	NA	NA	ARHGAP30;ARHGAP30;ARHGAP30	promoter;5UTR;exon
cg23390360	1.90832	11.7134	3.15e-12	4.27e-09	chr11	45736782	CTD-2210P24.1;CTD-2210P24.2	NA	NA	LOC100507384	intron
cg02046884	1.356	11.7128	3.16e-12	4.27e-09	chr1	174955737	RABGAP1L;RP1-102G20.5	NA	NA	RABGAP1L-AS1;RABGAP1L	1to5kb;intron
cg03323030	-2.32047	-12.4585	3.19e-12	4.3e-09	chr19	35913854	NA	NA	TRUE	NA	NA
cg10149070	-2.11982	-12.4515	3.28e-12	4.42e-09	chr5	68434656	CTC-537E7.3	NA	NA	NA	NA
cg00556557	-1.74674	-12.4508	3.29e-12	4.42e-09	chr21	31236777	TIAM1	NA	NA	TIAM1	intron
cg11311865	-2.19156	-12.4496	3.3e-12	4.44e-09	chr13	79194493	NA	NA	NA	NA	NA
cg06800829	1.35657	11.7002	3.33e-12	4.46e-09	chr7	101936847	CUX1	NA	NA	CUX1	intron
cg22992279	2.01422	11.6995	3.34e-12	4.47e-09	chr4	26413279	RBPJ	NA	NA	RBPJ	intron
cg25311963	1.64688	11.6988	3.35e-12	4.47e-09	chr1	1611311	NA	shelf	NA	MIB2	1to5kb
cg10106857	-2.0044	-12.444	3.38e-12	4.5e-09	chr6	16320424	ATXN1	NA	NA	ATXN1	intron
cg05902522	1.29486	11.6963	3.38e-12	4.5e-09	chr3	149630803	WWTR1	NA	NA	WWTR1	intron
cg11140044	1.05098	11.6926	3.43e-12	4.56e-09	chr1	205187705	DSTYK	NA	NA	DSTYK	exon
cg07659375	1.49184	11.6906	3.46e-12	4.59e-09	chr17	1104276	ABR	NA	NA	ABR	intron
cg16649792	2.23012	11.6901	3.47e-12	4.59e-09	chr5	34001575	AMACR;C1QTNF3-AMACR	NA	NA	AMACR;C1QTNF3-AMACR	intron;intron
cg16958707	1.74562	11.6885	3.49e-12	4.61e-09	chr3	172156479	FNDC3B	NA	NA	FNDC3B	intron
cg10477339	-1.99154	-12.4353	3.5e-12	4.62e-09	chr6	90284459	BACH2	NA	TRUE	BACH2	intron
cg15330438	1.63329	11.6857	3.53e-12	4.65e-09	chr2	86604284	AC015971.2;CHMP3;RNF103;RNF103-CHMP3	NA	NA	RNF103;RNF103-CHMP3;RNF103	exon;intron;intron
cg27003815	1.49151	11.6835	3.56e-12	4.68e-09	chr2	96855154	ANKRD23;ANKRD39	shelf	NA	ANKRD23;ANKRD39	intron;intron
cg19935951	1.29295	11.6767	3.66e-12	4.81e-09	chr4	150337763	LRBA	NA	NA	LRBA	intron
cg14839649	-2.01608	-12.4237	3.67e-12	4.81e-09	chr8	8917800	NA	NA	TRUE	NA	NA
cg01398125	1.50713	11.6756	3.68e-12	4.81e-09	chr5	172905177	ERGIC1	NA	NA	ERGIC1;ERGIC1;ERGIC1	promoter;1to5kb;intron
cg03597879	1.42343	11.6749	3.69e-12	4.82e-09	chr7	105655579	ATXN7L1	NA	NA	ATXN7L1	intron
cg06938161	1.71832	11.6744	3.7e-12	4.82e-09	chr9	37415003	NA	NA	NA	NA	NA
cg18610205	-2.18978	-12.4196	3.73e-12	4.86e-09	chr12	51324176	BIN2	island	NA	BIN2;BIN2	promoter;intron
cg08355228	-1.58662	-12.4189	3.75e-12	4.86e-09	chr9	89983528	RP11-406A20.1	NA	NA	LOC101927847	intron
cg14519320	1.30185	11.6711	3.75e-12	4.86e-09	chr17	77118736	SEC14L1	NA	TRUE	SEC14L1	intron
cg15402210	-2.29009	-12.4159	3.79e-12	4.91e-09	chr2	63047722	AC009501.4	island	NA	LOC100132215;OTX1;LOC100132215;LOC100132215	promoter;1to5kb;1to5kb;intron
cg19636625	1.12612	11.6662	3.82e-12	4.92e-09	chr7	158783177	ESYT2	NA	NA	ESYT2	intron
cg15289466	-1.38687	-12.4136	3.83e-12	4.92e-09	chr4	102819756	UBE2D3	NA	NA	UBE2D3	intron
cg17872570	-1.84234	-12.4134	3.83e-12	4.92e-09	chr3	71444091	FOXP1	NA	NA	FOXP1;EIF4E3	intron;intron
cg15413640	1.60452	11.6657	3.83e-12	4.92e-09	chr4	70728297	RUFY3	NA	NA	RUFY3	intron
cg05573855	1.5207	11.6652	3.84e-12	4.92e-09	chr20	47358302	ZMYND8	NA	NA	ZMYND8	1to5kb
cg03507641	-1.85321	-12.411	3.87e-12	4.94e-09	chr12	1489077	ERC1	NA	NA	ERC1	intron
cg03016153	-2.7609	-12.4108	3.87e-12	4.94e-09	chr1	116754332	CD2	NA	NA	CD2	promoter
cg15365795	-1.59953	-12.4108	3.87e-12	4.94e-09	chr11	69503551	NA	NA	NA	NA	NA
cg24509697	1.10607	11.6623	3.89e-12	4.95e-09	chr16	69182872	UTP4	NA	NA	SNTB2;UTP4	1to5kb;intron
cg08894588	0.908882	11.6616	3.9e-12	4.95e-09	chr16	57994037	NA	shelf	NA	NA	NA
cg11018363	-1.75306	-12.4049	3.97e-12	5.03e-09	chr8	28083919	NUGGC	NA	NA	NUGGC;NUGGC;NUGGC	promoter;5UTR;exon
cg26889437	2.4792	11.6565	3.98e-12	5.04e-09	chr11	460914	PTDSS2	shore	NA	PTDSS2;PTDSS2	exon;intron
cg11657366	-1.97366	-12.4016	4.02e-12	5.09e-09	chr14	67488533	TMEM229B	NA	NA	TMEM229B;TMEM229B;TMEM229B	5UTR;exon;intron
cg26580466	1.94698	11.6499	4.09e-12	5.16e-09	chr2	10405716	HPCAL1	NA	NA	HPCAL1	intron
cg21983245	1.50173	11.649	4.1e-12	5.17e-09	chr17	43040816	NA	NA	NA	NA	NA
cg27159719	-1.8171	-12.3941	4.15e-12	5.22e-09	chr8	132760496	TMEM71	NA	NA	TMEM71;TMEM71	5UTR;exon
cg22490249	1.42764	11.6447	4.17e-12	5.24e-09	chr15	57213852	TCF12	NA	NA	TCF12;TCF12	promoter;intron
cg12656653	2.50661	11.6432	4.2e-12	5.27e-09	chr10	13729427	FRMD4A;RP11-353M9.1	NA	NA	FRMD4A	intron
cg07790294	1.5721	11.6428	4.21e-12	5.27e-09	chr19	928287	AC005391.2;ARID3A	shore	TRUE	ARID3A;ARID3A;ARID3A	promoter;1to5kb;intron
cg05408896	-2.65712	-12.3902	4.21e-12	5.27e-09	chr3	59386355	RP11-285B24.1	NA	TRUE	NA	NA
cg16738327	-1.88928	-12.3866	4.27e-12	5.32e-09	chr16	28193303	XPO6	NA	TRUE	XPO6	intron
cg18231184	-1.926	-12.3866	4.27e-12	5.32e-09	chr7	98133259	LMTK2	NA	NA	LMTK2	intron
cg12211703	1.7366	11.6386	4.28e-12	5.32e-09	chr3	42162605	TRAK1	NA	NA	TRAK1	intron
cg07480639	-2.14735	-12.3781	4.42e-12	5.49e-09	chr1	87864817	NA	NA	NA	NA	NA
cg18972676	1.72096	11.629	4.45e-12	5.52e-09	chr22	40388021	RP5-1042K10.10;RP5-1042K10.14;SGSM3	NA	NA	SGSM3;ADSL	intron;intron
cg26308318	1.7139	11.6286	4.46e-12	5.52e-09	chr3	196138564	NA	NA	NA	LINC00885	1to5kb
cg22520587	1.54605	11.6281	4.47e-12	5.52e-09	chr6	129508124	LAMA2	NA	NA	LAMA2	intron
cg13958199	1.18427	11.6257	4.51e-12	5.56e-09	chr9	124256536	NEK6	shore	NA	NEK6	1to5kb
cg12966738	1.69474	11.6223	4.57e-12	5.63e-09	chr5	74103868	CTD-2292M14.1	NA	NA	NA	NA
cg12867024	1.50931	11.6204	4.61e-12	5.67e-09	chr2	73418451	ALMS1	NA	NA	ALMS1	intron
cg01979352	-0.82601	-12.3658	4.65e-12	5.7e-09	chr1	182600283	RGS16	shelf	NA	RGS16;RGS16	exon;3UTR
cg24645447	1.75777	11.6179	4.66e-12	5.7e-09	chr1	243263377	SDCCAG8	NA	NA	SDCCAG8	intron
cg19804889	-2.24702	-12.3628	4.71e-12	5.76e-09	chr3	29650005	RBMS3	NA	NA	ZCWPW2;RBMS3	intron;intron
cg20968194	-2.11111	-12.3581	4.8e-12	5.85e-09	chr20	51400566	NFATC2	NA	TRUE	NFATC2;NFATC2	1to5kb;intron
cg03543936	1.45066	11.6103	4.8e-12	5.85e-09	chr15	61879454	VPS13C	NA	NA	VPS13C	intron
cg08023994	1.92974	11.6098	4.81e-12	5.86e-09	chr2	207970060	PLEKHM3	NA	NA	PLEKHM3	intron
cg01704198	1.50481	11.6048	4.91e-12	5.97e-09	chr3	33716401	CLASP2	shore	NA	CLASP2	intron
cg12081303	-1.7031	-12.3509	4.94e-12	6e-09	chr1	161069891	ARHGAP30	NA	NA	ARHGAP30;ARHGAP30;ARHGAP30	promoter;5UTR;exon
cg00192882	1.77417	11.6026	4.95e-12	6e-09	chr17	19387807	MFAP4	NA	NA	MFAP4	promoter
cg14607332	1.5685	11.5996	5.02e-12	6.06e-09	chr1	8598263	RERE	NA	NA	RERE	intron
cg17949057	-2.58053	-12.3471	5.02e-12	6.06e-09	chr2	157440823	CYTIP	NA	TRUE	CYTIP;CYTIP	1to5kb;intron
cg25387624	1.91782	11.5984	5.04e-12	6.07e-09	chr5	154753899	LARP1	shore	NA	LARP1;LARP1	1to5kb;intron
cg04106092	1.16988	11.5978	5.05e-12	6.07e-09	chr16	47726185	RP11-523L20.2	NA	NA	LINC02133	intron
cg25760379	1.63153	11.5976	5.06e-12	6.07e-09	chr17	57377426	MSI2	NA	NA	MSI2	intron
cg15996456	-1.81919	-12.3441	5.08e-12	6.09e-09	chr8	101137202	RN7SKP249	NA	NA	NA	NA
cg09773442	0.973046	11.5955	5.1e-12	6.11e-09	chr2	68244627	HZGJ;PPP3R1	NA	NA	DNAAF10;PPP3R1	intron;intron
cg07290761	-1.85945	-12.3425	5.11e-12	6.11e-09	chr10	5817497	GDI2	shelf	NA	GDI2;GDI2	1to5kb;intron
cg11993828	-2.12136	-12.3416	5.13e-12	6.12e-09	chr4	38523999	LINC01258	NA	NA	LINC01258	promoter
cg14424070	-2.02396	-12.3412	5.14e-12	6.12e-09	chr14	75522477	BATF	NA	NA	BATF;BATF;BATF	promoter;5UTR;exon
cg21757790	1.4754	11.5935	5.14e-12	6.12e-09	chr21	36202403	DOP1B	NA	NA	DOP1B	intron
cg22290933	1.4764	11.5906	5.2e-12	6.18e-09	chr19	45114061	MARK4;PPP1R37	NA	TRUE	MARK4;PPP1R37	intron;intron
cg17039461	-1.76072	-12.3366	5.24e-12	6.21e-09	chr7	601646	PRKAR1B	shelf	NA	PRKAR1B-AS1;PRKAR1B	1to5kb;intron
cg09593845	1.07824	11.5879	5.26e-12	6.23e-09	chr8	19937791	LPL	shore	NA	LPL;LPL	1to5kb;intron
cg08610982	-1.52633	-12.3349	5.27e-12	6.23e-09	chr6	31593094	NCR3	NA	NA	NCR3	promoter
cg26614418	1.03304	11.5825	5.38e-12	6.34e-09	chr9	134139365	WDR5	shelf	NA	WDR5	intron
cg02699898	2.43659	11.5818	5.39e-12	6.34e-09	chr13	112770624	ATP11A	island	NA	ATP11A	intron
cg02329183	-2.3506	-12.3298	5.38e-12	6.34e-09	chr10	95236469	NA	NA	NA	NA	NA
cg09466348	1.75147	11.5811	5.41e-12	6.35e-09	chr20	32477983	NOL4L	NA	NA	NOL4L;NOL4L	1to5kb;intron
cg16960741	-0.995815	-12.3261	5.46e-12	6.41e-09	chr1	17615049	ARHGEF10L	NA	NA	ARHGEF10L;ARHGEF10L;ARHGEF10L	promoter;1to5kb;intron
cg21205089	-2.26899	-12.3204	5.59e-12	6.55e-09	chr2	19474309	AC010096.2	NA	NA	NA	NA
cg11070172	3.01535	11.5722	5.61e-12	6.56e-09	chr14	23117603	CEBPE	NA	NA	CEBPE	exon
cg00261690	1.90637	11.5711	5.63e-12	6.57e-09	chr1	28529769	RCC1	shore	NA	RCC1;RCC1	1to5kb;intron
cg05341932	1.73262	11.5677	5.71e-12	6.65e-09	chr1	212088723	DTL	NA	TRUE	DTL	intron
cg16953763	-0.904961	-12.3129	5.77e-12	6.71e-09	chr3	52247274	PPM1M	shore	NA	PPM1M;TWF2;PPM1M;PPM1M	promoter;promoter;1to5kb;intron
cg07954971	1.96395	11.5647	5.78e-12	6.72e-09	chr3	71208604	FOXP1	NA	NA	FOXP1	intron
cg10882304	-3.04039	-12.3103	5.83e-12	6.76e-09	chr10	122163584	TACC2	island	NA	TACC2;TACC2;TACC2;TACC2	promoter;5UTR;exon;intron
cg00650925	-1.96907	-12.302	6.03e-12	6.98e-09	chr1	226675214	ITPKB;ITPKB-AS1;ITPKB-IT1	NA	NA	ITPKB-IT1;ITPKB	promoter;intron
cg21167563	1.30268	11.5537	6.04e-12	6.98e-09	chr1	116572294	CD58	shore	NA	CD58	1to5kb
cg08177288	-1.61238	-12.3017	6.03e-12	6.98e-09	chr13	46320739	NA	NA	NA	NA	NA
cg20268381	1.70743	11.5502	6.13e-12	7.06e-09	chr1	39960069	MFSD2A	NA	NA	MFSD2A;MFSD2A	1to5kb;intron
cg09993145	-2.73837	-12.297	6.15e-12	7.07e-09	chr1	24965414	RUNX3	NA	NA	RUNX3	promoter
cg08861146	-1.98917	-12.2964	6.16e-12	7.07e-09	chr15	99425280	NA	NA	TRUE	NA	NA
cg15885703	-1.76649	-12.2961	6.17e-12	7.07e-09	chr11	118224115	JAML	NA	NA	JAML;JAML	promoter;intron
cg08128245	2.0358	11.5484	6.17e-12	7.07e-09	chr4	2914469	ADD1	NA	NA	ADD1;ADD1	promoter;intron
cg20444218	1.22428	11.5477	6.19e-12	7.08e-09	chr11	73312992	ARHGEF17	shelf	NA	ARHGEF17-AS1;ARHGEF17	1to5kb;intron
cg19876226	-1.77862	-12.2949	6.2e-12	7.08e-09	chr7	12601504	SCIN	NA	NA	SCIN	intron
cg15489884	-1.6465	-12.2945	6.21e-12	7.08e-09	chr4	153641717	RP11-153M7.3	NA	TRUE	LOC100419170	intron
cg06660497	-2.08788	-12.2928	6.26e-12	7.12e-09	chr3	107985741	NA	NA	TRUE	NA	NA
cg23166590	2.04604	11.5427	6.32e-12	7.18e-09	chr8	141237781	SLC45A4	NA	TRUE	SLC45A4	intron
cg15741887	1.46015	11.5392	6.41e-12	7.27e-09	chr14	89352026	FOXN3;RP11-356K23.1	NA	NA	FOXN3;FOXN3;FOXN3	promoter;1to5kb;intron
cg04250451	2.66451	11.5352	6.51e-12	7.38e-09	chr1	24931293	RUNX3	island	NA	RUNX3;RUNX3	1to5kb;intron
cg07285167	2.00886	11.5338	6.55e-12	7.41e-09	chr1	36483380	CSF3R	NA	NA	CSF3R;CSF3R	promoter;1to5kb
cg02617388	1.00329	11.5313	6.61e-12	7.47e-09	chr12	47822837	HDAC7	shelf	NA	HDAC7;HDAC7	1to5kb;intron
cg22699285	-1.82488	-12.2783	6.63e-12	7.48e-09	chr12	107369950	BTBD11	NA	NA	BTBD11	intron
cg11474081	-2.22113	-12.2772	6.66e-12	7.51e-09	chr8	128222274	NA	NA	NA	NA	NA
cg07042007	2.30597	11.5266	6.74e-12	7.58e-09	chr4	2301911	RP11-478C1.7;ZFYVE28	shore	NA	ZFYVE28	intron
cg22040039	1.43436	11.5259	6.76e-12	7.59e-09	chr12	111757285	RP11-162P23.2	NA	NA	ALDH2	intron
cg17674911	-0.981216	-12.2714	6.82e-12	7.65e-09	chr20	58712625	NPEPL1;STX16-NPEPL1	NA	NA	NPEPL1;NPEPL1;NPEPL1;STX16-NPEPL1;NPEPL1	promoter;1to5kb;exon;intron;intron
cg24759348	1.71015	11.5211	6.89e-12	7.72e-09	chr11	115711176	AP000797.3	NA	NA	NA	NA
cg05593194	2.28881	11.5191	6.95e-12	7.77e-09	chr7	151062396	SLC4A2	shelf	NA	SLC4A2;CDK5;SLC4A2	promoter;1to5kb;intron
cg26306976	1.86699	11.5166	7.02e-12	7.82e-09	chr2	9424772	CPSF3;ITGB1BP1	shore	NA	ITGB1BP1;CPSF3;CPSF3;CPSF3	1to5kb;5UTR;exon;intron
cg20847827	-1.85169	-12.2641	7.02e-12	7.82e-09	chr1	42931380	SLC2A1	NA	NA	SLC2A1;SLC2A1;SLC2A1	1to5kb;exon;intron
cg17526952	-1.45378	-12.2641	7.02e-12	7.82e-09	chr6	36676077	CDKN1A;PANDAR	shelf	NA	CDKN1A;PANDAR;CDKN1A	promoter;promoter;1to5kb
cg06627717	-1.47357	-12.2613	7.1e-12	7.89e-09	chr17	82282169	NA	NA	NA	NA	NA
cg16609557	1.29178	11.5121	7.15e-12	7.93e-09	chr11	8652353	TRIM66	NA	NA	TRIM66;TRIM66	1to5kb;intron
cg08850922	1.75795	11.5106	7.19e-12	7.97e-09	chr4	2867850	ADD1	NA	NA	ADD1;ADD1	promoter;intron
cg20627585	1.70463	11.5097	7.22e-12	7.99e-09	chr7	141663442	KIAA1147;RP5-894A10.6	NA	NA	DENND11	intron
cg15976637	1.63291	11.5032	7.41e-12	8.19e-09	chr2	64797975	NA	NA	NA	NA	NA
cg20870559	-1.69073	-12.2497	7.44e-12	8.21e-09	chr12	112978713	OAS2;RP1-71H24.1	NA	NA	OAS2	exon
cg03086300	-2.23885	-12.2376	7.81e-12	8.6e-09	chr5	40410523	NA	NA	TRUE	NA	NA
cg16069690	1.16892	11.4898	7.82e-12	8.6e-09	chr9	89304808	NA	NA	NA	NA	NA
cg00213487	1.79932	11.4879	7.88e-12	8.65e-09	chr15	75049562	PPCDC	NA	NA	PPCDC;PPCDC	exon;3UTR
cg03451760	1.59537	11.4875	7.89e-12	8.66e-09	chr1	197955126	NA	NA	NA	NA	NA
cg27172287	1.3612	11.484	8.01e-12	8.75e-09	chr22	46579079	GRAMD4	shore	NA	GRAMD4	intron
cg14478118	0.825783	11.484	8.01e-12	8.75e-09	chr11	102453600	RP11-315O6.1;TMEM123	shore	NA	TMEM123;TMEM123;TMEM123-DT;TMEM123	promoter;1to5kb;intron;intron
cg07277017	-2.00536	-12.2313	8.02e-12	8.75e-09	chr11	1852863	LSP1	NA	NA	LSP1	promoter
cg01370074	-2.53047	-12.2303	8.05e-12	8.77e-09	chr3	171184461	TNIK	NA	NA	TNIK	intron
cg19679743	-1.14898	-12.2279	8.13e-12	8.85e-09	chr19	6772467	VAV1	NA	NA	VAV1	promoter
cg17972058	-1.51058	-12.2237	8.26e-12	8.98e-09	chr1	159826441	SLAMF8	NA	NA	SLAMF8;SLAMF8	promoter;1to5kb
cg03339609	-1.55514	-12.2193	8.41e-12	9.13e-09	chr19	34171731	LSM14A	shore	NA	LSM14A	promoter
cg20523416	1.26624	11.47	8.47e-12	9.18e-09	chr21	45829570	AL592528.1;PCBP3	NA	NA	PCBP3-AS1;PCBP3	exon;intron
cg24501381	1.56917	11.4664	8.59e-12	9.3e-09	chr1	42535401	CCDC30	NA	NA	CCDC30;CCDC30	1to5kb;intron
cg10613215	-2.68804	-12.2127	8.64e-12	9.33e-09	chr6	142913618	HIVEP2	NA	TRUE	HIVEP2	intron
cg14584051	1.1502	11.4632	8.7e-12	9.39e-09	chr6	14882937	RP11-146I2.1	NA	NA	NA	NA
cg21880733	-1.97125	-12.2051	8.91e-12	9.6e-09	chr11	77631233	CLNS1A	NA	NA	CLNS1A	intron
cg01521274	1.61377	11.4548	9e-12	9.69e-09	chr14	71355735	SIPA1L1	NA	NA	SIPA1L1	intron
cg00190116	-1.48595	-12.2007	9.07e-12	9.73e-09	chr14	22517505	TRAC;TRAJ25;TRAJ26	NA	NA	NA	NA
cg12005818	-1.81579	-12.2003	9.08e-12	9.73e-09	chr9	27367367	MOB3B	NA	TRUE	MOB3B	intron
cg20306355	1.48276	11.4526	9.08e-12	9.73e-09	chr5	72845742	TNPO1	shelf	NA	TNPO1;TNPO1	1to5kb;intron
cg09374346	1.60211	11.4477	9.26e-12	9.91e-09	chr15	78543371	PSMA4	shelf	NA	PSMA4;PSMA4;PSMA4	promoter;1to5kb;intron
cg25372386	1.89922	11.446	9.32e-12	9.96e-09	chr14	103404414	MARK3	NA	NA	MARK3;MARK3	promoter;intron
cg05194248	1.14204	11.4392	9.58e-12	1.02e-08	chr19	16442940	CTD-2013N17.4;EPS15L1	NA	NA	EPS15L1	intron
cg23415160	1.63898	11.4381	9.63e-12	1.03e-08	chr15	64024533	DAPK2	NA	NA	DAPK2	intron
cg06441516	1.55997	11.4334	9.81e-12	1.04e-08	chr8	26327225	PPP2R2A	NA	NA	PPP2R2A	intron
cg01248108	1.80758	11.4317	9.88e-12	1.05e-08	chr7	114979517	MDFIC	NA	NA	MDFIC	exon
cg19954537	-2.70524	-12.1789	9.89e-12	1.05e-08	chr2	96538664	ARID5A	shore	NA	ARID5A	intron
cg15273270	-1.28326	-12.1771	9.96e-12	1.06e-08	chr4	36322949	DTHD1;RP11-431M7.2	NA	TRUE	DTHD1	intron
cg24690314	1.60891	11.4288	9.99e-12	1.06e-08	chr6	143697427	PHACTR2	NA	NA	PHACTR2	intron
cg27245128	1.95569	11.4285	1e-11	1.06e-08	chr9	7961014	RP11-29B9.2	NA	NA	NA	NA
cg15404019	1.79723	11.4228	1.02e-11	1.08e-08	chr12	104736504	CHST11	NA	NA	CHST11	intron
cg20615246	1.6883	11.4219	1.03e-11	1.08e-08	chr11	129972777	PRDM10	NA	NA	PRDM10	intron
cg19691106	1.58012	11.4195	1.04e-11	1.09e-08	chr10	21927127	DNAJC1	NA	NA	DNAJC1	intron
cg11482422	-2.31557	-12.1662	1.04e-11	1.09e-08	chr10	11164850	CELF2	shore	NA	CELF2;CELF2	promoter;intron
cg02486421	-1.89149	-12.166	1.04e-11	1.09e-08	chr8	130015478	FAM49B	shore	NA	CYRIB	intron
cg14281591	1.68178	11.4171	1.05e-11	1.1e-08	chr13	73061939	KLF5	shore	NA	KLF5	exon
cg13926377	1.41195	11.4165	1.05e-11	1.1e-08	chr4	2898227	ADD1	NA	NA	ADD1;ADD1	promoter;exon
cg01681098	-2.00599	-12.1632	1.05e-11	1.1e-08	chr11	128696114	FLI1;SENCR	shore	NA	SENCR;FLI1	promoter;intron
cg18102474	-1.36367	-12.16	1.07e-11	1.11e-08	chr7	150569916	GIMAP4	NA	NA	GIMAP4;GIMAP4	exon;intron
cg25138553	1.48625	11.4073	1.09e-11	1.13e-08	chr1	21897348	HSPG2	NA	NA	HSPG2;HSPG2	1to5kb;intron
cg24570371	-1.75355	-12.1547	1.09e-11	1.13e-08	chr4	36256508	RP11-431M7.3	NA	NA	LOC439933;LOC439933	promoter;intron
cg16984897	-1.27562	-12.1496	1.11e-11	1.16e-08	chr11	3854485	AC090587.4;AC090587.5;STIM1	shore	NA	STIM1;STIM1;MIR4687	promoter;1to5kb;1to5kb
cg03724931	1.75033	11.4014	1.11e-11	1.16e-08	chr17	2172425	SMG6	NA	TRUE	SMG6	intron
cg23321704	1.21221	11.3997	1.12e-11	1.16e-08	chr3	51620735	RAD54L2	NA	NA	RAD54L2	intron
cg15978937	1.86609	11.3986	1.13e-11	1.17e-08	chr18	47968340	NA	NA	TRUE	NA	NA
cg20885179	-2.53556	-12.141	1.15e-11	1.19e-08	chr3	37994340	VILL	island	NA	VILL;VILL;VILL	1to5kb;exon;intron
cg12691994	-1.8083	-12.1396	1.16e-11	1.19e-08	chr1	206575523	EIF2D;RASSF5	NA	TRUE	RASSF5;EIF2D	intron;intron
cg11505048	1.43081	11.3897	1.17e-11	1.2e-08	chr1	183653591	APOBEC4;RGL1	NA	NA	APOBEC4;RGL1	promoter;intron
cg06138703	1.37657	11.3892	1.17e-11	1.2e-08	chr17	7934500	CNTROB	shelf	NA	CNTROB;CNTROB;KCNAB3;TRAPPC1;CNTROB	promoter;1to5kb;1to5kb;1to5kb;exon
cg14515004	-0.988013	-12.1354	1.18e-11	1.21e-08	chr12	52543148	NA	NA	NA	NA	NA
cg20563072	-1.70317	-12.1347	1.18e-11	1.21e-08	chr11	48009166	PTPRJ	NA	TRUE	PTPRJ	intron
cg02935351	2.17677	11.3869	1.18e-11	1.21e-08	chr12	1639650	WNT5B	island	NA	WNT5B	intron
cg18538872	1.33812	11.3862	1.18e-11	1.21e-08	chr1	154470002	SHE	NA	NA	SHE;SHE	exon;3UTR
cg22821289	2.19877	11.385	1.19e-11	1.22e-08	chr11	115711112	AP000797.3	NA	NA	NA	NA
cg26768406	1.68328	11.3816	1.21e-11	1.23e-08	chr17	37089177	ACACA	NA	NA	ACACA;ACACA	promoter;intron
cg06633438	2.88698	11.3803	1.21e-11	1.24e-08	chr19	6272147	MLLT1	island	TRUE	MLLT1	intron
cg21384021	2.52971	11.3765	1.23e-11	1.25e-08	chr17	81994491	ASPSCR1	island	NA	ASPSCR1;ASPSCR1	promoter;intron
cg09883673	2.06782	11.3707	1.26e-11	1.28e-08	chr9	121398536	RP11-162D16.2	NA	NA	NA	NA
cg06271561	-1.26094	-12.1178	1.26e-11	1.28e-08	chr15	84816623	ALPK3	shore	NA	ALPK3	promoter
cg00315525	0.897616	11.3684	1.27e-11	1.29e-08	chr20	48672928	PREX1	NA	NA	PREX1	intron
cg15810023	1.79673	11.3645	1.29e-11	1.31e-08	chr2	197576767	RFTN2	NA	NA	RFTN2	intron
cg05598678	-2.10344	-12.1115	1.3e-11	1.31e-08	chr8	132760853	TMEM71	NA	NA	TMEM71	promoter
cg06286328	-1.69025	-12.1109	1.3e-11	1.31e-08	chr20	53708542	NA	NA	NA	NA	NA
cg13554674	0.878455	11.3618	1.31e-11	1.32e-08	chr4	2930538	NA	shore	NA	NOP14-AS1	1to5kb
cg05098339	1.25807	11.3609	1.31e-11	1.32e-08	chr11	62610951	EML3;ROM1	shore	NA	ROM1;ROM1;EML3;EML3;EML3	promoter;1to5kb;1to5kb;5UTR;exon
cg11721464	-1.75162	-12.1066	1.32e-11	1.33e-08	chr19	42199611	DEDD2	island	NA	POU2F2;DEDD2	1to5kb;exon
cg18387478	-1.67538	-12.1065	1.32e-11	1.33e-08	chr3	56157945	ERC2	NA	NA	ERC2	intron
cg05318454	-1.47114	-12.1022	1.34e-11	1.35e-08	chr19	45614547	EML2	shore	NA	EML2	intron
cg22557167	-2.52043	-12.1004	1.35e-11	1.35e-08	chr9	96016421	NA	NA	NA	ERCC6L2;ERCC6L2;ERCC6L2	exon;intron;3UTR
cg02187937	-2.14528	-12.0941	1.39e-11	1.38e-08	chr1	20678761	KIF17	NA	NA	KIF17	intron
cg12929297	-2.27377	-12.0941	1.39e-11	1.38e-08	chr12	75481013	GLIPR1	NA	NA	GLIPR1;GLIPR1	promoter;exon
cg26016386	1.96012	11.3462	1.39e-11	1.38e-08	chr17	2173174	SMG6	NA	NA	SMG6;SMG6;SMG6;SMG6	promoter;5UTR;exon;intron
cg04350675	1.45385	11.3434	1.41e-11	1.4e-08	chr6	111551958	TRAF3IP2-AS1	NA	NA	TRAF3IP2-AS1	intron
cg06706813	1.88164	11.3431	1.41e-11	1.4e-08	chr3	195105682	XXYLT1	NA	NA	XXYLT1	intron
cg14165193	-1.28463	-12.0887	1.42e-11	1.41e-08	chr19	6772919	VAV1	NA	NA	VAV1	exon
cg05703000	-1.60487	-12.0875	1.42e-11	1.41e-08	chr14	22509996	TRAC;TRAJ31	NA	NA	NA	NA
cg16483840	-2.01899	-12.0869	1.43e-11	1.41e-08	chr6	32845176	PSMB8;PSMB8-AS1;PSMB9	shore	NA	PSMB8;PSMB8;PSMB8-AS1;PSMB9	promoter;1to5kb;intron;intron
cg05746499	1.83674	11.3378	1.44e-11	1.42e-08	chr2	179105038	SESTD1	NA	NA	SESTD1;SESTD1	exon;3UTR
cg15617059	-1.31402	-12.0835	1.45e-11	1.43e-08	chr13	98523639	STK24	NA	NA	STK24;STK24	1to5kb;intron
cg23567017	-1.9159	-12.0834	1.45e-11	1.43e-08	chr14	88026920	LINC01146;RP11-300J18.1	NA	NA	LINC01147;LINC01146;LINC01147	promoter;intron;intron
cg21009562	1.60006	11.3337	1.46e-11	1.44e-08	chr3	60610821	FHIT	NA	NA	FHIT	intron
cg24497819	-1.80198	-12.0808	1.46e-11	1.44e-08	chr12	108633907	RP11-689B22.2;SELPLG	NA	NA	SELPLG;MIR4496;SELPLG	promoter;1to5kb;1to5kb
cg01031251	1.15429	11.326	1.51e-11	1.48e-08	chr1	26528932	RPS6KA1	shore	NA	RPS6KA1;RPS6KA1	promoter;1to5kb
cg17665936	1.72206	11.3251	1.51e-11	1.48e-08	chr5	173602485	NA	NA	NA	NA	NA
cg19802145	-1.30303	-12.0722	1.51e-11	1.48e-08	chr8	130445092	ASAP1	shore	TRUE	ASAP1	1to5kb
cg21694873	2.12546	11.3204	1.54e-11	1.5e-08	chr3	45410185	LARS2	NA	NA	LARS2	intron
cg23916780	-1.73776	-12.0681	1.54e-11	1.5e-08	chr2	48313754	FOXN2	shore	NA	FOXN2	promoter
cg10027944	1.66723	11.3102	1.6e-11	1.56e-08	chr2	24621096	NCOA1	NA	NA	NCOA1	intron
cg25749254	-1.45613	-12.0565	1.61e-11	1.57e-08	chr10	3781715	KLF6	island	NA	KLF6;KLF6;KLF6	1to5kb;exon;intron
cg13385114	1.18538	11.3078	1.62e-11	1.57e-08	chr1	9596435	TMEM201	NA	NA	TMEM201;TMEM201	promoter;intron
cg13487667	1.00204	11.3022	1.65e-11	1.61e-08	chr12	123949826	CCDC92	NA	NA	CCDC92;CCDC92	1to5kb;intron
cg08955107	1.92726	11.3019	1.66e-11	1.61e-08	chr2	23493123	KLHL29	NA	NA	KLHL29	intron
cg25248319	-2.00611	-12.0495	1.66e-11	1.61e-08	chr5	32139006	GOLPH3	NA	NA	GOLPH3	intron
cg10991362	1.82542	11.3001	1.67e-11	1.62e-08	chr3	71447332	FOXP1	NA	NA	FOXP1;EIF4E3	intron;intron
cg23954655	-1.47086	-12.0471	1.67e-11	1.62e-08	chr13	98571308	STK24	NA	NA	STK24	intron
cg13028554	-1.2966	-12.0456	1.68e-11	1.62e-08	chr19	35742992	AD000671.6;IGFLR1;U2AF1L4	shore	NA	IGFLR1;PSENEN;LIN37;IGFLR1;U2AF1L4;IGFLR1;U2AF1L4	promoter;1to5kb;1to5kb;1to5kb;exon;intron;intron
cg00988037	1.24974	11.2974	1.69e-11	1.63e-08	chr1	54403334	SSBP3	shore	NA	SSBP3	intron
cg14527029	1.73534	11.2928	1.72e-11	1.65e-08	chr3	120682248	HGD	NA	NA	HGD;HGD	promoter;exon
cg13413819	1.80803	11.2921	1.72e-11	1.66e-08	chr2	42964748	NA	NA	NA	NA	NA
cg19139151	-1.21635	-12.0389	1.73e-11	1.66e-08	chr3	190206479	NA	NA	NA	NA	NA
cg13740867	1.39121	11.2806	1.8e-11	1.73e-08	chr11	15901947	NA	NA	NA	NA	NA
cg12099018	-2.11312	-12.0246	1.83e-11	1.75e-08	chr11	47899998	NA	NA	NA	NA	NA
cg25554742	1.55563	11.2757	1.84e-11	1.76e-08	chr22	46589006	GRAMD4	NA	NA	GRAMD4	intron
cg23595172	1.62681	11.2721	1.86e-11	1.78e-08	chr11	12095250	MICAL2	NA	NA	MICAL2	intron
cg26109791	1.82141	11.2706	1.88e-11	1.79e-08	chr17	76670589	RP11-318A15.2	shore	NA	LOC105274304	1to5kb
cg06216065	-1.1804	-12.0151	1.9e-11	1.81e-08	chr1	26829068	ZDHHC18	shore	NA	ZDHHC18;ZDHHC18	1to5kb;intron
cg02160272	-1.5186	-12.0152	1.9e-11	1.81e-08	chr10	110425908	NA	NA	NA	NA	NA
cg02340755	-2.2477	-12.0136	1.91e-11	1.82e-08	chr18	77209176	RP11-751H17.1	NA	TRUE	NA	NA
cg18714170	-1.8374	-12.0121	1.92e-11	1.82e-08	chr13	99315124	UBAC2	NA	NA	UBAC2	intron
cg11857093	-2.00965	-12.0116	1.93e-11	1.83e-08	chr1	115099529	RP4-666F24.3	NA	NA	NA	NA
cg06673374	-1.80312	-12.0103	1.94e-11	1.83e-08	chr5	151745389	ATOX1	NA	NA	ATOX1;ATOX1;ATOX1	exon;intron;3UTR
cg03783907	-1.70625	-12.0089	1.95e-11	1.84e-08	chr6	26446159	BTN3A3	NA	NA	BTN3A3;BTN3A3	1to5kb;intron
cg25467912	-1.91033	-12.0087	1.95e-11	1.84e-08	chr4	2812065	SH3BP2	NA	NA	SH3BP2;SH3BP2;SH3BP2;SH3BP2	promoter;5UTR;exon;intron
cg23317925	-3.02105	-12.0077	1.96e-11	1.84e-08	chr2	98663734	MGAT4A	NA	NA	MGAT4A;MGAT4A	promoter;intron
cg27441645	-1.13876	-12.0065	1.96e-11	1.85e-08	chr14	103886899	NA	NA	NA	NA	NA
cg27453761	-1.57851	-12.0053	1.97e-11	1.86e-08	chr16	66590443	NA	NA	NA	NA	NA
cg25595834	0.996443	11.257	1.98e-11	1.86e-08	chr15	58864679	RNF111;RP11-30K9.5;ZNF444P1	shore	NA	RNF111	promoter
cg15095537	0.760262	11.2525	2.01e-11	1.89e-08	chr11	61769186	MYRF;TMEM258	NA	NA	MYRF;TMEM258	intron;intron
cg17908865	1.59591	11.2487	2.05e-11	1.92e-08	chr1	203537029	NA	NA	TRUE	NA	NA
cg06311386	-1.75022	-11.9884	2.11e-11	1.97e-08	chr1	26542006	RPS6KA1	NA	NA	RPS6KA1;RPS6KA1	1to5kb;intron
cg03171003	-1.96599	-11.9881	2.11e-11	1.97e-08	chr2	111118357	BCL2L11	island	NA	BCL2L11;ACOXL-AS1;ACOXL;MIR4435-2HG;ACOXL	1to5kb;1to5kb;exon;intron;3UTR
cg12178980	-2.23353	-11.9849	2.14e-11	2e-08	chr10	11164907	CELF2	shore	NA	CELF2;CELF2	promoter;intron
cg21106505	1.97708	11.235	2.16e-11	2.01e-08	chr11	562547	RASSF7	shore	NA	LMNTD2;RASSF7;RASSF7	1to5kb;exon;3UTR
cg25715498	-1.76927	-11.9819	2.17e-11	2.02e-08	chr1	160523201	SLAMF6	NA	NA	SLAMF6;SLAMF6	5UTR;exon
cg05027047	1.29846	11.2321	2.18e-11	2.03e-08	chr22	24145443	CABIN1	NA	NA	CABIN1	intron
cg11993583	-1.75983	-11.9798	2.18e-11	2.03e-08	chr20	57620485	ZBP1	NA	NA	ZBP1;ZBP1;ZBP1;ZBP1	promoter;1to5kb;5UTR;exon
cg06033531	1.26592	11.2285	2.22e-11	2.06e-08	chr5	177553152	FAM193B	shore	NA	FAM193B	intron
cg23945334	-1.73303	-11.9723	2.25e-11	2.08e-08	chr1	15412335	EFHD2	shore	TRUE	EFHD2	intron
cg06840402	1.42044	11.2211	2.28e-11	2.11e-08	chr11	94588666	PIWIL4;RP11-867G2.8	NA	NA	PIWIL4;PIWIL4-AS1	intron;intron
cg15101623	-1.81417	-11.9686	2.28e-11	2.11e-08	chr8	95940697	NA	NA	NA	NA	NA
cg26713573	-2.08409	-11.9655	2.31e-11	2.13e-08	chr15	70308442	NA	NA	NA	NA	NA
cg26886890	-1.31214	-11.9642	2.32e-11	2.14e-08	chr22	37640748	SH3BP1	shore	NA	SH3BP1;SH3BP1;SH3BP1;SH3BP1	promoter;1to5kb;exon;intron
cg01227064	1.27298	11.2148	2.34e-11	2.15e-08	chr3	99836879	CMSS1;FILIP1L	NA	NA	CMSS1;FILIP1L	intron;intron
cg10167301	-1.14701	-11.9596	2.36e-11	2.17e-08	chr9	131729278	RAPGEF1	NA	TRUE	RAPGEF1	intron
cg24444059	1.62862	11.2061	2.42e-11	2.22e-08	chr9	35909415	SPAAR	NA	NA	SPAAR	promoter
cg03302259	-1.62639	-11.9469	2.49e-11	2.28e-08	chr19	11579040	ACP5;ZNF627	island	NA	ACP5;ACP5;ZNF627	promoter;1to5kb;intron
cg03888640	-1.85438	-11.9446	2.51e-11	2.3e-08	chr16	72921262	ZFHX3	NA	NA	ZFHX3	intron
cg26006097	1.37629	11.1961	2.52e-11	2.3e-08	chr16	50304197	ADCY7	NA	NA	ADCY7;ADCY7	promoter;intron
cg02837301	-1.36482	-11.9419	2.53e-11	2.32e-08	chr8	21912184	DOK2	island	NA	DOK2;DOK2	1to5kb;intron
cg26282731	1.57319	11.1931	2.55e-11	2.32e-08	chr4	148018137	ARHGAP10	NA	NA	ARHGAP10;ARHGAP10	1to5kb;intron
cg00088987	0.988695	11.1888	2.59e-11	2.36e-08	chr1	206551525	RASSF5	NA	NA	RASSF5	intron
cg14325200	-2.13244	-11.9336	2.62e-11	2.38e-08	chr2	234446504	AC097713.3;AC097713.4	NA	TRUE	LINC01891	intron
cg06350509	1.42882	11.1855	2.62e-11	2.39e-08	chr10	103695786	SH3PXD2A	shelf	NA	SH3PXD2A;SH3PXD2A	1to5kb;intron
cg11621113	-1.01778	-11.9318	2.64e-11	2.39e-08	chr19	12665911	CTD-2192J16.24;MAN2B1;WDR83	shore	NA	WDR83;WDR83;MAN2B1;MAN2B1	promoter;1to5kb;1to5kb;intron
cg14189583	-1.50618	-11.9311	2.64e-11	2.39e-08	chr19	42199700	DEDD2	island	NA	POU2F2;DEDD2	1to5kb;exon
cg06650246	1.58186	11.1835	2.64e-11	2.39e-08	chr1	206723925	MAPKAPK2	NA	TRUE	MAPKAPK2	intron
cg00898064	1.65493	11.1839	2.64e-11	2.39e-08	chr3	37987832	VILL	NA	NA	VILL;VILL	promoter;1to5kb
cg17143767	1.38775	11.1776	2.71e-11	2.45e-08	chr13	112573364	TUBGCP3	NA	NA	TUBGCP3	intron
cg01340991	0.978962	11.175	2.73e-11	2.47e-08	chr6	33429456	SYNGAP1	shore	NA	SYNGAP1;SYNGAP1	1to5kb;intron
cg00813386	1.49234	11.1702	2.79e-11	2.51e-08	chr10	63504405	NA	NA	NA	JMJD1C	intron
cg01835695	-1.65115	-11.9178	2.79e-11	2.51e-08	chr5	180803959	MGAT1	shore	NA	MGAT1;MGAT1;MGAT1	promoter;1to5kb;intron
cg24053394	-1.74781	-11.9115	2.86e-11	2.57e-08	chr13	46173702	LCP1	NA	TRUE	LCP1	intron
cg21330711	-2.01898	-11.9086	2.89e-11	2.59e-08	chr16	89115419	ACSF3;CTD-2555A7.3	shelf	TRUE	ACSF3	intron
cg07237926	-1.2059	-11.9085	2.89e-11	2.59e-08	chr11	117986915	IL10RA	shore	NA	IL10RA;IL10RA;IL10RA	1to5kb;exon;intron
cg17109049	1.79211	11.1602	2.9e-11	2.6e-08	chr2	219208031	ZFAND2B	shore	NA	ZFAND2B;ZFAND2B;ZFAND2B;ZFAND2B	promoter;exon;intron;3UTR
cg27181315	-1.66465	-11.8994	2.99e-11	2.68e-08	chr7	148584401	NA	NA	NA	NA	NA
cg22077691	1.12654	11.1483	3.04e-11	2.71e-08	chr11	76369738	THAP12	NA	NA	THAP12;THAP12	1to5kb;intron
cg20493175	1.21912	11.1456	3.07e-11	2.74e-08	chr19	19488738	GATAD2A	NA	NA	GATAD2A	intron
cg16628876	1.50531	11.1451	3.07e-11	2.74e-08	chr17	45440398	PLEKHM1	NA	NA	PLEKHM1;PLEKHM1	promoter;intron
cg09897970	-2.39456	-11.8917	3.09e-11	2.75e-08	chr16	29746023	AC009133.17;C16orf54	NA	NA	C16orf54	promoter
cg09813400	1.23245	11.1431	3.1e-11	2.76e-08	chr5	151052075	TNIP1	NA	NA	TNIP1;TNIP1	1to5kb;intron
cg04609694	1.99351	11.1427	3.1e-11	2.76e-08	chr6	44236272	NA	NA	NA	NA	NA
cg02933882	2.15455	11.1394	3.14e-11	2.79e-08	chr15	74575746	ARID3B	NA	NA	ARID3B	intron
cg26702351	1.65718	11.1393	3.14e-11	2.79e-08	chr6	156618660	NA	NA	NA	NA	NA
cg18169886	-2.05298	-11.8857	3.16e-11	2.8e-08	chr2	25295000	DNMT3A	NA	TRUE	DNMT3A	intron
cg15579502	-1.57863	-11.8847	3.17e-11	2.81e-08	chr16	57339806	NA	NA	NA	NA	NA
cg14216672	1.94071	11.1366	3.18e-11	2.81e-08	chr1	3349359	PRDM16	NA	NA	PRDM16	intron
cg19420720	1.16516	11.1358	3.19e-11	2.81e-08	chr17	81858628	P4HB	shore	NA	P4HB;P4HB	1to5kb;intron
cg01867764	-1.35751	-11.8819	3.21e-11	2.83e-08	chr14	22517488	TRAC;TRAJ25;TRAJ26	NA	NA	NA	NA
cg19460836	1.55634	11.1334	3.22e-11	2.83e-08	chr17	81074072	BAIAP2	shore	NA	BAIAP2	intron
cg05491160	-1.76612	-11.8807	3.22e-11	2.83e-08	chr12	124453630	NCOR2	shelf	TRUE	NCOR2	intron
cg02383175	1.81834	11.1335	3.22e-11	2.83e-08	chr15	70140583	NA	NA	NA	NA	NA
cg25738943	-1.32946	-11.8806	3.22e-11	2.83e-08	chr12	52118784	NA	NA	TRUE	NA	NA
cg22663489	-1.91186	-11.8777	3.26e-11	2.86e-08	chr11	64340248	CCDC88B	shelf	NA	CCDC88B;CCDC88B;CCDC88B	1to5kb;5UTR;exon
cg19890321	-2.0554	-11.8724	3.33e-11	2.91e-08	chr13	41463965	RGCC	NA	NA	RGCC;RGCC	promoter;intron
cg07297764	1.37474	11.1242	3.33e-11	2.91e-08	chr3	58049692	FLNB	NA	NA	FLNB	intron
cg01835506	-1.80637	-11.8712	3.34e-11	2.92e-08	chr2	126658014	GYPC	shore	NA	GYPC;GYPC	exon;intron
cg23261919	-1.55295	-11.871	3.35e-11	2.92e-08	chr10	133259456	NA	shelf	TRUE	NA	NA
cg00593467	1.5315	11.1212	3.37e-11	2.94e-08	chr15	90047304	ZNF710	NA	TRUE	ZNF710	intron
cg14295102	1.53597	11.1197	3.39e-11	2.95e-08	chr5	172905163	ERGIC1	NA	NA	ERGIC1;ERGIC1;ERGIC1	promoter;1to5kb;intron
cg15379858	1.78241	11.119	3.4e-11	2.96e-08	chr8	19682955	CSGALNACT1;RP11-1105O14.1	NA	NA	CSGALNACT1;CSGALNACT1;CSGALNACT1	promoter;exon;intron
cg12442454	1.46375	11.1175	3.42e-11	2.97e-08	chr18	9959089	VAPA	NA	NA	VAPA;VAPA	exon;3UTR
cg23635275	1.26747	11.116	3.44e-11	2.99e-08	chr20	38932919	FAM83D	NA	NA	FAM83D	intron
cg19474052	1.03987	11.1155	3.45e-11	2.99e-08	chr11	47449802	RAPSN	NA	NA	RAPSN	promoter
cg08536094	0.787964	11.1153	3.45e-11	2.99e-08	chr9	133378826	STKLD1	shelf	NA	STKLD1;SURF4;STKLD1	promoter;1to5kb;intron
cg16941430	-1.71116	-11.8624	3.46e-11	2.99e-08	chr6	45710676	NA	NA	TRUE	NA	NA
cg01310557	1.16389	11.1119	3.5e-11	3.02e-08	chr1	6034277	KCNAB2	NA	NA	KCNAB2;KCNAB2;KCNAB2	promoter;1to5kb;intron
cg17093539	1.73659	11.1091	3.54e-11	3.05e-08	chr4	143381859	GAB1	NA	NA	GAB1;GAB1	promoter;intron
cg25252561	1.0711	11.1084	3.55e-11	3.05e-08	chr10	73851169	CAMK2G	NA	NA	CAMK2G;CAMK2G	1to5kb;intron
cg18431951	1.65074	11.1037	3.61e-11	3.11e-08	chr8	143824337	PUF60	NA	NA	PUF60;PUF60;PUF60;PUF60	1to5kb;5UTR;exon;intron
cg21146155	1.47037	11.1011	3.65e-11	3.14e-08	chr12	104533338	CHST11	NA	NA	CHST11	intron
cg05928290	2.42234	11.0996	3.67e-11	3.15e-08	chr14	53952010	BMP4	island	NA	MIR5580;BMP4	1to5kb;exon
cg21614638	-2.07364	-11.8471	3.67e-11	3.15e-08	chr4	99816664	DAPP1	NA	NA	DAPP1	promoter
cg08461840	-1.74871	-11.8457	3.69e-11	3.16e-08	chr19	2620969	GNG7	shore	TRUE	GNG7	intron
cg15338665	1.12326	11.0965	3.72e-11	3.18e-08	chr14	81450452	RP11-299L17.3	NA	NA	LINC02308	promoter
cg12726120	-1.9102	-11.8389	3.79e-11	3.24e-08	chr1	244729682	NA	shore	NA	NA	NA
cg12086464	-2.3747	-11.8353	3.85e-11	3.28e-08	chr4	2812337	SH3BP2	NA	NA	SH3BP2;SH3BP2;SH3BP2	5UTR;exon;intron
cg18647039	1.6793	11.0875	3.85e-11	3.28e-08	chr5	139417472	DNAJC18	NA	NA	DNAJC18	intron
cg23029021	-1.90473	-11.8348	3.85e-11	3.28e-08	chr11	414951	SIGIRR	shore	NA	SIGIRR;SIGIRR;SIGIRR;SIGIRR;SIGIRR	promoter;1to5kb;5UTR;exon;intron
cg24990317	1.78398	11.087	3.86e-11	3.28e-08	chr12	124424071	NCOR2	shelf	NA	NCOR2;NCOR2	1to5kb;intron
cg12756880	-1.7664	-11.8323	3.89e-11	3.3e-08	chr6	106164541	NA	NA	TRUE	ATG5	intron
cg13088427	1.6906	11.0846	3.89e-11	3.3e-08	chr11	940618	AP2A2	shelf	NA	AP2A2;AP2A2;AP2A2	promoter;1to5kb;intron
cg18655633	-1.71492	-11.8319	3.9e-11	3.3e-08	chr19	47604161	NA	shelf	NA	BICRA	1to5kb
cg17510821	1.25078	11.0838	3.9e-11	3.3e-08	chr14	102616821	RCOR1	NA	NA	RCOR1	intron
cg06556981	1.4722	11.0818	3.93e-11	3.33e-08	chr3	14411311	SLC6A6	NA	NA	SLC6A6;SLC6A6	exon;intron
cg11528167	-2.33557	-11.828	3.96e-11	3.34e-08	chr5	39197795	FYB1	NA	TRUE	FYB1	intron
cg16466652	1.04445	11.0792	3.98e-11	3.35e-08	chr19	6271949	MLLT1	island	TRUE	MLLT1	intron
cg24260847	-1.29717	-11.8189	4.1e-11	3.45e-08	chr8	37737789	ERLIN2;RP11-863K10.7	shore	NA	LOC102723701;ERLIN2;ERLIN2	promoter;exon;intron
cg03384701	-2.22628	-11.8178	4.12e-11	3.46e-08	chr2	12502885	AC096559.1	NA	NA	MIR3681HG	intron
cg22568270	-2.04709	-11.8156	4.15e-11	3.49e-08	chr3	69762716	MITF	NA	NA	MITF;MITF;MITF	promoter;1to5kb;intron
cg25780496	-1.50697	-11.8154	4.16e-11	3.49e-08	chr15	100597048	LINS1	NA	NA	LINS1;LINS1	promoter;intron
cg22272713	1.4	11.0657	4.19e-11	3.51e-08	chr8	21923309	XPO7	shelf	NA	XPO7	intron
cg07750741	1.2887	11.0645	4.21e-11	3.53e-08	chr5	157265385	CTC-248O19.1;CYFIP2	shore	NA	CYFIP2;CYFIP2	promoter;1to5kb
cg07988171	1.82447	11.0624	4.24e-11	3.55e-08	chr19	16088609	TPM4	NA	NA	TPM4;TPM4;TPM4;TPM4	promoter;1to5kb;exon;intron
cg07285276	-1.74535	-11.8095	4.25e-11	3.55e-08	chr9	131737628	RAPGEF1	shore	NA	RAPGEF1;RAPGEF1	promoter;intron
cg07134632	1.43682	11.0617	4.26e-11	3.55e-08	chr4	2923927	ADD1	shelf	NA	ADD1;ADD1	1to5kb;intron
cg22014557	-2.41878	-11.8037	4.35e-11	3.63e-08	chr7	123770601	NA	NA	TRUE	NA	NA
cg11770817	-2.01478	-11.8024	4.37e-11	3.64e-08	chr17	74730822	RAB37	NA	TRUE	RAB37	intron
cg10295552	1.77777	11.0539	4.39e-11	3.65e-08	chr17	37107639	ACACA	NA	NA	ACACA	intron
cg08754446	1.02538	11.053	4.4e-11	3.66e-08	chr6	37056479	NA	NA	TRUE	NA	NA
cg00515814	1.38941	11.0496	4.46e-11	3.7e-08	chr11	115711237	AP000797.3	NA	NA	NA	NA
cg25903728	2.16582	11.0491	4.47e-11	3.71e-08	chrX	10079440	WWC3	NA	NA	WWC3	intron
cg10817237	-2.32368	-11.7925	4.54e-11	3.76e-08	chr5	74402832	LINC01331	NA	NA	LINC01331	intron
cg10805254	1.55482	11.0446	4.55e-11	3.76e-08	chr3	72384686	RYBP	NA	NA	RYBP;RYBP	1to5kb;intron
cg23828876	-2.71532	-11.7904	4.58e-11	3.78e-08	chr3	196274835	PCYT1A;RP11-447L10.1	NA	TRUE	PCYT1A;PCYT1A;DYNLT2B	1to5kb;intron;intron
cg14765731	-1.48592	-11.7894	4.6e-11	3.8e-08	chr11	35166284	CD44	NA	TRUE	CD44	intron
cg02789354	-1.28823	-11.7846	4.68e-11	3.86e-08	chr1	25030798	NA	NA	TRUE	NA	NA
cg13902777	-1.78123	-11.7825	4.72e-11	3.89e-08	chr4	81725320	RASGEF1B;RP11-689K5.3	NA	TRUE	RASGEF1B	intron
cg27554156	1.06237	11.0346	4.73e-11	3.89e-08	chr12	13095791	FAM234B;GSG1	NA	NA	GSG1;GSG1;GSG1;FAM234B;GSG1	promoter;5UTR;exon;intron;intron
cg06407352	1.59888	11.0342	4.73e-11	3.89e-08	chr12	42214245	YAF2	NA	NA	YAF2;YAF2	1to5kb;intron
cg06516865	-1.14827	-11.7817	4.74e-11	3.89e-08	chr12	11730987	ETV6	NA	NA	ETV6	intron
cg22158648	1.3704	11.0318	4.78e-11	3.92e-08	chr18	23133795	CABLES1	shore	NA	CABLES1;CABLES1	promoter;1to5kb
cg27627006	-1.6523	-11.7779	4.81e-11	3.94e-08	chr11	96339542	MAML2	NA	NA	MIR1260B;MAML2	1to5kb;intron
cg10161111	1.66615	11.0236	4.93e-11	4.04e-08	chr7	6160509	USP42	shore	NA	USP42	intron
cg02960654	-1.24559	-11.7706	4.95e-11	4.04e-08	chr2	147664074	NA	NA	NA	NA	NA
cg21380024	-2.68047	-11.7653	5.05e-11	4.12e-08	chr17	62965442	RP11-180P8.1	shore	TRUE	NA	NA
cg06056274	1.6885	11.0174	5.05e-11	4.12e-08	chr1	64598353	CACHD1	NA	NA	CACHD1	intron
cg21769006	1.08856	11.0156	5.09e-11	4.14e-08	chr8	141238222	SLC45A4	NA	NA	SLC45A4	intron
cg08321684	1.39191	11.0155	5.09e-11	4.14e-08	chr6	32182627	AGER	NA	NA	AGER;AGPAT1;AGER;AGER;AGER	promoter;1to5kb;5UTR;exon;intron
cg20763401	1.63251	11.015	5.1e-11	4.14e-08	chr18	23281942	TMEM241	NA	NA	TMEM241	intron
cg04519550	0.996851	11.015	5.1e-11	4.14e-08	chr16	89283058	ANKRD11	shore	NA	ANKRD11;ANKRD11;ANKRD11	exon;intron;3UTR
cg12223399	1.1271	11.0134	5.13e-11	4.15e-08	chr14	23563809	AP1G2;RP11-66N24.3	shelf	NA	AP1G2;AP1G2;AP1G2;AP1G2-AS1	promoter;1to5kb;exon;intron
cg09141304	1.77085	11.0134	5.13e-11	4.15e-08	chr20	3222799	ITPA	NA	NA	ITPA	intron
cg13226232	2.01095	11.0139	5.12e-11	4.15e-08	chr2	127401025	NA	island	NA	NA	NA
cg05547778	-2.62756	-11.7579	5.19e-11	4.19e-08	chr15	40308078	PLCB2	NA	NA	PLCB2	promoter
cg08142776	1.6383	11.0104	5.19e-11	4.19e-08	chr5	173824379	NA	NA	TRUE	NA	NA
cg15616183	1.72848	11.0025	5.35e-11	4.32e-08	chr14	55587662	KTN1	NA	NA	KTN1	intron
cg16647433	-2.49364	-11.7498	5.36e-11	4.32e-08	chr21	35653087	RUNX1	NA	NA	LOC101928269	intron
cg19020299	-1.13253	-11.7475	5.41e-11	4.35e-08	chr12	6427093	NA	NA	TRUE	NA	NA
cg18989615	-1.53326	-11.744	5.48e-11	4.4e-08	chr17	5584669	NLRP1	NA	NA	NLRP1	promoter
cg14787953	1.16251	10.9962	5.48e-11	4.4e-08	chr2	177266745	NFE2L2	shore	TRUE	NFE2L2;NFE2L2	1to5kb;intron
cg18115488	1.45936	10.9959	5.49e-11	4.41e-08	chr2	6927105	RNF144A	NA	NA	RNF144A	intron
cg01699740	1.83648	10.9952	5.51e-11	4.41e-08	chr11	123525778	GRAMD1B	NA	NA	GRAMD1B;GRAMD1B;GRAMD1B;GRAMD1B	promoter;5UTR;exon;intron
cg03402144	1.49326	10.9934	5.54e-11	4.44e-08	chr4	113574754	CAMK2D	NA	NA	CAMK2D	intron
cg15981626	1.48967	10.9919	5.58e-11	4.46e-08	chr3	71306152	FOXP1	NA	NA	FOXP1;FOXP1;FOXP1;EIF4E3	promoter;1to5kb;intron;intron
cg09178067	-2.04264	-11.739	5.59e-11	4.46e-08	chr3	34395901	AC018359.1	NA	NA	NA	NA
cg24603297	1.85855	10.988	5.66e-11	4.52e-08	chr5	172901218	ERGIC1	NA	TRUE	ERGIC1;ERGIC1	1to5kb;intron
cg20593471	-2.30775	-11.7317	5.75e-11	4.58e-08	chr18	63162061	BCL2	NA	TRUE	BCL2;BCL2;BCL2	promoter;1to5kb;intron
cg13187009	-2.20901	-11.7313	5.76e-11	4.58e-08	chr20	57390441	RBM38;RP4-800J21.3	island	NA	RBM38;RBM38;RBM38-AS1	promoter;1to5kb;intron
cg22293458	-2.13693	-11.7297	5.79e-11	4.6e-08	chr3	184766077	RP11-329B9.1	NA	NA	LINC02069	intron
cg13690122	-1.89479	-11.7297	5.79e-11	4.6e-08	chr3	122295544	NA	NA	TRUE	NA	NA
cg08706907	0.694987	10.9784	5.88e-11	4.66e-08	chr11	46674608	ATG13	NA	NA	ATG13;ATG13	exon;3UTR
cg22334594	1.91896	10.9753	5.95e-11	4.7e-08	chrX	50814709	SHROOM4	shore	NA	SHROOM4	promoter
cg12732899	1.65463	10.9753	5.95e-11	4.7e-08	chr9	110125485	AKAP2;PALM2-AKAP2	NA	NA	PALM2AKAP2;PALM2AKAP2;PALM2AKAP2	promoter;1to5kb;intron
cg25558617	1.03779	10.9753	5.95e-11	4.7e-08	chr8	127845677	PVT1	NA	NA	PVT1	intron
cg06988896	1.90248	10.9745	5.97e-11	4.71e-08	chr15	78134026	IDH3A	shelf	NA	CIB2;IDH3A	1to5kb;intron
cg13800875	1.07131	10.9687	6.1e-11	4.82e-08	chr3	9754759	OGG1	NA	NA	OGG1;OGG1	exon;intron
cg10501360	1.85896	10.9681	6.11e-11	4.82e-08	chr10	48463622	ARHGAP22	shelf	NA	ARHGAP22	intron
cg27391403	1.56094	10.9656	6.17e-11	4.85e-08	chr13	112762307	ATP11A	shelf	NA	ATP11A	intron
cg13577072	1.01117	10.9655	6.18e-11	4.85e-08	chr11	2694056	KCNQ1;KCNQ1OT1	NA	NA	KCNQ1OT1;KCNQ1	exon;intron
cg26976356	-1.39407	-11.7131	6.18e-11	4.85e-08	chr15	76995091	PSTPIP1	NA	NA	PSTPIP1;PSTPIP1	promoter;intron
cg10621849	1.89571	10.9652	6.18e-11	4.85e-08	chr10	14546034	FAM107B	NA	NA	FAM107B	intron
cg10504003	-1.7604	-11.7124	6.19e-11	4.86e-08	chr6	33072289	HLA-DPA1	NA	NA	HLA-DPB1;HLA-DPA1;HLA-DPA1	1to5kb;1to5kb;intron
cg21186778	0.945302	10.9601	6.31e-11	4.94e-08	chr9	4855519	AL158147.2;RCL1	NA	NA	RCL1	intron
cg11762360	1.24386	10.9562	6.4e-11	5.01e-08	chr12	6507547	NCAPD2	NA	TRUE	SCARNA10;NCAPD2;NCAPD2	1to5kb;1to5kb;intron
cg21163717	-1.02611	-11.7032	6.42e-11	5.02e-08	chr8	21912392	DOK2	island	NA	DOK2;DOK2;DOK2	1to5kb;exon;intron
cg03268697	1.51758	10.9539	6.46e-11	5.04e-08	chr17	77164248	SEC14L1	NA	NA	SEC14L1	intron
cg08270236	1.65614	10.9515	6.52e-11	5.08e-08	chr4	159106280	RAPGEF2	shelf	NA	RAPGEF2	intron
cg20201458	-1.42179	-11.6986	6.53e-11	5.09e-08	chr20	25310864	ABHD12	NA	NA	ABHD12;ABHD12;ABHD12	promoter;1to5kb;intron
cg00605793	-2.42306	-11.6942	6.64e-11	5.17e-08	chr1	116754334	CD2	NA	NA	CD2	promoter
cg07919149	1.1362	10.9418	6.77e-11	5.26e-08	chr4	2914258	ADD1	NA	NA	ADD1;ADD1	promoter;intron
cg05886440	1.3172	10.9413	6.78e-11	5.27e-08	chr19	41799612	CEACAM3	NA	TRUE	CEACAM3	intron
cg02371473	-2.03368	-11.6878	6.81e-11	5.29e-08	chr13	41463165	RGCC	NA	NA	RGCC;RGCC	promoter;intron
cg14305573	-1.3148	-11.6875	6.82e-11	5.29e-08	chr4	100107170	RP11-15B17.1	NA	NA	H2AZ1-DT	intron
cg08972314	1.5087	10.9376	6.88e-11	5.33e-08	chr9	123356198	CRB2	NA	NA	CRB2;CRB2	5UTR;exon
cg08246598	-1.62138	-11.685	6.88e-11	5.33e-08	chr4	15238011	RP11-665G4.1	NA	NA	C1QTNF7-AS1	intron
cg19244300	1.656	10.9365	6.91e-11	5.34e-08	chr1	109570682	GNAI3	NA	NA	GNAI3	intron
cg08053787	-2.33979	-11.6822	6.96e-11	5.37e-08	chr21	42238468	ABCG1	shelf	TRUE	ABCG1	intron
cg19541916	-1.92479	-11.6817	6.97e-11	5.38e-08	chr2	19474344	AC010096.2	NA	NA	NA	NA
cg01452308	-2.3059	-11.6812	6.98e-11	5.38e-08	chr3	193964380	RP11-699L21.1	NA	NA	LINC02026	intron
cg04706229	-2.22849	-11.6785	7.06e-11	5.43e-08	chr14	50083871	LINC01599;RP11-58E21.5;RP11-58E21.7	NA	NA	LINC01599;LINC01599	exon;intron
cg09308580	1.44542	10.9299	7.08e-11	5.45e-08	chr2	43178808	NA	NA	TRUE	NA	NA
cg06202053	1.10432	10.9275	7.15e-11	5.49e-08	chr11	64341549	CCDC88B	shore	NA	CCDC88B;CCDC88B;CCDC88B	promoter;1to5kb;intron
cg27508623	1.259	10.9273	7.15e-11	5.49e-08	chr1	27542104	AHDC1	NA	NA	AHDC1	intron
cg05423295	1.07341	10.9272	7.16e-11	5.49e-08	chr14	81450437	RP11-299L17.3	NA	NA	LINC02308	promoter
cg02276314	1.22686	10.9263	7.18e-11	5.5e-08	chr1	9241045	H6PD	NA	NA	H6PD	intron
cg23199335	-1.68824	-11.6737	7.19e-11	5.5e-08	chr3	177598094	LINC00578	NA	TRUE	LINC00578	intron
cg05359207	-1.56831	-11.6732	7.2e-11	5.5e-08	chr20	53579967	ZNF217	shore	NA	ZNF217;ZNF217	1to5kb;intron
cg04436877	1.64657	10.9248	7.22e-11	5.51e-08	chr1	172497317	NA	NA	NA	NA	NA
cg12673499	-2.23363	-11.6706	7.27e-11	5.54e-08	chr10	102652306	TRIM8	NA	NA	TRIM8;TRIM8	1to5kb;intron
cg02203737	-2.00597	-11.6706	7.27e-11	5.54e-08	chr20	19828527	NA	NA	NA	RIN2	intron
cg03650870	1.77978	10.922	7.3e-11	5.56e-08	chr19	1066350	ARHGAP45	shore	NA	ARHGAP45;ARHGAP45;ARHGAP45	promoter;1to5kb;intron
cg05574120	-1.54591	-11.6647	7.44e-11	5.66e-08	chr1	157110239	NA	NA	NA	ETV3L	intron
cg19279042	-1.20221	-11.6641	7.46e-11	5.66e-08	chr6	31582313	LTB	shore	NA	LST1;LTB;LTB	1to5kb;exon;intron
cg13315706	-1.40938	-11.6617	7.53e-11	5.71e-08	chr21	44921139	ITGB2;ITGB2-AS1	NA	NA	ITGB2-AS1;ITGB2;ITGB2-AS1;ITGB2	promoter;promoter;exon;intron
cg00809772	-1.6182	-11.6604	7.56e-11	5.73e-08	chr11	6746853	GVINP1;GVINP2	NA	NA	NA	NA
cg16133703	-1.52721	-11.6572	7.66e-11	5.8e-08	chr5	95870683	AC008592.5	NA	NA	NA	NA
cg04904784	1.97114	10.9075	7.72e-11	5.84e-08	chr12	27017731	NA	shelf	NA	MED21;TM7SF3	1to5kb;1to5kb
cg21842916	0.9873	10.9072	7.73e-11	5.84e-08	chr2	42653251	MTA3	NA	NA	MTA3	intron
cg09472569	1.80057	10.9029	7.86e-11	5.93e-08	chr1	154486141	SHE	NA	NA	SHE;SHE	promoter;intron
cg13607230	1.28072	10.9021	7.88e-11	5.94e-08	chr2	102735837	MFSD9;TMEM182	shore	NA	TMEM182;MFSD9;MFSD9	1to5kb;1to5kb;intron
cg15658793	0.972992	10.9009	7.92e-11	5.96e-08	chr19	3398812	NFIC	island	TRUE	NFIC	intron
cg24455950	1.10738	10.8984	7.99e-11	6.01e-08	chr12	118190523	TAOK3	NA	NA	TAOK3;TAOK3;TAOK3;TAOK3	promoter;5UTR;exon;intron
cg10639643	1.90828	10.8981	8e-11	6.01e-08	chr16	4013556	ADCY9	NA	TRUE	ADCY9	intron
cg07920076	-1.74161	-11.6453	8.01e-11	6.02e-08	chr20	36596075	TGIF2-RAB5IF	NA	NA	TGIF2-RAB5IF	intron
cg05783085	-2.60888	-11.6448	8.03e-11	6.02e-08	chr9	99092953	NA	NA	NA	NA	NA
cg15260925	1.62234	10.895	8.1e-11	6.07e-08	chr3	71387819	FOXP1	NA	TRUE	FOXP1;EIF4E3	intron;intron
cg04650889	1.47821	10.8931	8.16e-11	6.11e-08	chr7	77684101	APTR	NA	NA	APTR;APTR	exon;intron
cg06181637	1.58438	10.8917	8.2e-11	6.13e-08	chr8	27353747	PTK2B	NA	NA	PTK2B	intron
cg20450318	1.89932	10.8889	8.29e-11	6.19e-08	chr11	65647789	MIR4489;SIPA1	shore	NA	MIR4489;SIPA1;SIPA1	1to5kb;1to5kb;intron
cg04180922	1.84766	10.8887	8.29e-11	6.19e-08	chr6	11270558	NEDD9	NA	TRUE	NEDD9	intron
cg06639053	-2.15949	-11.6333	8.39e-11	6.26e-08	chr12	111399666	RP3-473L9.4	shelf	NA	NA	NA
cg25834238	-1.73195	-11.633	8.4e-11	6.26e-08	chr7	107815438	NA	NA	NA	NA	NA
cg18802773	1.65059	10.8829	8.48e-11	6.31e-08	chr2	3356344	EIPR1	NA	TRUE	EIPR1	intron
cg25172152	-1.1049	-11.6284	8.55e-11	6.36e-08	chr1	161069803	ARHGAP30	NA	NA	ARHGAP30;ARHGAP30;ARHGAP30	promoter;5UTR;exon
cg15347607	1.65229	10.8795	8.59e-11	6.38e-08	chr4	87036060	AFF1	NA	NA	AFF1	intron
cg23987137	1.76576	10.8794	8.6e-11	6.38e-08	chr5	59357798	PDE4D	NA	NA	PDE4D;PDE4D	promoter;intron
cg12068366	1.46331	10.8792	8.6e-11	6.38e-08	chr19	4548342	SEMA6B	shelf	NA	SEMA6B;SEMA6B;SEMA6B	1to5kb;exon;3UTR
cg04163216	-2.56759	-11.6258	8.64e-11	6.39e-08	chr1	9717830	PIK3CD	shore	NA	PIK3CD	intron
cg21843789	-2.18443	-11.624	8.7e-11	6.44e-08	chr2	64607242	LINC02579	shore	NA	LINC02579;LINC02579	promoter;intron
cg08227290	1.34099	10.8749	8.75e-11	6.46e-08	chr14	75441302	JDP2	NA	NA	JDP2	intron
cg05527449	1.16607	10.8744	8.76e-11	6.47e-08	chr7	154986415	PAXIP1	NA	NA	PAXIP1;PAXIP1	1to5kb;intron
cg16386383	-1.24762	-11.6197	8.84e-11	6.52e-08	chr16	84360402	NA	NA	TRUE	NA	NA
cg06188045	2.23648	10.8697	8.92e-11	6.57e-08	chr11	10604463	LYVE1;MRVI1	NA	NA	IRAG1;LYVE1;IRAG1	exon;intron;3UTR
cg11026936	-2.40805	-11.6155	8.98e-11	6.61e-08	chr2	216388503	AC098820.2	NA	NA	NA	NA
cg11047144	1.77477	10.8668	9.02e-11	6.63e-08	chr1	31628213	HCRTR1	NA	NA	HCRTR1	intron
cg18680612	-2.06508	-11.6124	9.09e-11	6.68e-08	chr20	53839595	NA	NA	TRUE	NA	NA
cg23473204	-1.69166	-11.6078	9.25e-11	6.79e-08	chr10	31977618	NA	NA	NA	NA	NA
cg06571552	-1.449	-11.6067	9.29e-11	6.81e-08	chr13	99543004	TM9SF2	NA	NA	TM9SF2	intron
cg25792351	1.58012	10.8577	9.34e-11	6.84e-08	chr2	43187023	NA	NA	NA	NA	NA
cg09882118	-1.2127	-11.6043	9.38e-11	6.86e-08	chr3	48466873	TREX1	NA	NA	ATRIP-TREX1;TREX1;ATRIP;ATRIP-TREX1;TREX1;TREX1;ATRIP;ATRIP-TREX1	5UTR;5UTR;exon;exon;exon;intron;3UTR;3UTR
cg03819134	-1.68071	-11.6039	9.39e-11	6.86e-08	chr5	957469	NA	shore	NA	NA	NA
cg18141622	1.62087	10.8551	9.43e-11	6.89e-08	chr2	237616881	AC096574.5	NA	NA	NA	NA
cg00456979	-1.66819	-11.6014	9.48e-11	6.92e-08	chr2	241966183	LINC01237	NA	NA	LINC01238;LINC01237;LINC01237	1to5kb;exon;intron
cg01967861	-2.00505	-11.6004	9.52e-11	6.94e-08	chr13	97261861	MBNL2	NA	TRUE	MBNL2	intron
cg14506696	-1.79158	-11.5999	9.54e-11	6.94e-08	chr4	99816673	DAPP1	NA	NA	DAPP1	promoter
cg03920932	-2.79713	-11.5993	9.56e-11	6.95e-08	chr2	55311715	AC012358.8;CCDC88A	NA	NA	CCDC88A;CCDC88A	1to5kb;intron
cg00278359	-1.33198	-11.5973	9.63e-11	6.99e-08	chr6	30685052	PPP1R18	shore	NA	PPP1R18;PPP1R18;PPP1R18	promoter;exon;intron
cg17680611	-1.66178	-11.5974	9.63e-11	6.99e-08	chr19	16080407	TPM4	shelf	NA	TPM4;TPM4;TPM4;TPM4;TPM4	promoter;1to5kb;5UTR;exon;intron
cg09581581	1.05761	10.8465	9.75e-11	7.07e-08	chr20	37315177	MANBAL	NA	NA	MANBAL	intron
cg04674406	1.6066	10.8461	9.76e-11	7.07e-08	chr6	169794433	LINC00242;LINC00574	shelf	NA	LINC00242;LINC00574;LINC00242	exon;intron;intron
cg25863967	1.35156	10.8446	9.82e-11	7.1e-08	chr7	130409842	CEP41	NA	NA	CEP41	intron
cg05460647	-1.89298	-11.5923	9.82e-11	7.1e-08	chr10	119704573	NA	NA	TRUE	NA	NA
cg16251489	0.737317	10.8423	9.9e-11	7.16e-08	chr16	17396936	XYLT1	NA	TRUE	XYLT1	intron
cg15539117	1.43631	10.8402	9.98e-11	7.21e-08	chr2	85433876	SH2D6;Y_RNA	shelf	NA	SH2D6;SH2D6	promoter;intron
cg01645878	1.67777	10.8395	1e-10	7.22e-08	chr8	69691120	SLCO5A1	NA	NA	SLCO5A1	intron
cg05714960	-1.77704	-11.5866	1e-10	7.23e-08	chr1	24965204	RUNX3	NA	NA	RUNX3	promoter
cg23560569	1.23021	10.8374	1.01e-10	7.26e-08	chr3	39213500	DSTNP4	NA	NA	NA	NA
cg07276867	1.57985	10.8317	1.03e-10	7.42e-08	chr9	32426366	ACO1	NA	NA	ACO1	intron
cg12656902	1.24418	10.8305	1.04e-10	7.44e-08	chr14	75468188	JDP2	NA	NA	JDP2	intron
cg18708700	1.53362	10.83	1.04e-10	7.45e-08	chr19	2760134	SGTA	shore	NA	SGTA;SGTA;SGTA	promoter;exon;intron
cg15608301	-1.7811	-11.577	1.04e-10	7.46e-08	chr13	99432933	NA	NA	TRUE	NA	NA
cg00980622	1.66041	10.8291	1.04e-10	7.46e-08	chr14	75418142	NA	NA	NA	NA	NA
cg12293984	1.18604	10.8257	1.06e-10	7.55e-08	chr6	14331212	NA	NA	NA	NA	NA
cg06173215	1.57721	10.8195	1.08e-10	7.72e-08	chr3	142028669	TFDP2	NA	NA	TFDP2;TFDP2	promoter;intron
cg18714263	1.71267	10.8177	1.09e-10	7.77e-08	chr7	92747715	CDK6	NA	NA	CDK6	intron
cg07796809	-1.35578	-11.5634	1.1e-10	7.82e-08	chr9	278901	DOCK8	NA	TRUE	DOCK8	intron
cg16209444	0.73987	10.8144	1.1e-10	7.85e-08	chr3	58537044	ACOX2	NA	NA	ACOX2;ACOX2	1to5kb;intron
cg25490896	-1.53323	-11.5554	1.13e-10	8.05e-08	chr2	174556211	AC018890.6	NA	NA	NA	NA
cg09728487	1.56592	10.8043	1.14e-10	8.14e-08	chr4	140158308	NA	NA	NA	MAML3	1to5kb
cg06717140	1.16891	10.8041	1.15e-10	8.14e-08	chr16	4662002	MGRN1	NA	NA	MGRN1;MGRN1	1to5kb;intron
cg11641973	-1.71658	-11.5505	1.15e-10	8.17e-08	chr1	116754398	CD2	NA	NA	CD2	promoter
cg17055489	-2.18641	-11.547	1.17e-10	8.27e-08	chr6	143567053	PHACTR2	NA	NA	PHACTR2	intron
cg08462274	0.878474	10.7979	1.17e-10	8.31e-08	chr17	81859203	P4HB	shore	NA	P4HB;P4HB;P4HB;P4HB;P4HB	promoter;1to5kb;exon;intron;3UTR
cg13788827	-1.64232	-11.5454	1.17e-10	8.31e-08	chrX	12972090	NA	shelf	NA	TMSB4X	1to5kb
cg21405308	1.2894	10.7967	1.18e-10	8.33e-08	chr17	4691902	AC091153.4;PELP1	NA	NA	PELP1;PELP1	promoter;intron
cg23991989	-1.29976	-11.5439	1.18e-10	8.34e-08	chr7	45027456	CCM2	NA	NA	CCM2;CCM2;CCM2;CCM2	promoter;5UTR;exon;intron
cg09364733	1.04167	10.794	1.19e-10	8.41e-08	chr13	32589038	PDS5B	shore	NA	PDS5B	intron
cg06398562	1.02901	10.7883	1.22e-10	8.58e-08	chr5	172837598	ERGIC1	shelf	NA	ERGIC1	intron
cg08189464	-1.55773	-11.5351	1.22e-10	8.6e-08	chr4	122584692	NA	NA	NA	NA	NA
cg26902985	1.43527	10.7867	1.22e-10	8.62e-08	chr13	32248972	FRY	NA	NA	FRY	intron
cg23391620	-1.57444	-11.5313	1.24e-10	8.71e-08	chr22	30221481	NA	NA	NA	NA	NA
cg10196532	1.60507	10.7826	1.24e-10	8.73e-08	chr13	49560504	RCBTB1	NA	NA	RCBTB1	intron
cg24718015	-1.90543	-11.5258	1.26e-10	8.87e-08	chr17	42337703	STAT3	NA	NA	STAT3	intron
cg04131448	-1.89848	-11.5251	1.27e-10	8.89e-08	chr12	49956525	AQP2;RP11-469H8.6;RP11-469H8.8	shore	NA	AQP2;AQP2;AQP5-AS1;AQP2	exon;intron;intron;3UTR
cg26039479	1.08175	10.7761	1.27e-10	8.93e-08	chr18	21557799	ESCO1	NA	NA	ESCO1	intron
cg04526750	1.47475	10.7724	1.29e-10	9.05e-08	chr11	8357177	NA	NA	NA	NA	NA
cg01676795	1.95821	10.7698	1.31e-10	9.13e-08	chr7	75957030	POR	NA	NA	POR	intron
cg22022143	1.6103	10.7686	1.31e-10	9.16e-08	chr20	34637833	PIGU	NA	NA	PIGU;PIGU	1to5kb;intron
cg00576132	0.807063	10.7674	1.32e-10	9.19e-08	chr18	11862071	GNAL	NA	NA	GNAL	intron
cg14644871	-1.18556	-11.5144	1.32e-10	9.2e-08	chr7	26153136	NFE2L3	island	NA	NFE2L3	intron
cg21239693	1.58231	10.7667	1.32e-10	9.2e-08	chr4	2583687	RNF4	NA	NA	FAM193A	intron
cg02467956	1.42172	10.766	1.32e-10	9.22e-08	chr12	116299930	NA	NA	NA	NA	NA
cg23637008	1.98046	10.7646	1.33e-10	9.25e-08	chr17	81566739	NPLOC4	NA	NA	NPLOC4;NPLOC4	promoter;intron
cg12719537	-1.28034	-11.5109	1.34e-10	9.3e-08	chr7	105691084	ATXN7L1	NA	NA	ATXN7L1	intron
cg14093474	1.18052	10.7627	1.34e-10	9.3e-08	chr1	13725994	PRDM2	NA	NA	PRDM2	intron
cg25323690	1.95575	10.7625	1.34e-10	9.31e-08	chr1	3219609	PRDM16	NA	TRUE	PRDM16	intron
cg04425005	1.3027	10.7598	1.36e-10	9.39e-08	chr4	145862101	ZNF827	NA	NA	ZNF827;ZNF827	promoter;intron
cg20460166	1.42707	10.7586	1.36e-10	9.42e-08	chr1	53957529	LRRC42	NA	NA	LRRC42;LRRC42	1to5kb;intron
cg00344445	1.90845	10.7575	1.37e-10	9.46e-08	chr11	128777212	FLI1	NA	NA	FLI1	intron
cg13879937	-2.01751	-11.5034	1.38e-10	9.51e-08	chr15	41973215	EHD4;PLA2G4E-AS1	shore	NA	EHD4;PLA2G4E-AS1	promoter;intron
cg10699884	-1.317	-11.5019	1.38e-10	9.55e-08	chr1	21334552	ECE1	NA	TRUE	ECE1	intron
cg02459569	1.13229	10.7531	1.39e-10	9.59e-08	chr1	150972158	CERS2;RP11-316M1.3	shore	NA	CERS2;CERS2;CERS2	promoter;1to5kb;intron
cg19513582	1.6509	10.7518	1.4e-10	9.63e-08	chr7	129841800	UBE2H	NA	NA	UBE2H;UBE2H	1to5kb;intron
cg13618145	-2.0064	-11.4992	1.4e-10	9.63e-08	chr10	3875283	NA	NA	TRUE	NA	NA
cg06204421	-1.85986	-11.4978	1.41e-10	9.67e-08	chr20	59150077	NA	NA	TRUE	ZNF831	intron
cg19462635	1.58021	10.7488	1.41e-10	9.71e-08	chr11	121367134	NA	NA	NA	NA	NA
cg07530947	0.964103	10.7483	1.42e-10	9.72e-08	chr13	45467612	COG3	shelf	NA	COG3	intron
cg04273674	1.08581	10.7476	1.42e-10	9.74e-08	chr6	125918419	NCOA7	NA	NA	NCOA7;NCOA7	promoter;intron
cg03852311	1.55826	10.7467	1.42e-10	9.76e-08	chr20	31580994	RNU6-384P;RP3-324O17.8	NA	NA	NA	NA
cg22579471	-1.51126	-11.4874	1.46e-10	1e-07	chr5	55903576	IL31RA	NA	TRUE	IL31RA	intron
cg26157920	1.682	10.7397	1.46e-10	1e-07	chr18	23280545	TMEM241	NA	NA	TMEM241	intron
cg22384418	1.60311	10.7373	1.48e-10	1.01e-07	chr3	72406054	RYBP	NA	NA	RYBP	intron
cg10379921	1.99237	10.7368	1.48e-10	1.01e-07	chr22	24305192	SPECC1L;SPECC1L-ADORA2A	NA	NA	SPECC1L;SPECC1L-ADORA2A	intron;intron
cg10255237	-2.05188	-11.4839	1.48e-10	1.01e-07	chr12	89756845	NA	NA	TRUE	NA	NA
cg06814146	1.07037	10.7359	1.48e-10	1.01e-07	chr1	206725335	MAPKAPK2	NA	NA	MAPKAPK2;MAPKAPK2	1to5kb;intron
cg04407135	1.16829	10.7312	1.51e-10	1.03e-07	chr17	4483805	RP13-580F15.2;SPNS3	NA	TRUE	SPNS3;SPNS3	1to5kb;intron
cg07237653	2.17152	10.7308	1.51e-10	1.03e-07	chr8	29092786	KIF13B	NA	NA	KIF13B	exon
cg23212590	1.46121	10.7278	1.53e-10	1.04e-07	chr1	42179678	FOXJ3	NA	NA	FOXJ3;FOXJ3	exon;3UTR
cg21861324	-1.5322	-11.4729	1.54e-10	1.05e-07	chr5	82365819	ATP6AP1L	NA	TRUE	ATP6AP1L	intron
cg08106392	-1.40956	-11.4718	1.55e-10	1.05e-07	chr7	44257986	CAMK2B	NA	TRUE	CAMK2B	intron
cg03518729	-2.01661	-11.4685	1.57e-10	1.06e-07	chr1	235011997	NA	NA	NA	NA	NA
cg24285903	-1.5019	-11.4669	1.58e-10	1.07e-07	chr6	25186938	NA	NA	NA	CMAHP;LOC101928663	intron;intron
cg05564990	1.3839	10.716	1.6e-10	1.08e-07	chr10	102732560	SFXN2	NA	NA	SFXN2	intron
cg09883043	1.33007	10.7128	1.62e-10	1.09e-07	chr10	101965305	ARMH3	NA	NA	ARMH3	intron
cg24885097	1.86504	10.7106	1.63e-10	1.1e-07	chr16	85781899	EMC8;RNU1-103P	NA	NA	EMC8;EMC8	promoter;intron
cg06085760	1.42124	10.7102	1.64e-10	1.1e-07	chr10	97664432	PI4K2A;RP11-548K23.11	NA	NA	PI4K2A	intron
cg13682333	1.7901	10.7084	1.65e-10	1.11e-07	chr9	37938670	RP11-613M10.9;SHB	NA	NA	SHB	intron
cg16356622	1.4726	10.7076	1.65e-10	1.11e-07	chr1	35886240	AGO1	shelf	TRUE	AGO1	intron
cg03887528	-1.21156	-11.4533	1.66e-10	1.12e-07	chr2	230225816	SP110;SP140	NA	NA	SP110;SP140;SP140;SP140	promoter;1to5kb;5UTR;exon
cg20148519	1.20831	10.7059	1.66e-10	1.12e-07	chr1	223504867	NA	NA	NA	NA	NA
cg16271437	-1.84806	-11.4509	1.68e-10	1.13e-07	chr20	23143315	NA	NA	TRUE	NA	NA
cg22255381	1.3349	10.7026	1.68e-10	1.13e-07	chr3	194167059	NA	NA	NA	NA	NA
cg10823980	-1.57577	-11.4497	1.69e-10	1.13e-07	chr9	131710060	RAPGEF1	NA	NA	RAPGEF1;RAPGEF1	promoter;intron
cg13801402	1.55926	10.702	1.69e-10	1.13e-07	chr1	113887343	AP4B1-AS1;BCL2L15	NA	NA	BCL2L15;BCL2L15;BCL2L15;AP4B1-AS1	promoter;1to5kb;exon;intron
cg01165615	1.73237	10.7007	1.69e-10	1.13e-07	chr3	71306148	FOXP1	NA	NA	FOXP1;FOXP1;FOXP1;EIF4E3	promoter;1to5kb;intron;intron
cg08817540	-1.84988	-11.4475	1.7e-10	1.14e-07	chr3	108301880	HHLA2	NA	NA	HHLA2;HHLA2	promoter;intron
cg23507945	-2.14161	-11.4468	1.7e-10	1.14e-07	chr6	137156047	IL22RA2	NA	NA	IL22RA2	intron
cg11555198	-1.48628	-11.4467	1.7e-10	1.14e-07	chr13	48113351	NA	NA	NA	NA	NA
cg21422605	1.54528	10.6961	1.72e-10	1.15e-07	chr1	84847831	LPAR3	NA	NA	LPAR3	intron
cg08462127	1.46657	10.696	1.73e-10	1.15e-07	chr8	2069246	MYOM2	NA	NA	MYOM2	intron
cg14886850	1.44089	10.6942	1.74e-10	1.16e-07	chr14	74655586	AREL1	NA	NA	AREL1	intron
cg14460715	0.889735	10.694	1.74e-10	1.16e-07	chr17	82805159	TBCD	shore	TRUE	TBCD	intron
cg19555973	1.1603	10.6926	1.75e-10	1.16e-07	chr20	33278419	BPIFB1	NA	NA	BPIFB1;BPIFB1	1to5kb;intron
cg22630748	0.666034	10.6924	1.75e-10	1.16e-07	chr12	57455087	INHBE	NA	NA	INHBE;GLI1;INHBE	promoter;1to5kb;intron
cg07865412	-2.07858	-11.44	1.75e-10	1.16e-07	chr7	22662886	AC002480.2;AC002480.5	shelf	NA	IL6-AS1;LOC401312	intron;intron
cg04886981	1.36512	10.6919	1.75e-10	1.16e-07	chr4	94299207	HPGDS	NA	NA	HPGDS;HPGDS	exon;3UTR
cg08840142	-1.32978	-11.4381	1.76e-10	1.16e-07	chr10	22651799	PIP4K2A	NA	NA	PIP4K2A	intron
cg04820159	1.59653	10.6904	1.76e-10	1.16e-07	chr14	104784851	AKT1	shore	NA	AKT1	intron
cg11700456	0.793114	10.6882	1.78e-10	1.17e-07	chr12	1740715	ADIPOR2	NA	NA	ADIPOR2	intron
cg23362260	1.60052	10.6855	1.79e-10	1.18e-07	chr12	116187260	MED13L	NA	NA	MED13L	intron
cg22017544	-1.83388	-11.4327	1.8e-10	1.19e-07	chr20	53949468	BCAS1	NA	TRUE	BCAS1	intron
cg08304551	-1.58961	-11.4318	1.8e-10	1.19e-07	chr2	203811819	NA	NA	TRUE	NA	NA
cg10491653	1.68883	10.6818	1.82e-10	1.2e-07	chr6	15280061	JARID2	NA	NA	JARID2	intron
cg19679801	1.06663	10.68	1.83e-10	1.21e-07	chr5	146042868	SH3RF2	NA	NA	SH3RF2;SH3RF2	promoter;intron
cg23009067	1.2446	10.6784	1.84e-10	1.21e-07	chr7	2736289	AMZ1;GNA12	shore	NA	AMZ1;GNA12	intron;intron
cg00494000	2.05494	10.6769	1.85e-10	1.22e-07	chr10	119413570	GRK5	NA	NA	GRK5	intron
cg13910020	-1.4865	-11.4242	1.86e-10	1.22e-07	chr1	235048375	NA	NA	TRUE	NA	NA
cg13816466	1.21636	10.674	1.87e-10	1.23e-07	chr9	35909469	SPAAR	NA	NA	SPAAR	promoter
cg12648297	0.847235	10.6732	1.88e-10	1.23e-07	chr15	64838914	NA	shelf	NA	PLEKHO2	1to5kb
cg08985333	-1.57365	-11.4201	1.88e-10	1.23e-07	chr16	10877103	CIITA;RP11-876N24.2	shore	NA	CIITA;CIITA;CIITA	promoter;1to5kb;intron
cg13451048	1.27642	10.6717	1.89e-10	1.24e-07	chr1	44354401	ERI3	shore	NA	ERI3	intron
cg03089651	-1.78131	-11.4188	1.89e-10	1.24e-07	chr1	161069905	ARHGAP30	NA	NA	ARHGAP30;ARHGAP30;ARHGAP30	promoter;5UTR;exon
cg22565312	-2.08285	-11.4184	1.9e-10	1.24e-07	chr10	92712674	NA	NA	NA	NA	NA
cg23428597	1.47873	10.6686	1.91e-10	1.25e-07	chr13	30409358	NA	shore	NA	NA	NA
cg15717212	-1.91356	-11.4134	1.93e-10	1.26e-07	chr19	43438650	NA	NA	NA	NA	NA
cg23642407	1.07367	10.6634	1.95e-10	1.27e-07	chr5	131226170	NA	NA	NA	HINT1	1to5kb
cg13577676	1.30193	10.6632	1.95e-10	1.27e-07	chr2	85708878	NA	NA	TRUE	NA	NA
cg10900837	1.86367	10.6611	1.97e-10	1.28e-07	chr8	141143827	DENND3	NA	NA	DENND3;DENND3	promoter;intron
cg18594405	1.64526	10.6595	1.98e-10	1.28e-07	chr7	101818812	CUX1	shore	NA	CUX1;CUX1	promoter;intron
cg05690644	-2.61323	-11.4065	1.98e-10	1.29e-07	chr8	96145787	GDF6	shore	NA	GDF6	intron
cg20121012	1.62527	10.6578	1.99e-10	1.29e-07	chr12	93122296	RP11-511B23.2	NA	NA	LOC643339	intron
cg10170334	1.53354	10.6572	2e-10	1.29e-07	chr10	117392128	NA	NA	NA	NA	NA
cg01620416	1.83241	10.6536	2.02e-10	1.31e-07	chr20	35357823	UQCC1	NA	NA	UQCC1	intron
cg20317872	-2.15519	-11.4004	2.03e-10	1.31e-07	chr1	111200580	CHI3L2;DENND2D	shelf	NA	CHI3L2;DENND2D;DENND2D;DENND2D;DENND2D	promoter;promoter;5UTR;exon;intron
cg10338518	1.6714	10.6515	2.04e-10	1.32e-07	chr4	86973985	AFF1	NA	NA	AFF1;AFF1	exon;intron
cg11615447	-2.51183	-11.398	2.05e-10	1.32e-07	chr16	29746039	AC009133.17;C16orf54	NA	NA	C16orf54	promoter
cg22575127	1.19798	10.6499	2.05e-10	1.32e-07	chr10	129532475	MGMT	NA	NA	MGMT	intron
cg04324167	1.29147	10.6472	2.07e-10	1.33e-07	chr11	129972575	PRDM10	NA	NA	PRDM10	intron
cg00209923	1.03925	10.646	2.08e-10	1.34e-07	chr15	68779585	ANP32A	NA	NA	ANP32A;ANP32A	exon;3UTR
cg10063403	-1.71877	-11.392	2.09e-10	1.35e-07	chr6	166950577	RNASET2;RP11-514O12.4	NA	NA	RNASET2	intron
cg13818121	1.36284	10.64	2.13e-10	1.37e-07	chr2	26978352	AC013472.4;MAPRE3	NA	NA	MAPRE3	intron
cg17647904	1.71496	10.6386	2.14e-10	1.37e-07	chr12	124424055	NCOR2	shelf	NA	NCOR2;NCOR2	1to5kb;intron
cg01081390	1.60917	10.6378	2.15e-10	1.38e-07	chr17	28563831	PIGS;RP11-192H23.4	NA	NA	PIGS;PIGS;PIGS;RSKR;PIGS	promoter;1to5kb;exon;intron;3UTR
cg11960867	-1.11105	-11.3837	2.16e-10	1.38e-07	chr7	37657227	NA	NA	NA	NA	NA
cg04372061	-1.60887	-11.3826	2.17e-10	1.39e-07	chr3	12886378	RP11-767C1.1	NA	NA	LINC02022	1to5kb
cg06855485	1.42264	10.6319	2.19e-10	1.4e-07	chr4	143381855	GAB1	NA	NA	GAB1;GAB1	promoter;intron
cg06300318	-2.14233	-11.3792	2.2e-10	1.4e-07	chr1	244600178	CATSPERE;CYCSP5	NA	TRUE	CATSPERE	intron
cg09749364	1.72552	10.6312	2.2e-10	1.41e-07	chr15	40092578	BMF	NA	NA	BMF	intron
cg13549673	-2.22846	-11.3775	2.21e-10	1.41e-07	chr6	138654813	NHSL1	NA	NA	NHSL1	intron
cg17775621	-1.9155	-11.3753	2.23e-10	1.42e-07	chr10	11164875	CELF2	shore	NA	CELF2;CELF2	promoter;intron
cg18306593	-1.70484	-11.372	2.26e-10	1.44e-07	chr14	50021424	RP11-58E21.3	NA	TRUE	LINC01599	intron
cg01410215	1.65611	10.6232	2.27e-10	1.44e-07	chr1	234709736	NA	NA	NA	NA	NA
cg09417692	-1.73869	-11.3708	2.27e-10	1.44e-07	chr3	30658564	TGFBR2	NA	NA	TGFBR2	intron
cg09966309	-1.31975	-11.3702	2.27e-10	1.44e-07	chr6	166541251	RPS6KA2	NA	NA	RPS6KA2	intron
cg06703078	1.77143	10.6198	2.3e-10	1.46e-07	chr15	41011408	INO80;RP11-540O11.7	NA	NA	INO80	intron
cg22594214	1.44928	10.6183	2.31e-10	1.46e-07	chr8	134830056	NA	shore	NA	NA	NA
cg03177220	-2.38326	-11.3646	2.32e-10	1.47e-07	chr3	45076370	NA	NA	TRUE	NA	NA
cg07744114	-1.69895	-11.3628	2.34e-10	1.48e-07	chr7	601776	AC147651.4;PRKAR1B	shelf	NA	PRKAR1B-AS1;PRKAR1B	1to5kb;intron
cg12295374	-1.38195	-11.3611	2.35e-10	1.49e-07	chr2	224407592	NA	NA	NA	NA	NA
cg24617444	-1.62035	-11.3611	2.35e-10	1.49e-07	chr10	110157163	NA	NA	NA	NA	NA
cg12435377	1.2192	10.6119	2.37e-10	1.49e-07	chr2	239324646	HDAC4	NA	NA	HDAC4	intron
cg09030672	-1.48284	-11.3587	2.37e-10	1.5e-07	chr16	67163247	FBXL8;HSF4;RP11-5A19.5	island	NA	HSF4;HSF4;TRADD;FBXL8;FBXL8	promoter;1to5kb;1to5kb;exon;intron
cg01768565	-1.99255	-11.3574	2.38e-10	1.5e-07	chr10	33487260	NA	NA	NA	NA	NA
cg14854723	1.5212	10.6092	2.39e-10	1.51e-07	chr9	126440421	MVB12B	NA	NA	MVB12B	intron
cg15782683	1.77628	10.6077	2.4e-10	1.51e-07	chr9	121234843	GSN	NA	NA	GSN	intron
cg26849760	1.80825	10.6068	2.41e-10	1.52e-07	chr20	45245745	NA	NA	NA	NA	NA
cg20497936	-1.64957	-11.3528	2.43e-10	1.52e-07	chr16	88703780	RNF166	shelf	NA	RNF166;CTU2;RNF166;RNF166	promoter;1to5kb;1to5kb;intron
cg25338515	1.03842	10.6041	2.44e-10	1.53e-07	chr16	56743984	MT1A;NUP93	NA	NA	NUP93;NUP93	1to5kb;intron
cg19662035	-1.86506	-11.3512	2.44e-10	1.53e-07	chr10	97796901	NA	NA	NA	NA	NA
cg02873881	1.18839	10.6025	2.45e-10	1.54e-07	chr22	39527916	NA	NA	TRUE	NA	NA
cg22563732	1.52361	10.6019	2.46e-10	1.54e-07	chr5	172904730	ERGIC1	NA	NA	ERGIC1;ERGIC1;ERGIC1	promoter;1to5kb;intron
cg03810086	0.926403	10.6018	2.46e-10	1.54e-07	chr9	136523963	NOTCH1	shore	NA	NOTCH1;MIR4673;NOTCH1	promoter;1to5kb;exon
cg20945261	-1.2955	-11.348	2.47e-10	1.54e-07	chr3	13419118	NUP210	shore	TRUE	NUP210	intron
cg20512545	-1.77712	-11.3471	2.48e-10	1.55e-07	chr21	15514275	NA	NA	TRUE	NA	NA
cg07707505	1.26033	10.5967	2.5e-10	1.56e-07	chr1	12125378	TNFRSF8	NA	NA	TNFRSF8;TNFRSF8	promoter;intron
cg13213009	-1.91661	-11.3426	2.52e-10	1.57e-07	chr8	73991526	LY96	NA	NA	LY96	exon
cg07583291	-1.78184	-11.3395	2.55e-10	1.59e-07	chr8	48949742	NA	NA	NA	NA	NA
cg19916943	-1.65476	-11.3391	2.55e-10	1.59e-07	chr5	96657253	CAST	NA	NA	CAST;CAST	1to5kb;intron
cg02570805	1.21204	10.5911	2.56e-10	1.59e-07	chr22	46799198	TBC1D22A	NA	NA	TBC1D22A	intron
cg10043666	1.91005	10.5894	2.57e-10	1.6e-07	chr6	15552096	DTNBP1	NA	NA	DTNBP1;DTNBP1	1to5kb;intron
cg18790427	2.20787	10.5887	2.58e-10	1.6e-07	chr2	203682875	NA	NA	TRUE	NA	NA
cg15275786	1.69352	10.5866	2.6e-10	1.61e-07	chr5	81451253	SSBP2	NA	NA	SSBP2;SSBP2	1to5kb;intron
cg07696959	1.57328	10.5846	2.62e-10	1.62e-07	chr10	44914235	RP11-285G1.2;TMEM72;TMEM72-AS1	NA	NA	TMEM72;TMEM72-AS1	intron;intron
cg12596218	-1.76902	-11.3317	2.62e-10	1.63e-07	chr2	161077725	NA	NA	TRUE	NA	NA
cg02622094	1.46265	10.5826	2.64e-10	1.63e-07	chr13	40558493	FOXO1	NA	NA	FOXO1;FOXO1;FOXO1	exon;intron;3UTR
cg15768226	-2.65843	-11.3302	2.64e-10	1.63e-07	chr20	57390189	RBM38;RP4-800J21.3	island	NA	RBM38;RBM38-AS1	1to5kb;intron
cg12165841	1.60322	10.5821	2.64e-10	1.63e-07	chr12	1318873	ERC1	NA	NA	ERC1	intron
cg23451443	1.67904	10.5812	2.65e-10	1.64e-07	chr8	100336816	KB-1991G8.1;RNF19A	NA	NA	RNF19A	promoter
cg24362952	-1.91015	-11.3269	2.67e-10	1.65e-07	chr1	108647019	NA	NA	TRUE	NA	NA
cg03541887	2.20346	10.5735	2.73e-10	1.68e-07	chr1	248740022	LYPD8	NA	NA	LYPD8	intron
cg21658670	0.914192	10.5734	2.73e-10	1.68e-07	chr19	41424989	BCKDHA;CTC-435M10.3;CTC-435M10.6	NA	NA	BCKDHA;BCKDHA	exon;3UTR
cg00038857	-1.17202	-11.3208	2.73e-10	1.68e-07	chr17	34318734	CCL8	NA	NA	CCL8	promoter
cg02474116	2.50449	10.5729	2.74e-10	1.68e-07	chr19	55113816	PPP1R12C	shelf	NA	PPP1R12C;PPP1R12C	promoter;intron
cg05501357	1.32864	10.5725	2.74e-10	1.68e-07	chr11	33286723	HIPK3	NA	NA	HIPK3	exon
cg20229798	-1.96965	-11.3192	2.75e-10	1.69e-07	chr5	132467049	C5orf56;Y_RNA	NA	TRUE	IRF1-AS1;RAD50	intron;intron
cg25232795	2.118	10.5702	2.76e-10	1.69e-07	chr5	151480539	SLC36A1	NA	NA	SLC36A1	intron
cg06543131	1.2367	10.5696	2.77e-10	1.7e-07	chr20	5766088	SHLD1	NA	NA	SHLD1	intron
cg09408116	0.632957	10.5662	2.81e-10	1.71e-07	chr16	58127640	CFAP20	shore	NA	CFAP20	intron
cg15901239	-2.46325	-11.3142	2.8e-10	1.71e-07	chr16	4142435	NA	NA	NA	NA	NA
cg20907669	-1.69348	-11.3139	2.81e-10	1.71e-07	chr21	33383507	NA	NA	TRUE	NA	NA
cg13466988	1.47414	10.5627	2.84e-10	1.74e-07	chr1	12478486	VPS13D	NA	NA	VPS13D;VPS13D	promoter;intron
cg20254998	1.53486	10.5607	2.86e-10	1.75e-07	chr6	136655645	MAP3K5	NA	NA	MAP3K5	intron
cg21107383	-1.97491	-11.3067	2.88e-10	1.76e-07	chr3	33002149	GLB1	NA	NA	GLB1	intron
cg03865101	1.8121	10.5579	2.89e-10	1.76e-07	chr12	1774497	ADIPOR2	NA	NA	ADIPOR2	intron
cg06373032	-1.96744	-11.3052	2.9e-10	1.76e-07	chr10	79286344	ZMIZ1	NA	TRUE	ZMIZ1	intron
cg05627557	1.94421	10.555	2.92e-10	1.78e-07	chr2	37190866	SULT6B1	NA	NA	SULT6B1;SULT6B1;SULT6B1	promoter;1to5kb;intron
cg02824953	1.69949	10.5523	2.95e-10	1.79e-07	chr3	107689514	BBX	NA	NA	BBX	intron
cg25023975	1.60221	10.5522	2.96e-10	1.79e-07	chr9	112836653	SNX30	NA	NA	SNX30;SNX30	1to5kb;intron
cg15601667	1.06917	10.5522	2.96e-10	1.79e-07	chr12	30692745	IPO8	shelf	NA	IPO8;IPO8	1to5kb;intron
cg24405567	1.98831	10.5524	2.95e-10	1.79e-07	chr15	70495226	NA	NA	NA	NA	NA
cg14804531	1.36736	10.5512	2.97e-10	1.8e-07	chr11	334298	NA	shelf	NA	NA	NA
cg08710135	-2.41545	-11.2979	2.98e-10	1.8e-07	chrX	109362315	NA	NA	TRUE	NA	NA
cg08587504	0.873862	10.5492	2.99e-10	1.81e-07	chr20	36051764	NORAD	shore	NA	NORAD	promoter
cg14139038	-2.2278	-11.2941	3.02e-10	1.82e-07	chr1	209703995	HSD11B1;RP1-28O10.1	NA	NA	HSD11B1;HSD11B1;HSD11B1-AS1	promoter;intron;intron
cg08036172	-1.32991	-11.2939	3.02e-10	1.82e-07	chr3	127754766	MGLL	NA	NA	MGLL	intron
cg01720074	-1.88031	-11.2933	3.03e-10	1.83e-07	chr12	31682344	AMN1	NA	NA	AMN1	intron
cg18119407	-1.95366	-11.2935	3.03e-10	1.83e-07	chr2	201115781	CFLAR	shore	NA	CFLAR;CFLAR	promoter;1to5kb
cg09411597	1.23767	10.5419	3.07e-10	1.85e-07	chr10	5693386	FAM208B	NA	NA	TASOR2	intron
cg04654375	1.22001	10.5415	3.08e-10	1.85e-07	chr7	36600775	AOAH;AOAH-IT1	NA	NA	AOAH-IT1;AOAH	promoter;intron
cg18264933	-1.71312	-11.2855	3.12e-10	1.87e-07	chr10	124718498	FAM53B;RP11-12J10.3	NA	TRUE	FAM53B	intron
cg18827039	-1.51652	-11.2856	3.12e-10	1.87e-07	chr18	9049392	NA	NA	NA	NA	NA
cg06011560	-1.63329	-11.2768	3.22e-10	1.93e-07	chr10	72248290	NA	NA	TRUE	NA	NA
cg07292195	0.833313	10.5281	3.23e-10	1.94e-07	chr1	38919289	RHBDL2;RP5-864K19.4	NA	NA	RHBDL2;LOC105378663;RHBDL2	5UTR;exon;exon
cg15891546	1.74597	10.5275	3.24e-10	1.94e-07	chr8	141169809	DENND3	shelf	NA	DENND3;DENND3	1to5kb;intron
cg11886620	1.35267	10.5263	3.25e-10	1.95e-07	chr1	33275131	ZNF362	shore	NA	ZNF362	intron
cg07523655	1.03103	10.5263	3.25e-10	1.95e-07	chr2	86035518	POLR1A	NA	TRUE	POLR1A	intron
cg26945376	-1.87575	-11.2733	3.26e-10	1.95e-07	chr12	122412955	CLIP1	NA	TRUE	CLIP1	intron
cg10054641	-1.96279	-11.2723	3.27e-10	1.96e-07	chr8	132760847	TMEM71	NA	NA	TMEM71	promoter
cg15123849	0.895826	10.5203	3.33e-10	1.98e-07	chr6	15364722	JARID2	NA	NA	JARID2	intron
cg16118273	1.68007	10.5202	3.33e-10	1.98e-07	chr12	77998556	NAV3	NA	NA	NAV3	intron
cg14315067	0.855132	10.5196	3.34e-10	1.99e-07	chr19	45368692	ERCC2	shore	NA	ERCC2;ERCC2	1to5kb;exon
cg11331653	1.60013	10.5188	3.35e-10	1.99e-07	chr11	10624059	MRVI1	NA	NA	IRAG1	intron
cg10841025	-2.09076	-11.2656	3.36e-10	2e-07	chr11	128054547	NA	NA	NA	NA	NA
cg23427255	1.12594	10.5163	3.38e-10	2.01e-07	chr20	4063767	NA	NA	NA	NA	NA
cg06838038	-1.00802	-11.2638	3.38e-10	2.01e-07	chr11	72686373	ARAP1;ARAP1-AS1	NA	NA	ARAP1	intron
cg26180867	-2.293	-11.2624	3.4e-10	2.02e-07	chr4	113677404	CAMK2D	NA	NA	CAMK2D	intron
cg08824095	2.09869	10.5146	3.4e-10	2.02e-07	chr9	125329222	GAPVD1	NA	NA	GAPVD1	intron
cg12984877	1.19066	10.5138	3.41e-10	2.02e-07	chr4	145935593	ZNF827	shore	NA	ZNF827	intron
cg15752436	-1.70243	-11.2606	3.42e-10	2.02e-07	chr17	21034444	USP22	NA	NA	USP22	intron
cg26158194	-2.04505	-11.2604	3.42e-10	2.02e-07	chr11	1853090	LSP1	NA	NA	LSP1;LSP1	5UTR;exon
cg12506165	-1.57139	-11.2593	3.44e-10	2.03e-07	chr12	116559267	MAP1LC3B2	NA	NA	MAP1LC3B2;MAP1LC3B2	promoter;exon
cg17540105	1.5028	10.5107	3.45e-10	2.04e-07	chr6	151313152	AKAP12	NA	TRUE	AKAP12	intron
cg06151145	1.17366	10.5099	3.46e-10	2.04e-07	chr4	48344417	SLAIN2	shelf	NA	SLAIN2	intron
cg13645530	1.78558	10.5099	3.46e-10	2.04e-07	chr12	116319143	NA	NA	NA	NA	NA
cg01826354	-1.6074	-11.2567	3.47e-10	2.04e-07	chr17	83048621	B3GNTL1	shelf	NA	B3GNTL1	intron
cg07996532	-1.13528	-11.2553	3.49e-10	2.05e-07	chr1	21294319	ECE1;RP5-1071N3.1	shelf	NA	ECE1;ECE1;ECE1;ECE1-AS1;ECE1	1to5kb;5UTR;exon;intron;intron
cg16723673	1.28048	10.5074	3.49e-10	2.05e-07	chr9	126396424	MVB12B	NA	NA	MVB12B;MVB12B;MVB12B	exon;intron;3UTR
cg04619137	-1.50723	-11.2545	3.5e-10	2.06e-07	chr6	155104191	TIAM2	NA	NA	TIAM2	intron
cg06953499	1.15466	10.5063	3.5e-10	2.06e-07	chr9	128245701	AL590708.2;DNM1;MIR199B	NA	NA	MIR199B;MIR3154;DNM1	promoter;promoter;intron
cg17446956	1.58034	10.5056	3.51e-10	2.06e-07	chr12	108841256	SSH1	NA	NA	MIR619;SSH1	1to5kb;intron
cg07401155	1.76535	10.5051	3.52e-10	2.06e-07	chrX	16828513	TXLNG	NA	NA	TXLNG	intron
cg15204431	-1.22915	-11.2525	3.52e-10	2.06e-07	chr4	20643883	NA	NA	NA	NA	NA
cg08111847	-1.63615	-11.2521	3.53e-10	2.07e-07	chr9	83473513	FRMD3	NA	TRUE	FRMD3	intron
cg25033078	1.31561	10.5026	3.55e-10	2.08e-07	chr16	3133169	ZNF213;ZNF213-AS1	shore	NA	ZNF213-AS1;ZNF213;ZNF213-AS1;ZNF205-AS1;ZNF213-AS1;ZNF213;ZNF205-AS1;ZNF213-AS1	promoter;1to5kb;1to5kb;exon;exon;intron;intron;intron
cg16931408	1.53444	10.5021	3.56e-10	2.08e-07	chr19	41882234	ARHGEF1	shore	NA	ARHGEF1;ARHGEF1	promoter;1to5kb
cg03713668	1.52842	10.502	3.56e-10	2.08e-07	chr15	41024554	INO80;RP11-540O11.4	NA	NA	INO80	intron
cg08505883	1.59808	10.5018	3.56e-10	2.08e-07	chr5	163433577	RP11-541P9.3	shelf	NA	CCNG1	1to5kb
cg02923856	1.48643	10.4994	3.6e-10	2.1e-07	chr3	23947633	NKIRAS1;NR1D2	shore	NA	NKIRAS1;NR1D2	1to5kb;intron
cg06719604	-1.44386	-11.2465	3.6e-10	2.1e-07	chr2	55134174	NA	NA	TRUE	NA	NA
cg14543285	1.13798	10.4969	3.63e-10	2.11e-07	chr14	102662700	RCOR1;RP11-661D19.1	NA	NA	RCOR1	intron
cg08723051	-1.8974	-11.2443	3.63e-10	2.11e-07	chr3	45034748	CLEC3B;EXOSC7;RNU5B-3P	shore	NA	CLEC3B	intron
cg08882528	-1.36133	-11.2395	3.7e-10	2.15e-07	chr3	135970833	PPP2R3A	NA	NA	PPP2R3A	intron
cg18352882	-1.442	-11.239	3.7e-10	2.15e-07	chr10	22436416	SPAG6	shore	TRUE	SPAG6	intron
cg09540738	1.24614	10.4892	3.73e-10	2.17e-07	chr8	80168046	TPD52	shelf	NA	TPD52	intron
cg08751348	-2.01496	-11.23	3.83e-10	2.22e-07	chr10	119091174	NA	NA	TRUE	NA	NA
cg16799287	-1.86586	-11.2283	3.85e-10	2.23e-07	chr6	166541215	RPS6KA2	NA	NA	RPS6KA2	intron
cg11714200	1.75852	10.4803	3.86e-10	2.23e-07	chr19	1065689	ARHGAP45	shore	NA	ARHGAP45;ARHGAP45	promoter;1to5kb
cg15526437	-1.61637	-11.2278	3.86e-10	2.23e-07	chr5	18749976	NA	NA	NA	NA	NA
cg16803737	1.21784	10.479	3.88e-10	2.24e-07	chr6	33624881	ITPR3	shelf	NA	ITPR3	intron
cg07829804	-1.17765	-11.2256	3.89e-10	2.25e-07	chr12	10172688	OLR1;TMEM52B	NA	NA	OLR1;OLR1;TMEM52B	promoter;1to5kb;intron
cg02361903	1.14913	10.4751	3.93e-10	2.27e-07	chr1	109909994	CSF1	shore	NA	CSF1	promoter
cg00323915	-2.68523	-11.2218	3.95e-10	2.28e-07	chr7	150567899	GIMAP4	NA	NA	GIMAP4	intron
cg20352178	1.38506	10.4721	3.98e-10	2.29e-07	chr15	68806923	ANP32A	NA	NA	MIR4312;ANP32A	1to5kb;intron
cg02881595	1.46222	10.4716	3.98e-10	2.3e-07	chr4	57091963	IGFBP7	NA	NA	IGFBP7	intron
cg19554257	-1.57831	-11.2121	4.09e-10	2.36e-07	chr12	116559126	MAP1LC3B2	NA	NA	MAP1LC3B2;MAP1LC3B2	promoter;intron
cg05962502	-2.01376	-11.2115	4.1e-10	2.36e-07	chr17	17088333	MPRIP	NA	NA	MPRIP	intron
cg15633390	-1.51843	-11.2098	4.13e-10	2.37e-07	chr4	98930060	AC019131.1;EIF4E;RP11-571L19.7	shore	NA	EIF4E;EIF4E;EIF4E	promoter;5UTR;exon
cg00479390	-1.477	-11.2099	4.13e-10	2.37e-07	chr9	97367823	CCDC180;RP11-23J9.4	NA	NA	CCDC180;SUGT1P4-STRA6LP-CCDC180;MIR1302-8;SUGT1P4-STRA6LP-CCDC180;CCDC180	1to5kb;1to5kb;1to5kb;intron;intron
cg26150462	-1.85487	-11.2085	4.15e-10	2.38e-07	chr10	11164905	CELF2	shore	NA	CELF2;CELF2	promoter;intron
cg06068801	1.33401	10.4591	4.17e-10	2.39e-07	chr17	39628458	PPP1R1B	shore	NA	PPP1R1B;PPP1R1B;PPP1R1B	promoter;1to5kb;intron
cg24409634	1.60819	10.4588	4.18e-10	2.39e-07	chr11	119196853	CCDC153	NA	NA	CCDC153;CCDC153	promoter;1to5kb
cg13085630	1.45361	10.4588	4.18e-10	2.39e-07	chr5	172904794	ERGIC1	NA	NA	ERGIC1;ERGIC1;ERGIC1	promoter;1to5kb;intron
cg23041559	-1.70102	-11.2064	4.18e-10	2.39e-07	chr15	74787009	CSK	NA	TRUE	CSK;CSK	1to5kb;intron
cg00107982	-2.25189	-11.2048	4.2e-10	2.4e-07	chr22	37417059	ELFN2;RP1-63G5.5	shelf	TRUE	ELFN2	intron
cg00094579	1.94901	10.4571	4.2e-10	2.4e-07	chr1	202442487	PPP1R12B	NA	NA	PPP1R12B;PPP1R12B	promoter;exon
cg04490888	1.09319	10.4546	4.24e-10	2.42e-07	chr20	33539440	CBFA2T2	NA	NA	CBFA2T2	intron
cg23098693	1.39074	10.4529	4.27e-10	2.43e-07	chr1	117608191	TENT5C	shore	NA	LOC100996263;TENT5C	1to5kb;intron
cg00112260	1.3341	10.4516	4.29e-10	2.44e-07	chr1	31639319	PEF1	NA	NA	PEF1;PEF1	1to5kb;intron
cg20945983	-1.78266	-11.1993	4.29e-10	2.44e-07	chr19	2562189	GNG7	NA	TRUE	GNG7	intron
cg15908125	-1.56376	-11.1979	4.31e-10	2.45e-07	chr1	27341607	SYTL1	NA	NA	SYTL1;SYTL1	promoter;1to5kb
cg25951430	-1.57408	-11.1958	4.35e-10	2.47e-07	chr11	57424959	RP11-872D17.8;SLC43A3	shore	NA	PRG2;SLC43A3	promoter;intron
cg19802547	-1.49754	-11.1952	4.36e-10	2.47e-07	chr2	102664638	SLC9A2	NA	TRUE	SLC9A2	intron
cg05836030	1.19283	10.4443	4.41e-10	2.5e-07	chr4	8473134	TRMT44	NA	NA	TRMT44;TRMT44	promoter;intron
cg18721145	1.14624	10.4428	4.43e-10	2.51e-07	chr18	21764224	MIB1	NA	NA	MIB1	intron
cg06783197	-1.64819	-11.1902	4.44e-10	2.51e-07	chr14	105330627	PACS2	shore	NA	PACS2	intron
cg17722508	-1.40493	-11.1894	4.45e-10	2.52e-07	chr1	30755159	LAPTM5	NA	TRUE	LAPTM5	intron
cg17143549	1.46053	10.4404	4.47e-10	2.53e-07	chr1	43402125	SZT2	NA	NA	SZT2;SZT2	1to5kb;intron
cg06422471	2.41654	10.4375	4.52e-10	2.56e-07	chr22	50731072	SHANK3	island	NA	SHANK3;SHANK3	exon;3UTR
cg04713102	1.24412	10.4364	4.54e-10	2.56e-07	chr10	116888505	ENO4;SHTN1	NA	NA	ENO4;SHTN1	intron;intron
cg02880508	0.840413	10.4358	4.55e-10	2.57e-07	chr17	75829146	UNC13D	NA	NA	UNC13D	intron
cg07899076	1.3945	10.4353	4.56e-10	2.57e-07	chr7	5636208	RNF216	NA	NA	RNF216	intron
cg17839366	0.951729	10.435	4.56e-10	2.57e-07	chr2	120245694	RALB	NA	NA	RALB	intron
cg26611815	-2.14294	-11.1814	4.58e-10	2.58e-07	chr14	51862439	GNG2	NA	TRUE	GNG2	intron
cg20617957	-1.90836	-11.1812	4.59e-10	2.58e-07	chr13	99432949	NA	NA	TRUE	NA	NA
cg13510759	-1.45979	-11.1792	4.62e-10	2.6e-07	chr18	44839333	SETBP1	NA	TRUE	SETBP1	intron
cg21594043	1.33236	10.4287	4.67e-10	2.62e-07	chr15	91948348	SLCO3A1	NA	NA	SLCO3A1	intron
cg07113397	-1.3379	-11.1757	4.68e-10	2.63e-07	chr16	50267779	ADCY7	NA	TRUE	ADCY7	intron
cg19147912	1.61783	10.4269	4.7e-10	2.64e-07	chr17	17693072	RAI1	shore	NA	RAI1	intron
cg12881924	1.53041	10.4262	4.71e-10	2.64e-07	chr14	31568874	NUBPL	NA	NA	NUBPL	intron
cg04546097	1.25773	10.4244	4.74e-10	2.66e-07	chr3	120682211	HGD	NA	NA	HGD;HGD;HGD	promoter;5UTR;exon
cg19110943	-2.09306	-11.1722	4.74e-10	2.66e-07	chr14	55098369	NA	NA	TRUE	NA	NA
cg17207512	-1.9805	-11.1706	4.77e-10	2.67e-07	chr6	11382320	NEDD9	NA	NA	NEDD9;NEDD9;NEDD9	promoter;5UTR;exon
cg11217193	1.75616	10.4222	4.78e-10	2.67e-07	chr1	12478286	VPS13D	NA	NA	VPS13D;VPS13D	promoter;intron
cg20500791	-2.15657	-11.1692	4.79e-10	2.68e-07	chr7	50352587	IKZF1	NA	TRUE	IKZF1	intron
cg18869709	1.9741	10.4203	4.81e-10	2.69e-07	chr22	42946932	PACSIN2	NA	NA	PACSIN2;PACSIN2;PACSIN2;PACSIN2	1to5kb;5UTR;exon;intron
cg00660167	2.48237	10.4178	4.86e-10	2.71e-07	chr17	82243098	CSNK1D;SLC16A3	shore	NA	CSNK1D;SLC16A3;CSNK1D;CSNK1D	exon;intron;intron;3UTR
cg00334362	2.07537	10.4171	4.87e-10	2.71e-07	chr6	13269323	PHACTR1;RP1-257A7.4;TBC1D7	NA	NA	PHACTR1;PHACTR1;TBC1D7-LOC100130357	1to5kb;intron;intron
cg09589331	1.43681	10.4175	4.87e-10	2.71e-07	chr3	71206893	FOXP1	NA	TRUE	FOXP1	intron
cg25555022	-1.34532	-11.165	4.87e-10	2.71e-07	chr2	8576791	AC011747.3;AC011747.4	NA	NA	LINC01814	intron
cg24523371	1.18438	10.4171	4.87e-10	2.71e-07	chr7	66759908	KCTD7;RABGEF1	NA	NA	RABGEF1	intron
cg05098381	1.69976	10.417	4.87e-10	2.71e-07	chr3	71252635	FOXP1	NA	NA	FOXP1	intron
cg25360441	1.29899	10.4176	4.86e-10	2.71e-07	chrX	130117966	NA	shelf	NA	NA	NA
cg17018349	1.58871	10.4162	4.89e-10	2.71e-07	chr15	67843858	RP11-34F13.3	shelf	NA	LOC101929076;RNU6-9;SKOR1	1to5kb;1to5kb;intron
cg21226022	-1.88424	-11.1622	4.92e-10	2.73e-07	chr19	17751405	FCHO1	shelf	NA	FCHO1;FCHO1;FCHO1	promoter;1to5kb;intron
cg17218270	-2.17277	-11.1611	4.94e-10	2.74e-07	chr8	37891894	RAB11FIP1	NA	TRUE	RAB11FIP1	intron
cg05823596	-1.91164	-11.1593	4.97e-10	2.75e-07	chr15	63487297	NA	NA	TRUE	NA	NA
cg04741211	-2.05042	-11.1587	4.98e-10	2.76e-07	chr2	42171909	EML4	shelf	NA	EML4-AS1;EML4	1to5kb;intron
cg19004674	1.49211	10.4101	5e-10	2.76e-07	chr2	10344441	HPCAL1	NA	NA	HPCAL1	intron
cg03434609	1.15814	10.4097	5.01e-10	2.76e-07	chr21	42290928	ABCG1	NA	NA	ABCG1	intron
cg15741088	1.76932	10.4092	5.01e-10	2.77e-07	chr1	224454560	CNIH3	NA	NA	CNIH3	intron
cg20503770	1.1941	10.4092	5.02e-10	2.77e-07	chr7	149161416	ZNF398	NA	NA	ZNF398	intron
cg12831026	-2.02905	-11.1549	5.05e-10	2.78e-07	chr1	160782522	NA	NA	NA	NA	NA
cg03254865	1.78487	10.4071	5.05e-10	2.78e-07	chr5	71494301	BDP1	NA	NA	BDP1;BDP1	promoter;intron
cg08074885	1.49946	10.4036	5.12e-10	2.82e-07	chr15	39454775	NA	NA	NA	NA	NA
cg23596886	-1.44612	-11.1509	5.13e-10	2.82e-07	chr5	75023990	CTD-2503O16.4	NA	NA	NA	NA
cg11232507	-2.16152	-11.1509	5.13e-10	2.82e-07	chr2	196211409	HECW2	NA	TRUE	HECW2	intron
cg08594341	1.6556	10.4022	5.15e-10	2.83e-07	chr11	9803940	SBF2;SBF2-AS1	NA	NA	SBF2-AS1;SBF2	intron;intron
cg27392775	1.49908	10.4013	5.16e-10	2.83e-07	chr1	202955165	ADIPOR1	shelf	NA	ADIPOR1	intron
cg04404772	0.906187	10.4009	5.17e-10	2.83e-07	chr19	46373352	PPP5C	NA	NA	PPP5C;PPP5C	1to5kb;intron
cg10987503	1.07895	10.4004	5.18e-10	2.84e-07	chr7	883188	GET4;RP11-449P15.2;SUN1	NA	NA	GET4;GET4;GET4	promoter;1to5kb;intron
cg17344224	1.45555	10.3971	5.24e-10	2.87e-07	chr6	89506780	ANKRD6	NA	NA	ANKRD6;ANKRD6	1to5kb;intron
cg06854637	-2.04155	-11.1432	5.27e-10	2.89e-07	chr7	22662874	AC002480.2;AC002480.5	shelf	NA	IL6-AS1;LOC401312	intron;intron
cg13702144	1.92149	10.3945	5.29e-10	2.89e-07	chr17	353111	RP11-1260E13.2;RPH3AL	shelf	NA	RPH3AL;RPH3AL	promoter;intron
cg14517569	1.10214	10.3947	5.29e-10	2.89e-07	chr6	163404518	NA	NA	NA	NA	NA
cg04608253	1.51762	10.3924	5.34e-10	2.91e-07	chr1	12478457	VPS13D	NA	NA	VPS13D;VPS13D	promoter;intron
cg00588694	1.50591	10.3918	5.35e-10	2.92e-07	chr9	76369789	NA	NA	NA	NA	NA
cg10880902	-1.56234	-11.1392	5.35e-10	2.92e-07	chr1	58813109	LINC01135;RP11-63G10.3	shore	TRUE	LINC01135	intron
cg17680089	2.45267	10.3908	5.37e-10	2.92e-07	chr1	228158637	GJC2	island	NA	GJC2	exon
cg18039268	-1.45871	-11.1379	5.38e-10	2.93e-07	chr20	3980435	RNF24	NA	TRUE	RNF24	intron
cg17227300	-1.39639	-11.137	5.39e-10	2.93e-07	chr11	122746359	UBASH3B	NA	TRUE	UBASH3B	intron
cg11478974	-2.05778	-11.1346	5.44e-10	2.96e-07	chr11	35166278	CD44	NA	TRUE	CD44	intron
cg20657864	1.84247	10.3792	5.6e-10	3.04e-07	chr8	141238159	SLC45A4	NA	NA	SLC45A4	intron
cg01868745	1.39341	10.3787	5.61e-10	3.04e-07	chr2	10387389	HPCAL1	NA	NA	HPCAL1	intron
cg08756830	-1.87788	-11.1251	5.64e-10	3.06e-07	chr2	18337193	KCNS3	NA	NA	KCNS3	intron
cg04772562	-1.81009	-11.1243	5.65e-10	3.06e-07	chr19	39401786	NA	shore	TRUE	NA	NA
cg11006453	-2.93444	-11.1233	5.67e-10	3.07e-07	chr8	140589086	AGO2	NA	TRUE	AGO2	intron
cg14672621	1.81998	10.3748	5.69e-10	3.08e-07	chr2	10326846	HPCAL1	NA	NA	HPCAL1;HPCAL1	1to5kb;intron
cg10142520	-2.33666	-11.1209	5.72e-10	3.09e-07	chr11	65577133	EHBP1L1	shore	NA	EHBP1L1;EHBP1L1	1to5kb;intron
cg01059398	-2.08451	-11.1203	5.74e-10	3.1e-07	chr3	172518018	TNFSF10	NA	NA	TNFSF10;TNFSF10	exon;intron
cg08572767	-1.69501	-11.1196	5.75e-10	3.1e-07	chr1	26317743	CD52;UBXN11	NA	NA	CD52;UBXN11	promoter;intron
cg15153381	1.67319	10.3712	5.77e-10	3.11e-07	chr6	35044207	ANKS1A	NA	NA	ANKS1A	intron
cg20567148	1.20531	10.3703	5.78e-10	3.12e-07	chr7	101819858	CUX1	shelf	NA	CUX1	intron
cg16426261	-1.74125	-11.1166	5.81e-10	3.13e-07	chr3	45034751	CLEC3B;EXOSC7;RNU5B-3P	shore	NA	CLEC3B	intron
cg27160485	1.32138	10.3668	5.86e-10	3.15e-07	chr9	123033654	GPR21;RABGAP1	NA	NA	GPR21;RABGAP1;RABGAP1;RABGAP1	promoter;promoter;exon;intron
cg19936812	-1.33149	-11.113	5.89e-10	3.17e-07	chr5	56670234	NA	NA	NA	NA	NA
cg14772366	1.48261	10.3648	5.9e-10	3.17e-07	chr3	15804199	ANKRD28	NA	NA	ANKRD28	intron
cg05098566	-2.21164	-11.1122	5.91e-10	3.17e-07	chr6	30684505	AL662797.1;PPP1R18	shelf	NA	PPP1R18;PPP1R18	exon;intron
cg18666552	1.09524	10.362	5.96e-10	3.2e-07	chr17	17819189	SREBF1	NA	NA	SREBF1;SREBF1;SREBF1;SREBF1	promoter;1to5kb;exon;3UTR
cg12045829	-2.19588	-11.1085	5.99e-10	3.21e-07	chr17	7549609	TNFSF12;TNFSF12-TNFSF13	shore	NA	TNFSF12;TNFSF12;TNFSF12-TNFSF13	promoter;intron;intron
cg07832271	-2.15859	-11.1084	5.99e-10	3.21e-07	chr13	99403762	NA	NA	TRUE	NA	NA
cg20690667	-1.82953	-11.1078	6e-10	3.22e-07	chr6	30684451	AL662797.1;PPP1R18	shelf	NA	PPP1R18;PPP1R18	exon;intron
cg05956608	-1.96766	-11.1074	6.01e-10	3.22e-07	chr1	207825913	MIR29B2CHG	NA	TRUE	MIR29B2CHG;MIR29B2CHG	1to5kb;intron
cg10081727	1.84088	10.3574	6.06e-10	3.24e-07	chr2	225120381	NA	NA	NA	NA	NA
cg22020052	-2.35588	-11.1042	6.08e-10	3.25e-07	chr6	87707302	NA	NA	NA	NA	NA
cg06482904	2.68844	10.3563	6.09e-10	3.25e-07	chr11	61769528	MYRF;TMEM258	NA	NA	MYRF;TMEM258	intron;intron
cg01811202	-1.82722	-11.1035	6.1e-10	3.26e-07	chr1	232524149	SIPA1L2	NA	NA	SIPA1L2	intron
cg11264318	-1.30315	-11.103	6.11e-10	3.26e-07	chr16	10877298	CIITA;RP11-876N24.2	shore	NA	CIITA;CIITA;CIITA;CIITA;CIITA	promoter;1to5kb;5UTR;exon;intron
cg09167301	-1.72708	-11.1009	6.16e-10	3.28e-07	chr14	91324153	CCDC88C	NA	NA	CCDC88C	intron
cg04086928	-1.03893	-11.1003	6.17e-10	3.29e-07	chr9	131737257	RAPGEF1	shelf	NA	RAPGEF1	intron
cg12123300	-2.5103	-11.0985	6.21e-10	3.3e-07	chr7	140210612	RNU6-797P	NA	NA	NA	NA
cg13641778	0.927395	10.3508	6.21e-10	3.3e-07	chr3	52845726	STIMATE;TMEM110-MUSTN1	NA	NA	STIMATE-MUSTN1;STIMATE;STIMATE-MUSTN1;STIMATE	1to5kb;1to5kb;intron;intron
cg08443357	1.49303	10.35	6.23e-10	3.31e-07	chr20	1329356	RP11-314N13.10;SDCBP2;SDCBP2-AS1	shelf	NA	SDCBP2;SDCBP2;SDCBP2-AS1;FKBP1A-SDCBP2	promoter;1to5kb;intron;intron
cg14286732	-1.75317	-11.0976	6.23e-10	3.31e-07	chr9	87593939	DAPK1	NA	NA	DAPK1	intron
cg08653292	-2.71804	-11.0961	6.27e-10	3.32e-07	chr11	59152556	FAM111A	NA	NA	FAM111A	exon
cg00132819	-2.40299	-11.0949	6.29e-10	3.33e-07	chr14	92556601	RIN3	NA	NA	RIN3	intron
cg03561416	1.7612	10.3476	6.29e-10	3.33e-07	chr6	156933450	ARID1B	NA	NA	ARID1B;ARID1B	1to5kb;intron
cg16011033	-1.9281	-11.0951	6.29e-10	3.33e-07	chr2	37366936	QPCT	NA	NA	QPCT;QPCT;QPCT	promoter;1to5kb;intron
cg17556527	1.41588	10.3466	6.31e-10	3.34e-07	chr11	68091556	CHKA	NA	NA	CHKA;CHKA	1to5kb;intron
cg11737334	-1.52988	-11.0938	6.32e-10	3.34e-07	chr19	17751401	FCHO1	shelf	NA	FCHO1;FCHO1;FCHO1	promoter;1to5kb;intron
cg26509250	1.51968	10.343	6.39e-10	3.38e-07	chr2	134126771	MGAT5;MIR3679	NA	NA	MIR3679;MGAT5	promoter;intron
cg20745590	2.09139	10.3387	6.49e-10	3.43e-07	chr4	86994228	AFF1	NA	NA	AFF1	intron
cg07856430	-2.42188	-11.0844	6.54e-10	3.45e-07	chr18	44759241	SETBP1	NA	NA	SETBP1	intron
cg09654536	1.53932	10.3354	6.57e-10	3.47e-07	chr4	159106306	RAPGEF2	shelf	NA	RAPGEF2	intron
cg03517776	-2.14138	-11.0818	6.6e-10	3.48e-07	chr2	64607296	LINC02579	shore	NA	LINC02579;LINC02579	promoter;intron
cg03038413	1.03629	10.3337	6.61e-10	3.48e-07	chr3	46926252	CCDC12	NA	TRUE	CCDC12	intron
cg26559385	1.66291	10.3335	6.62e-10	3.48e-07	chr10	72738813	MCU	NA	NA	MCU	intron
cg15222091	-0.837929	-11.0801	6.64e-10	3.49e-07	chr6	167122581	CCR6;RP11-517H2.6	NA	NA	CCR6;CCR6	promoter;intron
cg08406480	-2.29703	-11.0786	6.68e-10	3.51e-07	chr9	72443980	NA	NA	NA	NA	NA
cg17023856	1.15215	10.3307	6.69e-10	3.51e-07	chr1	2105069	PRKCZ	shelf	NA	PRKCZ	intron
cg07068354	-1.46307	-11.0778	6.7e-10	3.51e-07	chr1	210246604	SERTAD4	NA	NA	SERTAD4	exon
cg25869938	1.39564	10.3294	6.72e-10	3.52e-07	chr6	21306068	NA	NA	NA	NA	NA
cg02743518	0.982734	10.3289	6.73e-10	3.53e-07	chr4	80097947	ANTXR2	NA	NA	ANTXR2	exon
cg02621376	-2.21261	-11.0755	6.76e-10	3.54e-07	chr1	84995620	MCOLN2	shore	NA	DNAI3;MCOLN2	1to5kb;intron
cg02989264	1.22039	10.3277	6.76e-10	3.54e-07	chr17	42891703	LINC00671;RNU6-287P	NA	NA	LINC00671	intron
cg07823315	1.44817	10.3273	6.77e-10	3.54e-07	chr12	101891106	DRAM1	NA	NA	DRAM1	intron
cg10218622	1.5151	10.3268	6.78e-10	3.54e-07	chr9	130238242	NA	NA	NA	NA	NA
cg03300649	-0.706212	-11.0732	6.81e-10	3.56e-07	chr16	28493628	APOBR;CLN3	shore	NA	CLN3;APOBR;CLN3;CLN3;CLN3;SNX29P2	promoter;1to5kb;1to5kb;5UTR;exon;intron
cg06821159	-1.16816	-11.0708	6.87e-10	3.58e-07	chr16	12677720	CPPED1	NA	NA	CPPED1	intron
cg08333463	1.09257	10.3212	6.92e-10	3.61e-07	chr5	172107788	STK10	NA	NA	STK10;STK10;STK10	promoter;exon;intron
cg12894524	-1.43609	-11.0686	6.93e-10	3.61e-07	chr12	116559264	MAP1LC3B2	NA	NA	MAP1LC3B2;MAP1LC3B2	promoter;exon
cg05923197	2.11319	10.3199	6.96e-10	3.62e-07	chr14	53952086	BMP4	island	NA	MIR5580;BMP4;BMP4	1to5kb;5UTR;exon
cg19907409	1.38191	10.3179	7e-10	3.64e-07	chr17	51098279	SPAG9	NA	NA	SPAG9	intron
cg03252770	-1.78636	-11.0631	7.07e-10	3.67e-07	chr4	153433202	NA	NA	NA	NA	NA
cg25583591	1.04746	10.3147	7.09e-10	3.68e-07	chr15	90047251	ZNF710	NA	NA	ZNF710	intron
cg00509765	1.51247	10.3128	7.14e-10	3.7e-07	chr5	136059078	TGFBI	NA	NA	TGFBI;TGFBI;TGFBI;TGFBI	promoter;1to5kb;exon;intron
cg13649561	1.25259	10.3109	7.19e-10	3.73e-07	chr22	46046223	LINC00899	shore	TRUE	LINC00899	1to5kb
cg16148390	0.861801	10.3091	7.23e-10	3.75e-07	chr16	57282647	PLLP	shore	NA	PLLP	intron
cg20154164	1.35265	10.3089	7.24e-10	3.75e-07	chr7	23292097	NA	NA	NA	NA	NA
cg04223924	1.50815	10.3086	7.25e-10	3.75e-07	chr2	97936009	TMEM131	NA	NA	TMEM131	intron
cg11998686	1.42716	10.3083	7.26e-10	3.75e-07	chr2	43460758	THADA	NA	NA	THADA	intron
cg10332898	1.07947	10.3073	7.28e-10	3.76e-07	chr16	16096805	ABCC1	NA	NA	ABCC1;ABCC1	1to5kb;intron
cg23875758	1.36889	10.3052	7.34e-10	3.79e-07	chr17	17812206	SREBF1	shore	NA	SREBF1;SREBF1;SREBF1	exon;intron;3UTR
cg04717485	-1.7451	-11.052	7.36e-10	3.8e-07	chr1	9426721	NA	shelf	TRUE	LINC02606	exon
cg13165240	1.01533	10.3012	7.45e-10	3.84e-07	chr17	3812449	NCBP3	NA	NA	NCBP3;NCBP3	exon;3UTR
cg21363377	1.06605	10.3008	7.46e-10	3.84e-07	chr7	128011480	SND1	NA	NA	SND1	intron
cg14892148	1.48228	10.3	7.48e-10	3.85e-07	chr20	48728667	PREX1	NA	TRUE	PREX1	intron
cg23976499	-2.01618	-11.047	7.5e-10	3.86e-07	chr10	11165564	CELF2	shore	NA	CELF2	exon
cg12621097	1.75793	10.2988	7.51e-10	3.86e-07	chr9	85536728	NA	NA	NA	NA	NA
cg18904648	1.14151	10.2974	7.55e-10	3.88e-07	chr11	121035517	TBCEL	NA	NA	TBCEL;TBCEL;TBCEL;TBCEL-TECTA	5UTR;exon;intron;intron
cg09416464	1.2174	10.2972	7.55e-10	3.88e-07	chr11	57358007	P2RX3	NA	NA	P2RX3	intron
cg07526439	1.33	10.2965	7.57e-10	3.89e-07	chr20	41301111	ZHX3	NA	NA	ZHX3;ZHX3;ZHX3	promoter;1to5kb;intron
cg08816563	-1.78714	-11.0433	7.6e-10	3.9e-07	chr12	67804270	NA	NA	NA	NA	NA
cg26898353	1.34628	10.2951	7.61e-10	3.9e-07	chr14	96512587	PAPOLA	NA	NA	PAPOLA	intron
cg07312601	-1.92891	-11.0415	7.65e-10	3.92e-07	chr1	19257393	MRTO4	NA	NA	MRTO4;MRTO4	promoter;intron
cg09043227	-1.97455	-11.0408	7.67e-10	3.92e-07	chr2	241966243	LINC01237	NA	NA	LINC01238;LINC01237;LINC01237	1to5kb;exon;intron
cg06516502	2.36894	10.292	7.7e-10	3.94e-07	chr22	27639210	NA	island	NA	NA	NA
cg21370522	-1.93995	-11.0387	7.73e-10	3.95e-07	chr6	31575442	TNF	NA	NA	TNF	promoter
cg04260676	1.1804	10.2906	7.74e-10	3.95e-07	chr1	1842883	GNB1	NA	NA	GNB1	intron
cg26996569	-2.12689	-11.0361	7.8e-10	3.98e-07	chr12	121391940	ANAPC5;RP11-711D18.2	NA	NA	ANAPC5	intron
cg15787807	1.17075	10.288	7.81e-10	3.98e-07	chr11	64741619	RASGRP2	shore	NA	RASGRP2;RASGRP2;RASGRP2	promoter;1to5kb;intron
cg13978081	1.63406	10.285	7.9e-10	4.03e-07	chr6	116631633	RSPH4A	NA	NA	RSPH4A	intron
cg11355029	1.04951	10.283	7.95e-10	4.05e-07	chr19	6276649	MLLT1	shelf	TRUE	MLLT1	intron
cg09274988	0.83907	10.2822	7.98e-10	4.06e-07	chr20	1329156	RP11-314N13.10;SDCBP2;SDCBP2-AS1	shelf	NA	SDCBP2;SDCBP2;SDCBP2-AS1;FKBP1A-SDCBP2	promoter;1to5kb;intron;intron
cg03480831	-1.85408	-11.0282	8.02e-10	4.08e-07	chr12	39629135	C12orf40	NA	NA	C12orf40	intron
cg08485187	-1.80452	-11.0273	8.05e-10	4.09e-07	chr2	25277177	DNMT3A	island	TRUE	DNMT3A	intron
cg19158590	0.909168	10.2783	8.09e-10	4.11e-07	chr10	119896150	SEC23IP	shelf	NA	MCMBP;SEC23IP	1to5kb;intron
cg13509731	-1.69444	-11.0235	8.16e-10	4.14e-07	chr2	203811725	NA	NA	NA	NA	NA
cg10021351	1.16286	10.2756	8.17e-10	4.15e-07	chr19	3404769	NFIC	island	TRUE	NFIC	intron
cg23553480	-2.67562	-11.023	8.18e-10	4.15e-07	chr2	233060565	INPP5D	island	NA	INPP5D	exon
cg09917274	-1.21232	-11.0219	8.21e-10	4.16e-07	chr2	151288314	NMI	shore	TRUE	NMI	intron
cg20408175	-0.941436	-11.0203	8.26e-10	4.18e-07	chr12	53299385	C12orf10;PFDN5;RP11-680A11.5	shore	NA	MYG1;MYG1;PFDN5;MYG1;PFDN5	promoter;1to5kb;exon;exon;3UTR
cg04378678	1.15812	10.2726	8.26e-10	4.18e-07	chr14	61532012	PRKCH;RP11-47I22.4	NA	NA	PRKCH	intron
cg09166556	1.57483	10.2699	8.34e-10	4.22e-07	chr1	156754485	HDGF;PRCC	shelf	NA	HDGF;PRCC;HDGF	1to5kb;intron;intron
cg08364283	1.13681	10.2698	8.34e-10	4.22e-07	chr12	120248787	PXN	NA	NA	PXN;PXN	promoter;intron
cg21225029	1.1528	10.2691	8.37e-10	4.22e-07	chr1	8871675	ENO1	NA	NA	ENO1;ENO1;ENO1	promoter;exon;intron
cg20891765	1.74395	10.2673	8.42e-10	4.25e-07	chr2	111912739	MERTK	NA	NA	MERTK	intron
cg14850831	1.47494	10.2661	8.46e-10	4.26e-07	chr22	24542743	GUCD1	NA	NA	GUCD1;GUCD1;GUCD1	exon;intron;3UTR
cg20962272	1.41693	10.2627	8.56e-10	4.32e-07	chr8	61672042	ASPH	NA	NA	ASPH	intron
cg16912696	1.3278	10.2624	8.57e-10	4.32e-07	chr5	36156611	SKP2	NA	NA	LMBRD2;SKP2	1to5kb;intron
cg21199093	1.96736	10.2616	8.6e-10	4.33e-07	chr1	35370408	ZMYM4	NA	NA	ZMYM4-AS1;ZMYM4	1to5kb;exon
cg15813293	1.77341	10.2614	8.6e-10	4.33e-07	chr6	37303421	TBC1D22B	NA	NA	TBC1D22B	intron
cg19954286	-1.52474	-11.0085	8.62e-10	4.33e-07	chr6	167122568	CCR6;RP11-517H2.6	NA	NA	CCR6;CCR6	promoter;intron
cg11857142	0.771623	10.2599	8.65e-10	4.34e-07	chr7	128042526	SND1	NA	NA	SND1	intron
cg10325253	-1.45504	-11.0048	8.74e-10	4.38e-07	chr17	60088935	WFDC21P	NA	NA	WFDC21P;WFDC21P;WFDC21P	promoter;1to5kb;intron
cg05681383	-1.74938	-11.0042	8.75e-10	4.39e-07	chr17	42760297	RAMP2;RAMP2-AS1	shore	NA	RAMP2;RAMP2;RAMP2-AS1	promoter;intron;intron
cg15066217	-1.4549	-11.0045	8.75e-10	4.39e-07	chr14	76930063	NA	NA	NA	NA	NA
cg04847110	1.24468	10.2564	8.76e-10	4.39e-07	chr15	40328243	NA	shelf	NA	NA	NA
cg24500821	-1.60144	-11.0029	8.8e-10	4.4e-07	chr10	17428940	ST8SIA6	NA	TRUE	ST8SIA6-AS1;ST8SIA6	intron;intron
cg08400728	1.58668	10.2527	8.88e-10	4.44e-07	chr1	68142374	GNG12-AS1;WLS	NA	NA	WLS;GNG12-AS1;WLS	1to5kb;intron;intron
cg07190553	-1.91913	-11	8.89e-10	4.44e-07	chr9	7976529	NA	NA	TRUE	NA	NA
cg08081059	1.73169	10.2518	8.91e-10	4.45e-07	chr17	48246846	SKAP1	NA	NA	SKAP1	intron
cg13335388	-1.15318	-10.9955	9.04e-10	4.51e-07	chr6	31582464	LTB	shore	NA	LTB;LST1;LTB	promoter;1to5kb;intron
cg27199725	1.48835	10.2477	9.04e-10	4.51e-07	chr3	4656048	ITPR1	NA	NA	ITPR1	intron
cg21852208	1.05336	10.2474	9.05e-10	4.51e-07	chr10	50470900	SGMS1	NA	NA	SGMS1;SGMS1	1to5kb;intron
cg23486701	1.64499	10.247	9.06e-10	4.52e-07	chr2	54562354	SPTBN1	shelf	NA	SPTBN1	intron
cg11819909	1.11468	10.2456	9.11e-10	4.54e-07	chr15	77161019	PEAK1	NA	NA	PEAK1	intron
cg25821633	2.00279	10.2448	9.14e-10	4.55e-07	chr11	33058084	TCP11L1	NA	NA	TCP11L1;TCP11L1	exon;3UTR
cg15133570	1.60618	10.243	9.2e-10	4.57e-07	chr2	42234350	EML4	NA	NA	EML4	intron
cg01492909	1.31399	10.2427	9.21e-10	4.57e-07	chr11	2376581	CD81;CD81-AS1	shore	NA	CD81;CD81;CD81;CD81-AS1	promoter;1to5kb;intron;intron
cg27630863	-2.09676	-10.9898	9.23e-10	4.58e-07	chr18	47901789	SMAD2	NA	NA	SMAD2;SMAD2	1to5kb;intron
cg02138331	1.37567	10.242	9.23e-10	4.58e-07	chr20	34306169	AHCY	shelf	NA	AHCY;AHCY	1to5kb;intron
cg10765521	1.86061	10.2419	9.23e-10	4.58e-07	chr10	73819889	CAMK2G	NA	NA	CAMK2G;CAMK2G	1to5kb;intron
cg18625738	-1.76163	-10.9887	9.26e-10	4.59e-07	chr1	109906364	NA	NA	TRUE	CSF1	1to5kb
cg14662750	1.77562	10.2385	9.35e-10	4.63e-07	chr6	15279793	JARID2	NA	NA	JARID2	intron
cg18938709	1.50885	10.2383	9.35e-10	4.63e-07	chr15	80967640	MESD	NA	NA	MESD	intron
cg15814766	1.21918	10.2375	9.38e-10	4.64e-07	chr17	2237648	SMG6	NA	NA	SMG6;SMG6	promoter;intron
cg12879539	1.32422	10.237	9.4e-10	4.64e-07	chrX	45748032	MIR222;MIR222HG	NA	NA	MIR222;MIR221	promoter;1to5kb
cg02005758	1.11749	10.2363	9.42e-10	4.65e-07	chr3	128735887	RAB7A	NA	NA	RAB7A	intron
cg04419883	1.56532	10.2358	9.44e-10	4.66e-07	chr16	85573956	NA	NA	NA	GSE1	intron
cg21027697	-1.31679	-10.9821	9.49e-10	4.68e-07	chr6	36757435	CPNE5	NA	NA	CPNE5;CPNE5	promoter;intron
cg16304656	-2.1112	-10.9821	9.49e-10	4.68e-07	chr7	601700	AC147651.4;PRKAR1B	shelf	NA	PRKAR1B-AS1;PRKAR1B	1to5kb;intron
cg06871213	-1.43427	-10.9813	9.51e-10	4.69e-07	chr16	10877393	CIITA;RP11-876N24.2	shore	NA	CIITA;CIITA	1to5kb;intron
cg15715903	1.67963	10.2327	9.54e-10	4.7e-07	chr1	68461140	NA	NA	NA	NA	NA
cg00490406	-2.01927	-10.9805	9.54e-10	4.7e-07	chr1	159076983	AIM2	NA	NA	AIM2;AIM2;AIM2	promoter;1to5kb;intron
cg19755435	-1.89229	-10.9784	9.61e-10	4.72e-07	chr14	88006657	GPR65	NA	TRUE	GPR65	intron
cg26109145	2.08001	10.2287	9.69e-10	4.76e-07	chr17	81072077	BAIAP2	shore	NA	BAIAP2	intron
cg01821345	1.80358	10.2271	9.74e-10	4.78e-07	chr17	42255129	STAT5B	NA	NA	STAT5B	intron
cg08286700	1.16874	10.226	9.78e-10	4.8e-07	chr2	30955917	GALNT14	NA	NA	GALNT14;GALNT14;GALNT14	promoter;exon;3UTR
cg05351447	1.53981	10.2252	9.81e-10	4.81e-07	chr10	117361093	PDZD8	NA	NA	PDZD8	intron
cg25919571	1.75899	10.2237	9.86e-10	4.83e-07	chr15	41018791	INO80;RP11-540O11.4;RP11-540O11.8	NA	NA	INO80	intron
cg26985878	0.907624	10.2218	9.93e-10	4.86e-07	chr17	81841673	RP11-498C9.2	island	NA	NA	NA
cg02878195	-1.97488	-10.9692	9.94e-10	4.86e-07	chr2	20424967	NA	NA	TRUE	NA	NA
cg07469815	1.44602	10.2202	9.99e-10	4.88e-07	chr2	173184504	MAP3K20-AS1;pk	NA	NA	MAP3K20;MAP3K20-AS1	intron;intron
cg02459648	1.68561	10.2191	1e-09	4.9e-07	chr12	104219504	TXNRD1	shelf	TRUE	TXNRD1	intron
cg02882487	1.37396	10.2187	1e-09	4.9e-07	chr8	28703141	EXTL3	shore	NA	EXTL3-AS1;EXTL3	1to5kb;intron
cg05209306	-0.950353	-10.9663	1e-09	4.9e-07	chr19	39408736	ZFP36	shore	NA	PLEKHG2;ZFP36;ZFP36	1to5kb;exon;3UTR
cg12255995	-1.90044	-10.9658	1.01e-09	4.91e-07	chr19	1132538	SBNO2	NA	NA	SBNO2;SBNO2	promoter;intron
cg04147969	1.6719	10.2164	1.01e-09	4.94e-07	chr15	70140208	NA	NA	NA	NA	NA
cg24283921	-1.82316	-10.9623	1.02e-09	4.96e-07	chr11	10455914	AMPD3	NA	NA	AMPD3;AMPD3	promoter;intron
cg02056751	1.10895	10.2139	1.02e-09	4.97e-07	chr11	2299417	C11orf21	NA	NA	TSPAN32;C11orf21	1to5kb;intron
cg14333911	-1.90443	-10.961	1.02e-09	4.98e-07	chr2	109213739	SH3RF3	NA	TRUE	SH3RF3	intron
cg12682228	-1.49371	-10.9608	1.02e-09	4.98e-07	chr1	116848002	NA	NA	NA	NA	NA
cg00268086	-1.76039	-10.9597	1.03e-09	5e-07	chr17	5584056	NLRP1	NA	NA	NLRP1;NLRP1;NLRP1;NLRP1	promoter;5UTR;exon;intron
cg16283183	1.43329	10.2115	1.03e-09	5e-07	chr3	45677313	LIMD1	NA	NA	LIMD1;LIMD1-AS1;LIMD1	exon;exon;3UTR
cg04108706	1.07722	10.2101	1.04e-09	5.02e-07	chr1	180157385	QSOX1	shore	NA	QSOX1	intron
cg09379609	2.23806	10.21	1.04e-09	5.02e-07	chr19	14085825	C19orf67	island	NA	C19orf67;C19orf67	promoter;exon
cg17452310	-1.28036	-10.9571	1.04e-09	5.03e-07	chr13	36310669	SPART	NA	NA	SPART	intron
cg24824472	1.1749	10.2092	1.04e-09	5.03e-07	chr6	111789840	FYN	NA	NA	FYN	intron
cg22983257	-1.02685	-10.9564	1.04e-09	5.04e-07	chr5	170312621	CTB-114C7.4	NA	NA	LOC100128059;LINC01366	exon;intron
cg09631193	-1.64559	-10.9558	1.04e-09	5.04e-07	chr10	71495268	CDH23	NA	NA	CDH23	intron
cg12431087	1.27543	10.2075	1.05e-09	5.05e-07	chr3	71305971	FOXP1	NA	NA	FOXP1;FOXP1;FOXP1;FOXP1;EIF4E3	1to5kb;5UTR;exon;intron;intron
cg15911153	2.65423	10.2047	1.06e-09	5.1e-07	chr5	139395094	PROB1	island	NA	PROB1;PROB1	5UTR;exon
cg03278861	2.09534	10.2042	1.06e-09	5.11e-07	chr22	46581668	GRAMD4	shelf	NA	GRAMD4	intron
cg06629279	1.53168	10.2039	1.06e-09	5.11e-07	chr1	205715002	NUCKS1	NA	NA	NUCKS1;NUCKS1	exon;3UTR
cg25389328	0.952052	10.2017	1.07e-09	5.15e-07	chr17	40065809	THRA	shelf	NA	THRA;MED24;THRA	1to5kb;1to5kb;intron
cg21006866	-2.19104	-10.9462	1.08e-09	5.2e-07	chr17	3763631	ITGAE	NA	NA	ITGAE	intron
cg23733384	2.39637	10.1955	1.09e-09	5.25e-07	chr1	228158646	GJC2	island	NA	GJC2	exon
cg21213593	-1.42916	-10.943	1.09e-09	5.25e-07	chr5	124649675	ZNF608	shelf	NA	ZNF608;ZNF608	5UTR;exon
cg20454869	1.075	10.1956	1.09e-09	5.25e-07	chr22	37898978	NA	NA	TRUE	NA	NA
cg24106132	1.42905	10.1947	1.09e-09	5.26e-07	chr11	33344842	HIPK3	NA	NA	HIPK3	intron
cg13449332	-1.6096	-10.9421	1.1e-09	5.26e-07	chr1	178056492	NA	NA	NA	NA	NA
cg10551296	1.29104	10.1924	1.1e-09	5.3e-07	chr9	124391241	PSMB7	NA	NA	PSMB7	intron
cg11744787	-0.925707	-10.9393	1.11e-09	5.31e-07	chr10	45253428	NA	NA	NA	NA	NA
cg22029587	-1.89109	-10.9387	1.11e-09	5.31e-07	chr2	233060291	INPP5D	shore	NA	INPP5D;INPP5D;INPP5D	promoter;5UTR;exon
cg21838115	-1.26419	-10.9387	1.11e-09	5.31e-07	chr6	45677699	NA	NA	TRUE	NA	NA
cg15230985	1.38539	10.1873	1.12e-09	5.38e-07	chr17	80780087	RPTOR	NA	NA	RPTOR	intron
cg27235313	-1.01616	-10.9342	1.13e-09	5.39e-07	chr1	114150258	SYT6	shelf	NA	SYT6	intron
cg02261780	1.96471	10.1863	1.13e-09	5.39e-07	chr19	3097730	GNA11	island	NA	GNA11	intron
cg17819085	-1.48872	-10.9339	1.13e-09	5.39e-07	chr1	234987056	NA	NA	TRUE	NA	NA
cg07135931	-0.856068	-10.9337	1.13e-09	5.39e-07	chr11	69418045	NA	NA	NA	NA	NA
cg08545501	1.30782	10.1856	1.13e-09	5.4e-07	chr16	23423841	COG7	NA	NA	COG7	intron
cg01419035	1.46243	10.1846	1.14e-09	5.41e-07	chr22	50061151	MLC1	shelf	NA	TTLL8;MLC1;MLC1	1to5kb;exon;3UTR
cg00258198	1.28774	10.1839	1.14e-09	5.42e-07	chr3	53165021	PRKCD	shelf	NA	PRKCD;PRKCD;PRKCD	promoter;1to5kb;intron
cg11231701	1.49847	10.1839	1.14e-09	5.42e-07	chr20	33358904	CDK5RAP1	NA	NA	CDK5RAP1;CDK5RAP1	exon;3UTR
cg00957585	-2.35118	-10.9305	1.14e-09	5.44e-07	chr15	85646599	AKAP13;RP11-815J21.4	NA	NA	AKAP13	intron
cg13867370	-1.48712	-10.9302	1.14e-09	5.44e-07	chr9	68974647	PIP5K1B	NA	NA	PIP5K1B	intron
cg24062389	1.36909	10.1808	1.15e-09	5.47e-07	chr13	102826097	BIVM;BIVM-ERCC5	NA	NA	BIVM-ERCC5;BIVM	intron;intron
cg04057288	1.23225	10.1807	1.15e-09	5.47e-07	chr9	127741910	AL162426.1;SH2D3C	NA	NA	SH2D3C	exon
cg18038415	1.27252	10.1804	1.15e-09	5.47e-07	chr8	125541030	RP11-136O12.2	NA	NA	NA	NA
cg09131500	1.653	10.1798	1.16e-09	5.48e-07	chr13	46587292	LRCH1	NA	NA	LRCH1	intron
cg21991536	0.910231	10.1765	1.17e-09	5.54e-07	chr20	32448920	NOL4L;RP5-1184F4.5	NA	NA	NOL4L	intron
cg01132150	1.28214	10.1759	1.17e-09	5.55e-07	chr5	132446797	C5orf56	NA	NA	RAD50;IRF1-AS1;RAD50	1to5kb;intron;intron
cg27607843	0.736062	10.1754	1.17e-09	5.56e-07	chr16	68091279	NFATC3;RP11-67A1.2	NA	NA	NFATC3	intron
cg17665121	-1.53687	-10.9226	1.18e-09	5.56e-07	chr4	37892734	TBC1D1	shore	TRUE	TBC1D1	intron
cg06884055	-1.92848	-10.9224	1.18e-09	5.56e-07	chr14	73696951	DNAL1	NA	NA	DNAL1;DNAL1	exon;3UTR
cg02097767	-1.86403	-10.9218	1.18e-09	5.57e-07	chr18	9095345	NA	NA	TRUE	NA	NA
cg14673904	-2.01386	-10.9212	1.18e-09	5.58e-07	chr12	46215280	SLC38A1	NA	TRUE	SLC38A1	intron
cg05122957	-0.992398	-10.9206	1.18e-09	5.59e-07	chr3	113254695	BOC	NA	NA	BOC	intron
cg23683800	-1.55992	-10.9193	1.19e-09	5.61e-07	chr10	113326344	NA	NA	TRUE	NA	NA
cg18038894	1.15454	10.1702	1.2e-09	5.63e-07	chr17	50429024	ACSF2	shelf	NA	ACSF2	intron
cg10586255	1.01806	10.1702	1.2e-09	5.63e-07	chr3	185822619	IGF2BP2	shore	NA	IGF2BP2;IGF2BP2	1to5kb;intron
cg09071093	1.41165	10.168	1.21e-09	5.67e-07	chr12	57472204	GLI1	shelf	NA	GLI1;GLI1	exon;3UTR
cg14013103	-1.41753	-10.9124	1.22e-09	5.73e-07	chr19	42199457	DEDD2	island	NA	POU2F2;DEDD2	1to5kb;exon
cg25882256	2.10985	10.1647	1.22e-09	5.73e-07	chr1	24931268	RUNX3	island	NA	RUNX3;RUNX3;RUNX3	promoter;1to5kb;intron
cg01963175	-2.06925	-10.9124	1.22e-09	5.73e-07	chr3	187919230	NA	NA	TRUE	NA	NA
cg13915607	0.992225	10.1623	1.23e-09	5.78e-07	chr5	75575057	POLK	NA	NA	POLK	intron
cg12199996	1.71931	10.1615	1.23e-09	5.79e-07	chr7	151062546	SLC4A2	shelf	NA	SLC4A2;CDK5;SLC4A2	promoter;1to5kb;intron
cg05068615	1.26675	10.1602	1.24e-09	5.81e-07	chr11	1503992	NA	NA	NA	MOB2	1to5kb
cg26567697	-2.03858	-10.9067	1.24e-09	5.83e-07	chr16	28555897	SGF29	shore	NA	SNX29P2;SGF29;NUPR1;SULT1A2	intron;intron;intron;intron
cg07601281	1.13017	10.1587	1.25e-09	5.84e-07	chr12	113162339	DDX54	NA	NA	DDX54;MIR7106;DDX54	promoter;1to5kb;intron
cg03570829	-2.49173	-10.9058	1.25e-09	5.84e-07	chr7	90617702	CDK14	NA	NA	CDK14	intron
cg11948874	1.15845	10.1573	1.25e-09	5.85e-07	chr20	37518925	BLCAP	shore	NA	NNAT;BLCAP;BLCAP	1to5kb;exon;intron
cg02646595	-1.20455	-10.9049	1.25e-09	5.85e-07	chr19	38615408	MAP4K1	shelf	NA	MAP4K1;EIF3K;MAP4K1;MAP4K1	promoter;1to5kb;1to5kb;intron
cg01280138	-1.99671	-10.9048	1.25e-09	5.85e-07	chr11	61111988	CD5	NA	TRUE	CD5	intron
cg06104764	1.31981	10.1509	1.28e-09	5.98e-07	chr4	76201067	SCARB2	NA	NA	SCARB2	intron
cg06542172	1.12388	10.1482	1.29e-09	6.04e-07	chr16	66153118	NA	NA	NA	NA	NA
cg18919659	0.801509	10.1476	1.3e-09	6.05e-07	chr22	42947078	PACSIN2	NA	NA	PACSIN2;PACSIN2;PACSIN2	promoter;1to5kb;intron
cg00093042	1.45644	10.1474	1.3e-09	6.05e-07	chr14	104932090	PLD4	island	NA	PLD4;PLD4	promoter;exon
cg22158603	0.98673	10.1471	1.3e-09	6.05e-07	chr16	337629	AXIN1	NA	NA	AXIN1	intron
cg11100157	1.33055	10.1467	1.3e-09	6.06e-07	chr5	16737940	MYO10	NA	NA	MYO10	intron
cg24597457	1.53071	10.1463	1.3e-09	6.06e-07	chr7	129388800	AHCYL2	NA	NA	AHCYL2;AHCYL2	promoter;intron
cg26379531	-1.22121	-10.8933	1.31e-09	6.07e-07	chr11	96207785	MAML2	NA	TRUE	MAML2	intron
cg05824215	-1.45733	-10.8925	1.31e-09	6.08e-07	chr6	167122558	CCR6;RP11-517H2.6	NA	NA	CCR6;CCR6	promoter;intron
cg25804146	1.31596	10.1423	1.32e-09	6.14e-07	chr19	6822443	VAV1	NA	NA	VAV1;VAV1	exon;intron
cg08928408	1.63528	10.1413	1.33e-09	6.15e-07	chr3	149736319	WWTR1	NA	NA	WWTR1	intron
cg10516886	-1.66157	-10.8889	1.33e-09	6.15e-07	chr1	110872610	CD53	NA	NA	CD53;CD53	promoter;intron
cg25000618	1.46143	10.1401	1.33e-09	6.17e-07	chr18	36786913	TPGS2	NA	NA	TPGS2;TPGS2;TPGS2	exon;intron;3UTR
cg21581415	0.970436	10.1382	1.34e-09	6.21e-07	chr3	47419294	SCAP	shore	NA	SCAP	intron
cg16719404	-2.10953	-10.8853	1.34e-09	6.22e-07	chr1	116753620	CD2	NA	NA	CD2	promoter
cg11828163	1.70008	10.1372	1.35e-09	6.23e-07	chr7	5491378	FBXL18	shelf	NA	FBXL18;FBXL18	exon;intron
cg19358202	2.04298	10.1367	1.35e-09	6.23e-07	chr1	41020430	SLFNL1;SLFNL1-AS1	shelf	NA	SLFNL1;SLFNL1-AS1	exon;intron
cg16655795	0.926954	10.1336	1.36e-09	6.3e-07	chr19	42393086	NA	shelf	NA	LOC101930071;LIPE-AS1;CNFN	1to5kb;1to5kb;1to5kb
cg12121983	0.995761	10.1335	1.36e-09	6.3e-07	chr17	1484288	MYO1C	shore	NA	MYO1C;MYO1C;MYO1C	1to5kb;5UTR;exon
cg23924737	1.45727	10.1333	1.37e-09	6.3e-07	chr17	57851392	MRPS23	shore	NA	MRPS23	1to5kb
cg03633861	1.58183	10.1333	1.37e-09	6.3e-07	chr1	9071795	SLC2A5	NA	NA	SLC2A5;SLC2A5;SLC2A5	promoter;1to5kb;intron
cg14071298	-1.63647	-10.8781	1.38e-09	6.36e-07	chr2	42105908	NA	shelf	TRUE	NA	NA
cg06292124	2.20363	10.1294	1.38e-09	6.37e-07	chr12	52014736	GRASP	island	NA	TAMALIN	exon
cg08310837	1.02071	10.1294	1.38e-09	6.37e-07	chr16	67538957	CTD-2012K14.2;RIPOR1	shore	NA	RIPOR1;RIPOR1;RIPOR1	promoter;1to5kb;intron
cg04886221	-1.66655	-10.8769	1.39e-09	6.37e-07	chr1	27343238	SYTL1	NA	NA	SYTL1;SYTL1;SYTL1;SYTL1	1to5kb;5UTR;exon;intron
cg15312908	-1.07512	-10.8772	1.38e-09	6.37e-07	chr16	14357459	NA	NA	NA	NA	NA
cg06475653	1.32738	10.1289	1.39e-09	6.37e-07	chr12	47718575	ENDOU;RP1-197B17.3	NA	NA	ENDOU;ENDOU	promoter;intron
cg08241785	1.46582	10.1278	1.39e-09	6.39e-07	chr5	76623456	F2RL2;IQGAP2	NA	NA	F2RL2;IQGAP2	promoter;intron
cg00336938	1.75415	10.125	1.41e-09	6.45e-07	chr19	3372668	NFIC	shelf	NA	NFIC	intron
cg13047308	1.20788	10.1239	1.41e-09	6.47e-07	chr11	47449787	RAPSN	NA	NA	RAPSN	promoter
cg03716353	1.62927	10.1238	1.41e-09	6.47e-07	chr3	195105468	XXYLT1	NA	NA	XXYLT1	intron
cg07661480	1.65513	10.1221	1.42e-09	6.51e-07	chr18	48921367	SMAD7	island	NA	SMAD7;SMAD7	exon;3UTR
cg13701910	-0.777566	-10.8691	1.42e-09	6.52e-07	chr10	4132176	NA	NA	TRUE	NA	NA
cg27599405	1.55925	10.1209	1.43e-09	6.52e-07	chr17	59334191	YPEL2	shore	NA	YPEL2	intron
cg24559261	1.70694	10.1209	1.43e-09	6.52e-07	chr11	126307836	DCPS	shelf	NA	DCPS	intron
cg21406271	2.12525	10.1204	1.43e-09	6.53e-07	chr1	24931591	RUNX3	island	NA	RUNX3;RUNX3	1to5kb;intron
cg17032689	-1.35875	-10.8677	1.43e-09	6.54e-07	chr11	102304852	RP11-864G5.7	NA	TRUE	NA	NA
cg06316398	1.48951	10.1189	1.44e-09	6.56e-07	chr9	7961264	RP11-29B9.2	NA	NA	NA	NA
cg21693464	-1.83048	-10.8664	1.44e-09	6.56e-07	chr11	60986181	CD6;RNU6-933P	NA	TRUE	CD6	intron
cg04441687	1.47468	10.1182	1.44e-09	6.57e-07	chr11	86158280	NA	NA	NA	NA	NA
cg10613387	-1.82066	-10.8621	1.46e-09	6.65e-07	chr8	37880925	RAB11FIP1	NA	TRUE	RAB11FIP1;RAB11FIP1	1to5kb;intron
cg18205668	-1.82239	-10.8619	1.46e-09	6.65e-07	chr7	45027296	CCM2	NA	NA	CCM2;CCM2;CCM2;CCM2	promoter;5UTR;exon;intron
cg16111085	1.66973	10.1137	1.46e-09	6.66e-07	chr15	98683266	IGF1R	NA	NA	IGF1R	intron
cg04584206	1.26283	10.1135	1.47e-09	6.66e-07	chr8	22564834	SORBS3	shore	NA	SORBS3;SORBS3;SORBS3;SORBS3	promoter;1to5kb;exon;intron
cg12031524	-1.95353	-10.8607	1.47e-09	6.67e-07	chr8	81484155	FABP4;RP11-157I4.4	NA	NA	FABP4;FABP4	promoter;1to5kb
cg04935656	1.34668	10.1121	1.47e-09	6.69e-07	chr11	64384186	NA	NA	NA	NA	NA
cg15449898	-1.80529	-10.8592	1.48e-09	6.7e-07	chr6	53647581	NA	shelf	NA	NA	NA
cg01071534	-1.46523	-10.8588	1.48e-09	6.7e-07	chr21	44965657	FAM207A	shore	TRUE	FAM207A	intron
cg05163007	1.96572	10.1098	1.49e-09	6.73e-07	chr6	15268362	JARID2	NA	NA	JARID2	intron
cg17926504	-1.66336	-10.8561	1.49e-09	6.76e-07	chr2	195559657	NA	NA	TRUE	NA	NA
cg00891661	-2.00403	-10.8542	1.5e-09	6.8e-07	chr8	128251979	NA	NA	TRUE	NA	NA
cg07913190	1.14727	10.1067	1.5e-09	6.8e-07	chr10	87060480	GLUD1	NA	NA	GLUD1;GLUD1;GLUD1	promoter;exon;intron
cg24874003	1.58297	10.1064	1.5e-09	6.8e-07	chr19	2602616	GNG7	NA	NA	GNG7	intron
cg26267259	1.69964	10.1055	1.51e-09	6.81e-07	chr7	157615128	AC005481.5;PTPRN2	shore	NA	PTPRN2	intron
cg19437677	1.66739	10.103	1.52e-09	6.87e-07	chr1	154155384	NUP210L;TPM3	NA	NA	NUP210L;TPM3;TPM3	promoter;exon;3UTR
cg09245115	1.60504	10.1016	1.53e-09	6.9e-07	chr13	46135655	LCP1	NA	NA	CPB2-AS1;LCP1	intron;intron
cg13940723	1.44781	10.0979	1.55e-09	6.99e-07	chr7	37198667	ELMO1	NA	NA	ELMO1;ELMO1	1to5kb;intron
cg12350196	1.61599	10.0978	1.55e-09	6.99e-07	chr3	122232338	CASR	shore	NA	CASR	intron
cg14759482	0.945724	10.0972	1.55e-09	7e-07	chr13	113626539	TFDP1	shore	NA	TFDP1	intron
cg00795812	-1.25874	-10.8425	1.57e-09	7.05e-07	chr2	241859857	PDCD1	shelf	TRUE	PDCD1	promoter
cg07263012	0.879814	10.094	1.57e-09	7.07e-07	chr10	43151571	CSGALNACT2	NA	NA	CSGALNACT2	intron
cg05459163	1.2603	10.093	1.58e-09	7.09e-07	chr14	91945560	FBLN5	shore	NA	FBLN5	intron
cg19617213	-1.67168	-10.84	1.58e-09	7.1e-07	chr19	1074927	ARHGAP45	island	NA	ARHGAP45;ARHGAP45	1to5kb;intron
cg02378355	0.932561	10.0923	1.58e-09	7.1e-07	chr9	93528530	FAM120A	NA	NA	FAM120A;FAM120A;FAM120A	promoter;1to5kb;intron
cg13120521	-1.19013	-10.8386	1.59e-09	7.13e-07	chr4	10673883	CLNK	NA	NA	CLNK	intron
cg12712122	-2.14841	-10.8382	1.59e-09	7.13e-07	chr6	87725594	NA	NA	TRUE	NA	NA
cg00041401	-1.89826	-10.8379	1.59e-09	7.14e-07	chr1	113871786	AP4B1-AS1;PTPN22	NA	NA	PTPN22;AP4B1-AS1	promoter;intron
cg26537568	1.03994	10.0888	1.6e-09	7.17e-07	chr20	33716565	PXMP4	shelf	NA	PXMP4	intron
cg15569052	-2.07979	-10.8347	1.61e-09	7.21e-07	chr4	2812395	SH3BP2	NA	NA	SH3BP2;SH3BP2;SH3BP2	5UTR;exon;intron
cg00484421	-1.70621	-10.8345	1.61e-09	7.21e-07	chr7	8126380	ICA1	NA	TRUE	ICA1	intron
cg07004907	1.2392	10.0864	1.61e-09	7.22e-07	chr11	733086	NA	shore	NA	NA	NA
cg01996439	1.39406	10.086	1.62e-09	7.23e-07	chr10	102456509	RPARP-AS1	NA	NA	MFSD13A;C10orf95;C10orf95-AS1	1to5kb;1to5kb;intron
cg19106809	-1.63033	-10.8328	1.62e-09	7.24e-07	chr12	108700884	CORO1C	NA	NA	CORO1C;CORO1C	1to5kb;intron
cg12275410	1.38945	10.0846	1.63e-09	7.25e-07	chr10	133309735	PRAP1;TUBGCP2;ZNF511	island	NA	TUBGCP2;ZNF511;PRAP1;TUBGCP2	promoter;intron;intron;intron
cg27466532	1.72951	10.0838	1.63e-09	7.27e-07	chr11	47449848	RAPSN	NA	NA	RAPSN	promoter
cg25842181	1.14191	10.0833	1.63e-09	7.28e-07	chr9	98182993	CORO2A	NA	NA	CORO2A	intron
cg06697540	-1.70797	-10.8302	1.64e-09	7.29e-07	chr10	123773409	CPXM2	NA	NA	CPXM2	intron
cg20861716	-2.16397	-10.8296	1.64e-09	7.31e-07	chr8	29499512	NA	NA	NA	NA	NA
cg06596806	-1.28414	-10.8291	1.64e-09	7.31e-07	chr16	66516275	RP11-403P17.5;TK2	NA	NA	TK2;BEAN1-AS1;TK2	1to5kb;intron;intron
cg17476701	-1.84799	-10.8277	1.65e-09	7.35e-07	chr6	30683786	AL662797.1;PPP1R18	shelf	TRUE	PPP1R18	intron
cg23069057	1.69678	10.0793	1.66e-09	7.36e-07	chr4	14865692	LINC00504	shelf	NA	LINC00504	intron
cg06830450	2.47338	10.077	1.67e-09	7.42e-07	chr12	57727221	AGAP2;AGAP2-AS1	island	NA	AGAP2-AS1;AGAP2	exon;exon
cg01916357	-0.761612	-10.8211	1.69e-09	7.51e-07	chr20	50033757	NA	NA	TRUE	NA	NA
cg14434109	1.09883	10.0719	1.7e-09	7.54e-07	chr9	134054549	BRD3;RP11-374P20.4	shore	NA	BRD3;BRD3;LOC100130548;BRD3	promoter;1to5kb;intron;intron
cg03334072	-2.05145	-10.8191	1.7e-09	7.55e-07	chr7	150738691	GIMAP1-GIMAP5;GIMAP5	NA	NA	GIMAP5;GIMAP5;GIMAP1-GIMAP5;GIMAP5	1to5kb;exon;intron;intron
cg03745755	-1.53546	-10.8188	1.7e-09	7.55e-07	chr15	31488325	OTUD7A	shelf	TRUE	OTUD7A	intron
cg27044597	1.45283	10.0698	1.71e-09	7.59e-07	chr5	136058698	TGFBI	NA	NA	TGFBI;TGFBI;TGFBI	promoter;1to5kb;intron
cg00372928	-1.67288	-10.8173	1.71e-09	7.59e-07	chr6	7618642	NA	NA	TRUE	NA	NA
cg11399589	0.930466	10.069	1.72e-09	7.6e-07	chr20	37519147	BLCAP	shore	NA	NNAT;BLCAP;BLCAP	1to5kb;exon;intron
cg08125287	1.42934	10.0687	1.72e-09	7.6e-07	chr22	49833818	RP3-522J7.6	NA	NA	NA	NA
cg21449569	1.85345	10.0682	1.72e-09	7.61e-07	chr19	2276323	LLfos-48D6.2;PEAK3	island	NA	PEAK3;SPPL2B	exon;intron
cg11421663	-1.86106	-10.8158	1.72e-09	7.61e-07	chr2	64607206	LINC02579	shore	NA	LINC02579;LINC02579	promoter;intron
cg10851648	1.77239	10.0665	1.73e-09	7.65e-07	chr7	39754783	LINC00265	NA	NA	LINC00265	intron
cg10983489	1.0356	10.0651	1.74e-09	7.68e-07	chr16	30113874	GDPD3	NA	NA	GDPD3;GDPD3	promoter;1to5kb
cg15503403	1.68605	10.0635	1.75e-09	7.72e-07	chr8	141161138	DENND3	NA	NA	DENND3	intron
cg18034209	-0.972851	-10.8107	1.75e-09	7.73e-07	chr3	34262400	AC018359.1;AC123023.1	NA	NA	NA	NA
cg19493336	-2.18791	-10.8103	1.76e-09	7.74e-07	chr9	88323025	RP11-350G13.1	NA	NA	NA	NA
cg09873533	1.40904	10.0618	1.76e-09	7.75e-07	chr2	113694616	AC017074.2	NA	NA	NA	NA
cg05046816	1.03401	10.0618	1.76e-09	7.75e-07	chr17	10008383	GAS7	NA	NA	GAS7	intron
cg21549155	0.56147	10.0616	1.76e-09	7.75e-07	chr3	127599301	MCM2;TPRA1	shore	NA	MCM2;MCM2;TPRA1;MCM2;MCM2;MCM2	promoter;1to5kb;1to5kb;5UTR;exon;intron
cg02657012	-2.12504	-10.8087	1.77e-09	7.76e-07	chr6	32845188	PSMB8;PSMB8-AS1;PSMB9	shore	NA	PSMB8;PSMB8;PSMB8-AS1;PSMB9	promoter;1to5kb;intron;intron
cg11234839	-2.11082	-10.8078	1.77e-09	7.78e-07	chr4	184268095	AC079080.1	NA	TRUE	NA	NA
cg24782497	-1.30238	-10.8062	1.78e-09	7.82e-07	chr19	18274599	IQCN	NA	NA	IQCN	promoter
cg03130962	1.33076	10.0562	1.8e-09	7.89e-07	chr6	31143311	CCHCR1	NA	NA	PSORS1C2;CCHCR1;CCHCR1;CCHCR1	1to5kb;exon;intron;3UTR
cg24742298	-2.01751	-10.8025	1.81e-09	7.92e-07	chr17	28982468	PIPOX;SEZ6	shelf	NA	SEZ6;PIPOX;SEZ6	promoter;intron;intron
cg26403045	1.32742	10.053	1.82e-09	7.96e-07	chr16	2526369	AMDHD2;RP11-20I23.3	shore	NA	AMDHD2;AMDHD2	1to5kb;intron
cg14305183	0.681738	10.0529	1.82e-09	7.96e-07	chr3	127803803	MGLL	NA	TRUE	MGLL;MGLL	1to5kb;intron
cg09837037	2.22236	10.0499	1.84e-09	8.04e-07	chr5	1201487	SLC6A19	island	NA	SLC6A19	promoter
cg06370372	-0.943388	-10.7962	1.85e-09	8.08e-07	chr2	177166593	AC079305.8	NA	NA	NA	NA
cg09742465	-1.66068	-10.7945	1.86e-09	8.12e-07	chr2	8478024	NA	NA	NA	LINC01814	intron
cg23845009	1.87147	10.0459	1.87e-09	8.15e-07	chr11	34302131	ABTB2	NA	NA	ABTB2	intron
cg08159742	1.0147	10.0439	1.88e-09	8.2e-07	chr11	126405733	ST3GAL4	NA	NA	ST3GAL4;ST3GAL4;ST3GAL4	promoter;1to5kb;intron
cg14042988	-2.10423	-10.7913	1.88e-09	8.2e-07	chr15	39427252	RP11-624L4.1	NA	NA	NA	NA
cg21998046	-1.98699	-10.7909	1.88e-09	8.21e-07	chr4	89298201	GPRIN3	NA	NA	GPRIN3	intron
cg09283219	-2.21984	-10.7903	1.89e-09	8.22e-07	chr12	59382850	RP11-272B17.1	NA	NA	NA	NA
cg22400420	1.66756	10.0423	1.89e-09	8.23e-07	chr1	183882108	RGL1	NA	NA	RGL1	intron
cg08699623	-1.55721	-10.7891	1.9e-09	8.25e-07	chr4	89290552	GPRIN3	NA	NA	GPRIN3	intron
cg24634333	0.874498	10.0403	1.9e-09	8.27e-07	chr6	111566631	TRAF3IP2;TRAF3IP2-AS1	NA	NA	TRAF3IP2;TRAF3IP2-AS1;TRAF3IP2	promoter;intron;intron
cg14408173	1.84008	10.0396	1.91e-09	8.29e-07	chr9	136994679	CLIC3	island	NA	CLIC3;CLIC3	exon;3UTR
cg02393640	-1.89575	-10.7822	1.94e-09	8.43e-07	chr7	135975353	MTPN	shore	NA	MTPN	intron
cg08409347	-1.03934	-10.7821	1.94e-09	8.43e-07	chr7	30201613	NA	NA	NA	NA	NA
cg00291616	-1.27045	-10.7816	1.95e-09	8.44e-07	chr12	93060838	RP11-511B23.2	NA	NA	LOC643339	intron
cg17264028	1.06914	10.0303	1.97e-09	8.55e-07	chr2	73260844	FBXO41	NA	NA	FBXO41	exon
cg19743891	-1.81023	-10.7719	2.01e-09	8.73e-07	chr1	26318082	CD52;UBXN11	NA	NA	UBXN11;UBXN11;CD52	5UTR;exon;intron
cg08933276	1.23485	10.024	2.02e-09	8.73e-07	chr7	2730776	AMZ1;GNA12	NA	NA	GNA12;AMZ1;GNA12	exon;intron;3UTR
cg11252521	1.18062	10.0239	2.02e-09	8.73e-07	chr5	135377092	H2AFY	NA	NA	MACROH2A1	intron
cg10949007	-1.90623	-10.7706	2.02e-09	8.75e-07	chr5	95823910	GLRX;RHOBTB3	NA	NA	GLRX;RHOBTB3	1to5kb;exon
cg23207054	0.958239	10.0229	2.02e-09	8.75e-07	chr17	40015277	CSF3;RP11-387H17.6	NA	NA	CSF3	promoter
cg13600617	-0.862712	-10.7695	2.03e-09	8.78e-07	chr15	77567354	NA	NA	NA	NA	NA
cg07220851	1.05584	10.0212	2.04e-09	8.79e-07	chr18	62128447	PIGN	NA	NA	PIGN	intron
cg04061618	1.2583	10.0211	2.04e-09	8.79e-07	chr8	116865064	RAD21	NA	NA	RAD21	intron
cg25388800	-1.88986	-10.7675	2.05e-09	8.83e-07	chr5	138654554	CTNNA1	NA	NA	CTNNA1	intron
cg24287110	-1.87205	-10.7673	2.05e-09	8.83e-07	chr10	3782495	KLF6	shore	NA	KLF6;KLF6;KLF6	promoter;1to5kb;intron
cg13157980	-1.8293	-10.7663	2.06e-09	8.85e-07	chr8	140589042	AGO2	NA	TRUE	AGO2	intron
cg21794222	-1.03791	-10.7637	2.07e-09	8.93e-07	chr6	167122575	CCR6;RP11-517H2.6	NA	NA	CCR6;CCR6	promoter;intron
cg12271487	0.875694	10.0147	2.08e-09	8.96e-07	chr6	108945248	ARMC2	NA	NA	ARMC2	intron
cg02905876	-1.62238	-10.7624	2.08e-09	8.96e-07	chr6	161357000	PRKN	NA	NA	PRKN	intron
cg06842635	-1.51835	-10.7621	2.09e-09	8.96e-07	chr9	87830554	FBP2P1	NA	NA	NA	NA
cg12317144	-1.96365	-10.7609	2.1e-09	9e-07	chr3	14378012	NA	NA	TRUE	NA	NA
cg22012574	-1.39441	-10.7605	2.1e-09	9e-07	chr17	78776281	CYTH1	NA	TRUE	CYTH1	intron
cg02540803	1.10484	10.0126	2.1e-09	9e-07	chr6	108968594	ARMC2	NA	NA	ARMC2	intron
cg27088538	-1.38503	-10.7602	2.1e-09	9e-07	chr6	16231307	NA	NA	NA	NA	NA
cg21931938	-1.75793	-10.7563	2.13e-09	9.12e-07	chr15	40308292	PLCB2	NA	NA	PLCB2	promoter
cg03778909	1.56574	10.0084	2.13e-09	9.13e-07	chr17	82875517	TBCD	shelf	TRUE	TBCD	intron
cg23706319	-1.73575	-10.7539	2.15e-09	9.19e-07	chr5	138372384	KDM3B	NA	NA	KDM3B;KDM3B	promoter;intron
cg12227401	-2.11469	-10.7529	2.16e-09	9.22e-07	chr4	184268240	AC079080.1	NA	NA	NA	NA
cg17196675	-1.69274	-10.7528	2.16e-09	9.22e-07	chr10	128138092	NA	NA	NA	NA	NA
cg27610491	1.62071	10.0048	2.16e-09	9.22e-07	chr12	7155757	CLSTN3	NA	NA	CLSTN3;CLSTN3	promoter;intron
cg14377923	1.11861	10.0047	2.16e-09	9.22e-07	chr14	105457328	MTA1	NA	NA	MTA1;MTA1	1to5kb;intron
cg03754743	0.68734	10.0034	2.17e-09	9.26e-07	chr22	24545217	GUCD1	NA	NA	GUCD1;GUCD1	1to5kb;intron
cg08531489	0.679157	10.0017	2.18e-09	9.31e-07	chr17	44111963	HDAC5	NA	NA	HDAC5;LOC105371789;HDAC5	promoter;1to5kb;intron
cg17804825	-1.66804	-10.7492	2.18e-09	9.31e-07	chr12	9761490	CD69	NA	NA	CD69	promoter
cg19989827	1.19027	10.0014	2.18e-09	9.31e-07	chr11	128236172	LINC02098	NA	NA	LINC02098	intron
cg17542130	-1.43882	-10.7487	2.19e-09	9.31e-07	chr2	174778668	NA	NA	TRUE	CHRNA1	intron
cg24140311	-1.99003	-10.7481	2.19e-09	9.33e-07	chr1	185439926	NA	NA	TRUE	NA	NA
cg03493211	1.75229	9.9998	2.2e-09	9.34e-07	chr7	98294487	BAIAP2L1;BRI3	NA	NA	BRI3;BAIAP2L1	intron;intron
cg22675732	0.92991	9.99897	2.2e-09	9.37e-07	chr2	144836206	TEX41	NA	NA	TEX41	intron
cg14029001	1.29226	9.99632	2.22e-09	9.45e-07	chr6	42030762	CCND3;RP11-533O20.2	NA	NA	CCND3	intron
cg14405197	1.10932	9.99611	2.23e-09	9.45e-07	chr4	2301933	RP11-478C1.7;ZFYVE28	shore	NA	ZFYVE28	intron
cg01741036	1.4286	9.9948	2.24e-09	9.49e-07	chr3	56591148	CCDC66	NA	NA	CCDC66;CCDC66	1to5kb;intron
cg00692173	1.1598	9.99475	2.24e-09	9.49e-07	chr1	52751686	ZYG11B	NA	NA	ZYG11B	intron
cg10371643	1.57383	9.99373	2.24e-09	9.51e-07	chr13	109155488	MYO16	NA	TRUE	MYO16	intron
cg15273922	-0.622258	-10.7409	2.25e-09	9.52e-07	chr4	3460813	NA	shelf	NA	DOK7	1to5kb
cg23221723	1.44504	9.99294	2.25e-09	9.53e-07	chr8	23105854	TNFRSF10C	shelf	NA	LOC254896;TNFRSF10C	intron;intron
cg15829499	0.95413	9.99278	2.25e-09	9.53e-07	chr11	34456375	CAT	NA	NA	CAT;CAT	1to5kb;intron
cg21728101	-1.71884	-10.7394	2.26e-09	9.56e-07	chr7	1939724	MAD1L1	shore	NA	MAD1L1	intron
cg20832643	1.62407	9.99156	2.26e-09	9.56e-07	chr6	111552625	TRAF3IP2-AS1	NA	TRUE	TRAF3IP2-AS1	intron
cg19643276	0.798874	9.99082	2.27e-09	9.58e-07	chr17	81859247	P4HB	shore	NA	P4HB;P4HB;P4HB;P4HB;P4HB;P4HB	promoter;1to5kb;5UTR;exon;intron;3UTR
cg04451541	1.00526	9.99036	2.27e-09	9.59e-07	chr2	239109301	HDAC4	shore	NA	HDAC4;HDAC4	1to5kb;intron
cg12816876	-0.778846	-10.7381	2.27e-09	9.59e-07	chr14	31894297	NA	NA	NA	NA	NA
cg08112940	-2.01523	-10.7377	2.27e-09	9.59e-07	chr6	146771106	ADGB	NA	NA	ADGB	intron
cg05648752	1.20604	9.98944	2.28e-09	9.61e-07	chr15	101248346	CHSY1	shelf	NA	CHSY1	intron
cg10098021	-2.74273	-10.7365	2.28e-09	9.62e-07	chr6	30685955	PPP1R18	shore	NA	PPP1R18;PPP1R18;PPP1R18	1to5kb;exon;intron
cg21657788	-1.56094	-10.7353	2.29e-09	9.65e-07	chr2	237258202	NA	NA	NA	NA	NA
cg01538165	1.52661	9.98642	2.3e-09	9.69e-07	chr8	70327893	NCOA2	NA	NA	NCOA2	intron
cg04897370	1.40664	9.98641	2.3e-09	9.69e-07	chr20	31713376	BCL2L1;RP11-243J16.7	NA	TRUE	BCL2L1	intron
cg09485579	1.65912	9.98543	2.31e-09	9.72e-07	chr8	120762581	RP11-713M15.1;SNTB1	NA	NA	LOC101927543;SNTB1	intron;intron
cg00061632	1.13046	9.98495	2.32e-09	9.73e-07	chr17	38822760	CWC25	shelf	NA	MIR4727;CWC25	1to5kb;intron
cg04568100	-1.26243	-10.7324	2.32e-09	9.73e-07	chr3	188753436	LPP	NA	NA	LPP	intron
cg00204782	-1.27177	-10.7318	2.32e-09	9.74e-07	chr22	19765841	TBX1	island	NA	TBX1	intron
cg05553253	-1.25807	-10.7307	2.33e-09	9.77e-07	chr12	6075244	VWF	NA	NA	VWF	intron
cg12001491	-1.74015	-10.7305	2.33e-09	9.77e-07	chr1	26318996	CD52;UBXN11	NA	NA	UBXN11;CD52	promoter;intron
cg03040241	-1.39829	-10.7296	2.34e-09	9.79e-07	chr1	232597194	NA	NA	NA	SIPA1L2	intron
cg06291173	1.44596	9.982	2.34e-09	9.79e-07	chr20	4450220	NA	NA	NA	NA	NA
cg19646897	-0.889445	-10.7292	2.34e-09	9.81e-07	chr5	157109368	CTB-120L21.1;HAVCR2	NA	NA	HAVCR2;HAVCR2;HAVCR2	promoter;1to5kb;intron
cg18617819	1.10342	9.98105	2.35e-09	9.82e-07	chr16	69894918	WWP2	NA	NA	WWP2;WWP2	promoter;intron
cg25922815	-1.81438	-10.7266	2.36e-09	9.88e-07	chr7	130180780	RP11-775D22.3;TMEM209	NA	NA	TMEM209;TMEM209	1to5kb;intron
cg25534072	-1.20927	-10.722	2.4e-09	1e-06	chr3	42488138	VIPR1	NA	NA	VIPR1	1to5kb
cg01422243	-1.00424	-10.7218	2.41e-09	1e-06	chr10	22436380	SPAG6	shore	NA	SPAG6	intron
cg24006721	2.50693	9.9736	2.41e-09	1.01e-06	chr1	24931734	RUNX3	island	NA	RUNX3;RUNX3	1to5kb;intron
cg00174075	1.80419	9.97341	2.41e-09	1.01e-06	chr22	26681752	MIATNB	NA	NA	MIATNB	intron
cg14264202	1.78142	9.97211	2.42e-09	1.01e-06	chr4	173232167	GALNT7	NA	NA	GALNT7	intron
cg06988133	1.37369	9.97141	2.43e-09	1.01e-06	chr8	118088402	EXT1	NA	NA	EXT1	intron
cg15945999	-0.773835	-10.7188	2.43e-09	1.01e-06	chr11	65587937	EHBP1L1;SIPA1	shelf	NA	EHBP1L1;EHBP1L1	1to5kb;intron
cg08507462	1.2694	9.96901	2.45e-09	1.02e-06	chr1	24419489	NIPAL3	shelf	NA	STPG1;NIPAL3;NIPAL3	1to5kb;5UTR;exon
cg25656283	1.46338	9.96864	2.45e-09	1.02e-06	chr10	49525150	ERCC6;ERCC6-PGBD3;PGBD3	NA	NA	ERCC6;ERCC6	exon;intron
cg14023451	1.52179	9.96841	2.46e-09	1.02e-06	chr6	24489659	GPLD1	NA	NA	GPLD1;GPLD1	promoter;intron
cg04380260	1.35317	9.96807	2.46e-09	1.02e-06	chr3	127820845	MGLL	shore	TRUE	MGLL	intron
cg17434852	-1.44023	-10.7152	2.46e-09	1.02e-06	chr13	30577826	HMGB1	NA	NA	HMGB1	intron
cg23732024	-1.70483	-10.714	2.47e-09	1.03e-06	chr8	73991566	LY96	NA	NA	LY96	intron
cg03620691	0.845959	9.9648	2.49e-09	1.03e-06	chr14	102064158	RP11-1017G21.4	NA	TRUE	NA	NA
cg01068906	1.2655	9.96469	2.49e-09	1.03e-06	chr16	50712033	NOD2;RP11-327F22.6	NA	NA	NOD2;NOD2	promoter;exon
cg20986150	1.45787	9.96294	2.5e-09	1.04e-06	chr15	58852646	MINDY2	NA	NA	MINDY2	intron
cg11693845	1.29279	9.96288	2.5e-09	1.04e-06	chr9	136524027	NOTCH1	shore	NA	NOTCH1;MIR4673;NOTCH1	promoter;1to5kb;intron
cg24078284	1.41109	9.96072	2.52e-09	1.04e-06	chr4	184833878	NA	NA	NA	NA	NA
cg24267485	-1.33726	-10.7082	2.52e-09	1.04e-06	chr18	77054787	MBP	shelf	TRUE	MBP	intron
cg24071676	1.39221	9.95886	2.54e-09	1.05e-06	chr17	73179581	RP11-143K11.5	NA	NA	SSTR2	intron
cg11043888	0.767818	9.95797	2.55e-09	1.05e-06	chr10	124961533	ZRANB1	NA	NA	ZRANB1	intron
cg04449166	-1.50674	-10.7034	2.57e-09	1.06e-06	chr19	51607232	NA	NA	NA	NA	NA
cg02642117	1.03327	9.95431	2.58e-09	1.06e-06	chr6	21033605	CDKAL1	NA	NA	CDKAL1	intron
cg18356785	2.8417	9.95415	2.58e-09	1.06e-06	chr11	47590228	C1QTNF4	island	NA	C1QTNF4	exon
cg27117828	-1.78241	-10.7014	2.59e-09	1.07e-06	chr2	174634649	AC018890.6;WIPF1	NA	NA	WIPF1;WIPF1;WIPF1	promoter;1to5kb;intron
cg20827128	-2.37187	-10.7	2.6e-09	1.07e-06	chr6	13274052	PHACTR1;RP1-257A7.4;TBC1D7	NA	NA	PHACTR1;PHACTR1;TBC1D7-LOC100130357;PHACTR1;TBC1D7-LOC100130357;LOC100130357	1to5kb;exon;exon;intron;intron;intron
cg13091627	-1.55215	-10.6989	2.61e-09	1.07e-06	chr1	153546000	S100A4	NA	NA	S100A4;S100A5;S100A4	promoter;1to5kb;intron
cg25700077	1.73396	9.95119	2.61e-09	1.07e-06	chr7	77008171	DTX2P1-UPK3BP1-PMS2P11	NA	NA	DTX2P1-UPK3BP1-PMS2P11;DTX2P1-UPK3BP1-PMS2P11	1to5kb;intron
cg18305324	0.915575	9.9483	2.64e-09	1.08e-06	chr6	31622803	PRRC2A;SNORA38	shore	NA	SNORA38;PRRC2A;PRRC2A;PRRC2A	promoter;1to5kb;exon;intron
cg07286371	-1.72339	-10.6949	2.65e-09	1.09e-06	chr8	95181459	NA	NA	NA	NA	NA
cg09406856	0.980476	9.94677	2.65e-09	1.09e-06	chr3	66441439	LRIG1	NA	NA	LRIG1	intron
cg19090871	1.58377	9.94669	2.65e-09	1.09e-06	chr10	11757668	ECHDC3	NA	NA	ECHDC3	intron
cg03798942	-1.83628	-10.6934	2.66e-09	1.09e-06	chr11	128697063	FLI1;SENCR	shore	NA	SENCR;FLI1	1to5kb;intron
cg23236366	1.33992	9.9452	2.66e-09	1.09e-06	chr1	201808129	IPO9-AS1;MIR1231;NAV1	NA	NA	MIR1231;NAV1;IPO9-AS1	promoter;exon;intron
cg21315017	1.61763	9.94458	2.67e-09	1.09e-06	chr20	50585005	MIR645;PTPN1	NA	NA	MIR645;PTPN1;PTPN1	promoter;exon;3UTR
cg20707765	1.31999	9.94458	2.67e-09	1.09e-06	chr10	112373942	ACSL5	NA	NA	ACSL5;ACSL5	promoter;1to5kb
cg27257874	1.15206	9.9444	2.67e-09	1.09e-06	chr9	77857225	GNAQ	NA	NA	GNAQ	intron
cg14529767	-2.04837	-10.6904	2.69e-09	1.1e-06	chr18	55997387	CTD-2008L17.1	NA	NA	LINC01416	exon
cg17037399	-1.18331	-10.6891	2.7e-09	1.1e-06	chr12	57131293	LRP1;STAT6	shelf	NA	STAT6;LRP1;STAT6	1to5kb;intron;intron
cg04169221	1.8913	9.9413	2.7e-09	1.1e-06	chr6	135185985	MYB	shelf	NA	MYB;MYB	promoter;exon
cg22655540	-1.4649	-10.6889	2.7e-09	1.1e-06	chr20	33372497	CDK5RAP1	NA	NA	CDK5RAP1	intron
cg21888791	-1.1642	-10.689	2.7e-09	1.1e-06	chr10	79331852	NA	NA	TRUE	NA	NA
cg23663698	-0.803699	-10.6881	2.71e-09	1.11e-06	chr6	159043154	RP1-111C20.4;TAGAP	NA	NA	TAGAP	intron
cg20214316	1.41108	9.94036	2.71e-09	1.11e-06	chrX	7144448	PUDP	shelf	NA	STS;MIR4767;PUDP	1to5kb;1to5kb;intron
cg18022258	-1.88626	-10.6877	2.71e-09	1.11e-06	chr7	105809398	ATXN7L1	NA	TRUE	ATXN7L1	intron
cg01852476	-1.17814	-10.6877	2.71e-09	1.11e-06	chr1	2300624	SKI	shore	TRUE	SKI;SKI	1to5kb;intron
cg12681119	-2.14212	-10.6872	2.72e-09	1.11e-06	chr1	232457782	SIPA1L2	NA	NA	SIPA1L2	intron
cg14423853	0.987064	9.93593	2.75e-09	1.12e-06	chr1	200908328	INAVA	shelf	NA	INAVA;INAVA;INAVA	promoter;1to5kb;intron
cg12039595	1.73723	9.93596	2.75e-09	1.12e-06	chr1	244317157	NA	NA	NA	NA	NA
cg11785460	1.77413	9.93375	2.77e-09	1.13e-06	chr3	16056030	NA	NA	NA	NA	NA
cg03877350	-1.05685	-10.6811	2.78e-09	1.13e-06	chr21	29308320	BACH1	NA	NA	LINC00189;BACH1	intron;intron
cg16063783	-1.31156	-10.6806	2.78e-09	1.13e-06	chr1	24965229	RUNX3	NA	NA	RUNX3	promoter
cg14020271	0.723952	9.93253	2.79e-09	1.13e-06	chr4	175643031	GPM6A	NA	NA	GPM6A;GPM6A;GPM6A	promoter;1to5kb;intron
cg25377803	0.612391	9.93249	2.79e-09	1.13e-06	chr13	97269110	MBNL2	NA	NA	MBNL2	intron
cg00362567	-1.58243	-10.6797	2.79e-09	1.13e-06	chr6	135089192	HBS1L	NA	NA	HBS1L	intron
cg00759609	1.38522	9.93205	2.79e-09	1.13e-06	chr3	177357513	NA	NA	TRUE	NA	NA
cg12484022	0.962237	9.93198	2.79e-09	1.13e-06	chr10	30964673	ZNF438	NA	NA	ZNF438	intron
cg17918556	1.43376	9.93183	2.79e-09	1.13e-06	chr2	168515790	CERS6	NA	NA	CERS6	intron
cg19935718	-1.33249	-10.679	2.8e-09	1.13e-06	chr10	124043449	CHST15	shore	NA	CHST15;CHST15	1to5kb;intron
cg22993934	0.985082	9.9309	2.8e-09	1.13e-06	chr1	229157127	NA	NA	NA	NA	NA
cg03892543	-0.998634	-10.6784	2.8e-09	1.13e-06	chr16	84616724	COTL1	shore	NA	COTL1	intron
cg03707169	1.69769	9.93034	2.81e-09	1.13e-06	chr11	128777156	FLI1	NA	NA	FLI1	intron
cg15712182	-1.9205	-10.6775	2.81e-09	1.14e-06	chr3	34362048	AC018359.1	NA	TRUE	NA	NA
cg15389995	-2.04448	-10.6767	2.82e-09	1.14e-06	chr7	24821577	OSBPL3	NA	TRUE	OSBPL3	intron
cg17100575	2.01802	9.92698	2.84e-09	1.15e-06	chr7	135683815	SLC13A4;STMP1	NA	NA	STMP1;SLC13A4	intron;intron
cg02803819	2.11167	9.92674	2.84e-09	1.15e-06	chr7	27101448	HOXA2	shelf	NA	HOXA2	exon
cg00491255	2.14787	9.92672	2.84e-09	1.15e-06	chr16	57986080	TEPP	island	NA	TEPP;TEPP	exon;intron
cg25666945	0.865837	9.92471	2.86e-09	1.15e-06	chr2	223788310	AP1S3	NA	NA	AP1S3	intron
cg10483525	1.25875	9.92368	2.87e-09	1.16e-06	chr16	73047010	ZFHX3	shore	NA	ZFHX3	intron
cg19070408	1.53886	9.92177	2.89e-09	1.16e-06	chr17	8724641	NA	NA	NA	NA	NA
cg06857159	-1.67641	-10.6673	2.92e-09	1.17e-06	chr1	7920872	TNFRSF9	NA	NA	TNFRSF9	exon
cg24787400	-1.21253	-10.6665	2.92e-09	1.17e-06	chr17	46020391	MAPT	NA	NA	MAPT	intron
cg09414325	1.23282	9.91814	2.93e-09	1.18e-06	chr18	23134120	CABLES1	shore	NA	CABLES1;CABLES1	promoter;1to5kb
cg12695286	1.34325	9.91708	2.94e-09	1.18e-06	chr5	141525133	DIAPH1	NA	NA	DIAPH1;DIAPH1	promoter;intron
cg09623164	-1.63052	-10.663	2.96e-09	1.19e-06	chr11	61173044	NA	NA	NA	NA	NA
cg12361088	1.80743	9.91474	2.97e-09	1.19e-06	chr11	19674142	NAV2	NA	NA	NAV2	intron
cg17667688	1.12116	9.91218	2.99e-09	1.2e-06	chr11	2474627	KCNQ1	NA	NA	KCNQ1	intron
cg21727145	1.33203	9.91181	3e-09	1.2e-06	chr15	100917922	LRRK1;RP11-66B24.4	shore	NA	LRRK1;ALDH1A3-AS1;ALDH1A3-AS1	1to5kb;exon;intron
cg10017626	1.36563	9.91032	3.01e-09	1.21e-06	chr2	64858109	AC007880.1	shore	NA	LINC01800	intron
cg19563433	2.23353	9.9097	3.02e-09	1.21e-06	chr4	6955385	TBC1D14	NA	NA	TBC1D14	intron
cg26561413	-1.5803	-10.6569	3.02e-09	1.21e-06	chr17	5584728	NLRP1	NA	NA	NLRP1	promoter
cg05262957	-1.46169	-10.6561	3.03e-09	1.21e-06	chr1	8510478	RERE	NA	NA	RERE	intron
cg19853612	-2.29118	-10.6545	3.05e-09	1.22e-06	chr5	122723689	RP11-166A12.1	NA	NA	LINC02201;LINC02201	1to5kb;intron
cg24170465	1.12385	9.90673	3.05e-09	1.22e-06	chr4	158173125	FAM198B;RP11-597D13.9	NA	NA	GASK1B;GASK1B-AS1;GASK1B;GASK1B-AS1	promoter;1to5kb;1to5kb;intron
cg04780086	-1.60634	-10.6525	3.07e-09	1.22e-06	chr2	111118213	ACOXL;BCL2L11	island	NA	BCL2L11;ACOXL-AS1;ACOXL;MIR4435-2HG;ACOXL	1to5kb;1to5kb;exon;intron;3UTR
cg22511570	1.1268	9.90476	3.07e-09	1.22e-06	chr3	171563493	NA	NA	NA	NA	NA
cg01534527	1.46495	9.90446	3.08e-09	1.22e-06	chr3	37961756	CTDSPL	NA	NA	CTDSPL;CTDSPL	1to5kb;intron
cg06603374	-1.29436	-10.6505	3.09e-09	1.23e-06	chr12	54413458	ITGA5;RP11-753H16.3;RP11-753H16.5	NA	NA	ITGA5;LOC102724050;ITGA5	promoter;intron;intron
cg04078115	-1.59611	-10.6477	3.12e-09	1.24e-06	chr22	32882127	SYN3	NA	NA	SYN3	intron
cg08848887	-2.08195	-10.6476	3.12e-09	1.24e-06	chr10	35208653	CREM	NA	NA	CREM	intron
cg18162412	1.78731	9.89971	3.13e-09	1.24e-06	chr16	84085077	MBTPS1	NA	NA	MBTPS1;MBTPS1;MBTPS1;MBTPS1	promoter;1to5kb;exon;intron
cg22995449	-0.894124	-10.6467	3.13e-09	1.24e-06	chr14	75522422	BATF	NA	NA	BATF	promoter
cg09701290	0.702162	9.89887	3.14e-09	1.25e-06	chr11	689985	DEAF1	NA	NA	EPS8L2;DEAF1;DEAF1	1to5kb;1to5kb;intron
cg25170091	1.27032	9.89834	3.14e-09	1.25e-06	chr17	352925	RP11-1260E13.2;RPH3AL	shelf	NA	RPH3AL;RPH3AL;RPH3AL;RPH3AL	promoter;5UTR;exon;intron
cg16694973	-1.23908	-10.646	3.14e-09	1.25e-06	chr6	45835910	NA	NA	NA	NA	NA
cg15594977	-1.79641	-10.6456	3.15e-09	1.25e-06	chr2	109214139	SH3RF3	NA	NA	SH3RF3	intron
cg02771489	-1.39171	-10.645	3.15e-09	1.25e-06	chr5	35852666	IL7R	NA	NA	IL7R;IL7R	promoter;1to5kb
cg05784951	1.7265	9.89554	3.17e-09	1.26e-06	chr17	83010286	B3GNTL1	shore	NA	B3GNTL1;B3GNTL1	1to5kb;intron
cg20599852	1.31369	9.89542	3.17e-09	1.26e-06	chr16	4937910	PPL	shore	NA	PPL;PPL	promoter;intron
cg11465931	1.08962	9.89487	3.18e-09	1.26e-06	chr17	62654524	MRC2	shore	NA	MRC2	intron
cg09987231	0.772276	9.89448	3.18e-09	1.26e-06	chr14	105457295	MTA1	NA	NA	MTA1;MTA1	1to5kb;intron
cg13241751	1.23299	9.89459	3.18e-09	1.26e-06	chr17	50932297	NA	shore	NA	NA	NA
cg08119046	-1.17844	-10.6421	3.19e-09	1.26e-06	chr6	14542875	NA	NA	NA	NA	NA
cg00959309	1.48422	9.8932	3.2e-09	1.26e-06	chr17	352601	RP11-1260E13.2;RPH3AL	shelf	NA	RPH3AL;RPH3AL;RPH3AL	5UTR;exon;intron
cg03802185	-1.98729	-10.6407	3.2e-09	1.26e-06	chr7	102284555	SH2B2	shore	NA	SH2B2;SH2B2	promoter;1to5kb
cg14861383	1.77177	9.89228	3.21e-09	1.27e-06	chr3	150740819	NA	NA	NA	LOC101928105	1to5kb
cg23067711	-1.03276	-10.6394	3.21e-09	1.27e-06	chr1	182259477	LINC01344	NA	TRUE	LINC01344	intron
cg07409471	1.75062	9.89135	3.22e-09	1.27e-06	chr17	82875762	TBCD	shelf	NA	TBCD	intron
cg00386008	1.23081	9.89106	3.22e-09	1.27e-06	chr12	121831717	SETD1B	shelf	NA	SETD1B;SETD1B	exon;3UTR
cg13146040	1.25184	9.89085	3.23e-09	1.27e-06	chr12	124520307	NCOR2	shore	NA	NCOR2;NCOR2	1to5kb;intron
cg06853503	0.78439	9.89066	3.23e-09	1.27e-06	chr1	235931536	NA	NA	NA	NA	NA
cg05873568	0.8084	9.88994	3.24e-09	1.27e-06	chr14	104688808	INF2	shore	NA	INF2;INF2	promoter;intron
cg07442907	-1.52617	-10.6371	3.24e-09	1.27e-06	chr17	5584638	NLRP1	NA	NA	NLRP1	promoter
cg03627962	0.868495	9.88941	3.24e-09	1.27e-06	chr10	903169	LARP4B	NA	NA	LARP4B	intron
cg14499271	-1.24562	-10.6368	3.25e-09	1.27e-06	chr1	157110263	NA	NA	NA	ETV3L	intron
cg15298831	-2.05455	-10.6364	3.25e-09	1.27e-06	chr11	60986604	CD6;RNU6-933P	NA	TRUE	CD6	intron
cg06514003	-1.29832	-10.6356	3.26e-09	1.28e-06	chr17	42178889	KCNH4	shore	NA	KCNH4	exon
cg16353624	-1.34631	-10.6349	3.27e-09	1.28e-06	chr6	73451251	CGAS	shore	NA	CGAS	intron
cg00539226	1.17178	9.8871	3.27e-09	1.28e-06	chr17	50420684	NA	NA	NA	NA	NA
cg10208610	0.760862	9.88553	3.29e-09	1.29e-06	chr1	26999931	TRNP1	NA	NA	TRNP1;TRNP1	exon;3UTR
cg07936846	1.6315	9.88507	3.29e-09	1.29e-06	chr15	98856470	IGF1R	shelf	TRUE	IGF1R	intron
cg19968202	-1.37898	-10.6326	3.29e-09	1.29e-06	chr11	121495018	SORL1	NA	NA	SORL1	intron
cg23325278	-0.792051	-10.6321	3.3e-09	1.29e-06	chr22	36734983	NA	NA	NA	NA	NA
cg22813992	1.88547	9.88422	3.3e-09	1.29e-06	chr11	64347210	CCDC88B	NA	NA	CCDC88B;CCDC88B	1to5kb;intron
cg13597544	1.38028	9.88347	3.31e-09	1.29e-06	chr17	81391835	NA	shore	TRUE	BAHCC1	1to5kb
cg12252979	1.21946	9.88331	3.31e-09	1.29e-06	chr14	22244918	NA	NA	NA	LOC105370401	intron
cg07058784	-1.92434	-10.6298	3.33e-09	1.3e-06	chr1	184492285	C1orf21	NA	NA	C1orf21	intron
cg12371372	-1.70206	-10.6291	3.33e-09	1.3e-06	chr11	62802013	NXF1	shelf	NA	NXF1;NXF1;NXF1;NXF1	1to5kb;exon;intron;3UTR
cg15131282	-1.63146	-10.6289	3.34e-09	1.3e-06	chr2	233060320	INPP5D	shore	NA	INPP5D;INPP5D;INPP5D	promoter;5UTR;exon
cg05393286	-2.66598	-10.6285	3.34e-09	1.3e-06	chr8	42155624	AP3M2	shelf	NA	AP3M2;AP3M2;AP3M2	promoter;1to5kb;intron
cg26761618	0.687979	9.87954	3.36e-09	1.31e-06	chr11	73217881	P2RY2	shore	NA	P2RY2	promoter
cg08055330	1.06737	9.8788	3.36e-09	1.31e-06	chr9	136809964	CCDC183-AS1;RABL6;RP11-216L13.18;RP11-216L13.19	shore	NA	CCDC183-AS1;CCDC183;RABL6	1to5kb;exon;intron
cg15335915	1.31288	9.87832	3.37e-09	1.31e-06	chr4	39472458	LIAS	NA	NA	LIAS	intron
cg03044900	1.19748	9.87827	3.37e-09	1.31e-06	chr17	64022894	NA	NA	NA	ICAM2	1to5kb
cg01646461	-1.08012	-10.6262	3.37e-09	1.31e-06	chr6	167122598	CCR6;RP11-517H2.6	NA	NA	CCR6;CCR6	promoter;intron
cg01467789	-1.57292	-10.6247	3.39e-09	1.31e-06	chr8	37737815	ERLIN2;RP11-863K10.7	shore	NA	LOC102723701;ERLIN2;ERLIN2	promoter;exon;intron
cg25831439	-1.78365	-10.6232	3.4e-09	1.32e-06	chr2	160652288	NA	NA	NA	NA	NA
cg16779321	-1.0979	-10.6229	3.41e-09	1.32e-06	chr7	28491106	CREB5	NA	NA	CREB5;CREB5	promoter;intron
cg05530983	-1.28315	-10.6223	3.41e-09	1.32e-06	chr15	58109901	ALDH1A2	NA	TRUE	ALDH1A2	intron
cg26202181	1.59754	9.87269	3.44e-09	1.33e-06	chr8	41541772	GINS4;RP11-360L9.4;RP11-360L9.7	NA	NA	GINS4;GINS4;GPAT4-AS1	promoter;intron;intron
cg21250253	1.40096	9.87257	3.44e-09	1.33e-06	chr3	136982740	IL20RB;IL20RB-AS1	NA	NA	IL20RB	intron
cg11137113	1.29443	9.8704	3.47e-09	1.34e-06	chr17	50892973	TOB1-AS1	NA	NA	TOB1-AS1	intron
cg06587331	0.939965	9.86931	3.48e-09	1.35e-06	chr7	101771420	NA	NA	NA	NA	NA
cg04384810	0.869198	9.86894	3.48e-09	1.35e-06	chr14	91155211	DGLUCY	NA	NA	DGLUCY;DGLUCY	1to5kb;intron
cg22460896	-2.547	-10.6144	3.51e-09	1.36e-06	chr15	96344795	RP11-262A16.1	island	NA	NA	NA
cg06554744	2.16651	9.86601	3.52e-09	1.36e-06	chr17	18247821	FLII	island	NA	FLII;FLII;FLII;FLII;FLII	promoter;1to5kb;exon;intron;3UTR
cg01715025	1.16362	9.86597	3.52e-09	1.36e-06	chr1	145751761	RNF115	NA	NA	RNF115	intron
cg23093496	-2.16471	-10.6129	3.53e-09	1.36e-06	chr16	29746002	AC009133.17;C16orf54	NA	NA	C16orf54	promoter
cg11818811	-1.66564	-10.6121	3.54e-09	1.36e-06	chr1	151635916	SNX27	NA	NA	SNX27;SNX27	1to5kb;intron
cg11626175	1.15704	9.8645	3.54e-09	1.36e-06	chr6	15364843	JARID2	NA	NA	JARID2	intron
cg05544807	0.978919	9.86352	3.55e-09	1.37e-06	chr2	25253047	DNMT3A	island	NA	DNMT3A;DNMT3A;DNMT3A	promoter;1to5kb;intron
cg22861250	-1.07031	-10.609	3.58e-09	1.38e-06	chr5	57499371	CTD-2023N9.1	NA	NA	NA	NA
cg27312338	1.36801	9.85961	3.6e-09	1.38e-06	chr16	57798286	CTD-2600O9.1;KIFC3	shelf	NA	KIFC3;LOC388282;KIFC3	promoter;exon;intron
cg14302224	-1.55446	-10.6071	3.6e-09	1.38e-06	chr10	103451223	CALHM2	shore	NA	CALHM2;CALHM2;CALHM2	5UTR;exon;intron
cg20108872	1.50668	9.8576	3.62e-09	1.39e-06	chr7	127955244	SND1	NA	NA	SND1	intron
cg11915672	-0.64214	-10.6049	3.63e-09	1.39e-06	chr6	41136111	ADCY10P1	NA	NA	ADCY10P1;ADCY10P1	1to5kb;intron
cg25367333	1.05488	9.85719	3.63e-09	1.39e-06	chr16	70695965	VAC14	NA	NA	VAC14;VAC14	promoter;intron
cg11849327	1.49404	9.85673	3.63e-09	1.39e-06	chr10	74922937	KAT6B	NA	NA	KAT6B	intron
cg06870165	-1.52257	-10.6039	3.64e-09	1.4e-06	chr2	105797670	NCK2	NA	TRUE	NCK2	intron
cg10604550	0.747058	9.85612	3.64e-09	1.4e-06	chr5	43001108	NA	shore	NA	NA	NA
cg25570050	1.12959	9.8559	3.65e-09	1.4e-06	chr1	8652245	RERE	NA	NA	RERE	intron
cg09958483	1.35168	9.85496	3.66e-09	1.4e-06	chr11	64759768	PYGM	NA	NA	PYGM	exon
cg08656159	1.24201	9.85465	3.66e-09	1.4e-06	chr9	137592899	NA	shore	TRUE	ZMYND19	1to5kb
cg07223007	1.55735	9.85224	3.69e-09	1.41e-06	chr5	159216114	CTB-11I22.1	NA	NA	NA	NA
cg26973137	1.10208	9.85211	3.69e-09	1.41e-06	chr6	39698994	KIF6	NA	NA	KIF6	intron
cg03037620	0.870049	9.85196	3.7e-09	1.41e-06	chr10	77939854	NA	NA	NA	NA	NA
cg14236389	-1.51232	-10.5973	3.73e-09	1.42e-06	chr20	60055983	C20orf197	NA	NA	LINC02910	exon
cg23749034	-1.12765	-10.5967	3.73e-09	1.43e-06	chr6	35197465	NA	NA	NA	NA	NA
cg15854154	-2.0521	-10.5952	3.75e-09	1.43e-06	chr10	71833201	PSAP	NA	NA	PSAP	intron
cg00291478	-1.19343	-10.5943	3.77e-09	1.44e-06	chr10	119541529	RGS10	shore	NA	RGS10;RGS10	1to5kb;intron
cg12244013	-1.10256	-10.594	3.77e-09	1.44e-06	chr2	9167114	NA	NA	NA	NA	NA
cg14424313	0.775441	9.84614	3.77e-09	1.44e-06	chr2	158131037	UPP2;UPP2-IT1	NA	NA	UPP2	intron
cg07586285	-0.808766	-10.5912	3.81e-09	1.45e-06	chr1	201025850	RP11-168O16.1	shore	NA	KIF21B	1to5kb
cg03839542	1.62607	9.84326	3.81e-09	1.45e-06	chr14	99524209	CCDC85C;CCNK	NA	NA	CCDC85C;CCNK;CCDC85C	1to5kb;intron;intron
cg09586210	1.57554	9.84224	3.82e-09	1.45e-06	chr7	37713754	EPDR1;GPR141	NA	NA	GPR141;EPDR1	intron;intron
cg18635497	-1.95254	-10.5897	3.83e-09	1.45e-06	chr21	33976827	LINC00649	NA	NA	LINC00649;LOC101928126	exon;exon
cg25997486	-2.03839	-10.5895	3.83e-09	1.45e-06	chr6	41283915	TREM1	NA	NA	TREM1;TREM1	1to5kb;intron
cg20998539	-0.920244	-10.5893	3.83e-09	1.45e-06	chr17	64131014	ERN1	shore	NA	ERN1	promoter
cg13375571	1.54463	9.84106	3.84e-09	1.46e-06	chr7	867089	SUN1	shore	NA	SUN1;SUN1;GET4	1to5kb;intron;intron
cg24111443	2.16233	9.8388	3.87e-09	1.47e-06	chr15	40291508	PLCB2	island	NA	PLCB2;PLCB2;PLCB2;PLCB2	promoter;1to5kb;exon;intron
cg09547190	-1.06032	-10.5859	3.88e-09	1.47e-06	chr9	93095295	CARD19;RP11-274J16.5	shore	NA	CARD19;CARD19	promoter;1to5kb
cg27164770	-2.00902	-10.5857	3.88e-09	1.47e-06	chr13	94239191	GPC6	NA	NA	GPC6	intron
cg23050405	-1.99821	-10.5853	3.88e-09	1.47e-06	chr6	151691339	ESR1	NA	TRUE	ESR1	intron
cg12909619	-2.21007	-10.5854	3.88e-09	1.47e-06	chr2	136049381	NA	NA	NA	NA	NA
cg03579904	2.05432	9.8372	3.89e-09	1.47e-06	chr16	87705824	KLHDC4	shore	NA	KLHDC4	intron
cg17553122	-1.18311	-10.5839	3.9e-09	1.48e-06	chr1	233282275	PCNX2	NA	NA	PCNX2	intron
cg20273931	-1.73493	-10.5826	3.92e-09	1.48e-06	chr2	105873903	NCK2	NA	TRUE	NCK2	intron
cg03385871	-2.01713	-10.5811	3.94e-09	1.49e-06	chr18	48785277	CTIF	NA	TRUE	CTIF	intron
cg27632016	-0.897214	-10.5805	3.95e-09	1.49e-06	chr1	21488922	NA	NA	NA	NA	NA
cg10420275	1.34544	9.83259	3.95e-09	1.49e-06	chr1	25694551	MAN1C1	NA	NA	MAN1C1	intron
cg12754982	1.25931	9.83141	3.97e-09	1.5e-06	chr6	159988910	IGF2R	NA	NA	IGF2R	intron
cg13977700	1.30053	9.83102	3.98e-09	1.5e-06	chr14	76957544	NA	shore	TRUE	LINC01629	1to5kb
cg02893344	2.20757	9.83081	3.98e-09	1.5e-06	chr16	85483663	NA	shore	NA	GSE1	intron
cg10343206	-1.87871	-10.5779	3.99e-09	1.5e-06	chr4	71006386	DCK;MOB1B	NA	TRUE	MOB1B;DCK	intron;intron
cg20015040	-1.68414	-10.577	4e-09	1.51e-06	chr6	137905115	NA	NA	TRUE	NA	NA
cg20373822	1.95616	9.82826	4.01e-09	1.51e-06	chr5	76623463	F2RL2;IQGAP2	NA	NA	F2RL2;IQGAP2	promoter;intron
cg09006543	0.979961	9.82748	4.03e-09	1.51e-06	chr13	32254622	FRY	NA	NA	FRY	intron
cg18403478	1.31446	9.82733	4.03e-09	1.51e-06	chr17	1780130	SMYD4	NA	NA	SMYD4;SMYD4	exon;3UTR
cg25780687	1.82181	9.82389	4.08e-09	1.53e-06	chr2	159706760	AC009961.3	NA	NA	BAZ2B	intron
cg11067786	1.5642	9.82234	4.1e-09	1.54e-06	chr2	74553340	DOK1;LOXL3	shore	NA	DOK1;LOXL3;DOK1;LOXL3;DOK1;LOXL3	promoter;promoter;1to5kb;1to5kb;intron;intron
cg20893203	-1.94947	-10.5687	4.12e-09	1.55e-06	chr6	41532061	FOXP4-AS1	NA	NA	FOXP4-AS1	intron
cg16401108	-1.28919	-10.5685	4.12e-09	1.55e-06	chr17	40599674	RP5-1028K7.1	NA	TRUE	NA	NA
cg09921821	-2.72472	-10.5679	4.13e-09	1.55e-06	chr4	3370201	RGS12	shelf	NA	RGS12;RGS12;RGS12	5UTR;exon;intron
cg25007447	1.45019	9.81908	4.15e-09	1.55e-06	chr12	93127554	RP11-511B23.2	NA	NA	LOC643339	intron
cg00534318	0.783597	9.81854	4.15e-09	1.56e-06	chr3	129313983	H1FX-AS1	shore	NA	H1-10-AS1	1to5kb
cg01870058	-1.74844	-10.5655	4.16e-09	1.56e-06	chr1	27341621	SYTL1	NA	NA	SYTL1;SYTL1	promoter;1to5kb
cg13295262	1.14982	9.81758	4.17e-09	1.56e-06	chr2	176490344	NA	island	NA	LINC01117	1to5kb
cg07026882	2.05105	9.81756	4.17e-09	1.56e-06	chr13	112762853	ATP11A	shelf	NA	ATP11A	intron
cg15251319	1.6455	9.81718	4.17e-09	1.56e-06	chr3	195115573	XXYLT1	NA	NA	XXYLT1	intron
cg25220769	1.08525	9.81619	4.19e-09	1.56e-06	chr1	6034145	KCNAB2	NA	NA	KCNAB2;KCNAB2;KCNAB2	promoter;1to5kb;intron
cg03318428	1.85807	9.81608	4.19e-09	1.56e-06	chr22	46575806	GRAMD4	shore	NA	GRAMD4;GRAMD4	promoter;1to5kb
cg06930314	-1.58675	-10.5635	4.19e-09	1.56e-06	chr2	37624214	AC006369.2	NA	TRUE	NA	NA
cg05851980	1.32338	9.81327	4.23e-09	1.58e-06	chr12	125014133	BRI3BP	NA	NA	BRI3BP	intron
cg05444966	1.16661	9.8119	4.25e-09	1.58e-06	chr1	214438194	PTPN14	NA	NA	PTPN14	intron
cg14737484	-1.15087	-10.5593	4.25e-09	1.59e-06	chr6	32086784	TNXB	shore	NA	TNXB	intron
cg27286790	-1.0492	-10.558	4.27e-09	1.59e-06	chr9	83299795	FRMD3	NA	NA	FRMD3	intron
cg26264232	1.49721	9.80939	4.29e-09	1.6e-06	chr7	27099132	HOTAIRM1;HOTAIRM1_3;HOTAIRM1_4;HOTAIRM1_5	shelf	NA	HOXA1;HOTAIRM1;HOTAIRM1	1to5kb;exon;intron
cg01851874	2.2038	9.80552	4.35e-09	1.62e-06	chr8	92062701	RUNX1T1	NA	NA	RUNX1T1;RUNX1T1;RUNX1T1	5UTR;exon;intron
cg12578486	-1.77738	-10.5529	4.35e-09	1.62e-06	chr13	99356703	UBAC2	NA	TRUE	UBAC2	intron
cg21740158	-1.03886	-10.5525	4.36e-09	1.62e-06	chr17	331403	RP11-1260E13.4;RPH3AL	shelf	NA	RPH3AL-AS1;RPH3AL;RPH3AL;RPH3AL-AS1;RPH3AL	promoter;promoter;1to5kb;exon;intron
cg13175824	0.969629	9.80432	4.36e-09	1.62e-06	chr16	2934698	FLYWCH1	NA	NA	FLYWCH1;FLYWCH1;FLYWCH1	promoter;1to5kb;intron
cg03926552	-1.53991	-10.5506	4.38e-09	1.63e-06	chr12	92593991	NA	NA	TRUE	NA	NA
cg24097496	-1.57377	-10.5504	4.39e-09	1.63e-06	chr1	26288853	UBXN11	NA	TRUE	UBXN11	intron
cg10360511	-1.02333	-10.5498	4.4e-09	1.63e-06	chr15	64844741	AC069368.3;PLEKHO2	shelf	NA	PLEKHO2	intron
cg15697019	1.20094	9.8012	4.41e-09	1.64e-06	chr7	77728667	RSBN1L	NA	NA	RSBN1L	intron
[truncated: 44,813 more rows]

## Sheet: 3PC
probeID	log2FoldChange	tstat	pvalue	padj	chromosome	position	gene_HGNC	cgi	enhancer	gene_name	gene_region
cg16228365	-2.31102	-11.4257	3.9628e-36	2.94576e-30	chr17	40582467	NA	NA	NA	NA	NA
cg07135629	2.97183	10.7144	2.01466e-32	7.48803e-27	chr7	30912093	AQP1;RP5-877J2.1	NA	NA	AQP1;AQP1;AQP1	promoter;1to5kb;exon
cg11370586	-1.9594	-10.543	5.37824e-31	1.33265e-25	chr5	177357775	RGS14	NA	NA	RGS14	promoter
cg05845757	2.17638	10.1971	1.55127e-29	2.88287e-24	chr1	35574283	RP4-728D4.2;TFAP2E	island	NA	TFAP2E;TFAP2E	1to5kb;exon
cg17474422	2.07306	9.31881	5.89659e-25	8.7665e-20	chr1	35574264	RP4-728D4.2;TFAP2E	island	NA	TFAP2E;TFAP2E	1to5kb;exon
cg21898046	-1.66752	-9.35068	1.03612e-24	1.28367e-19	chr5	180804025	MGAT1	shore	NA	MGAT1;MGAT1;MGAT1	promoter;1to5kb;intron
cg00141162	-1.27604	-9.29683	1.91291e-24	2.03138e-19	chr3	121660929	HCLS1	NA	NA	HCLS1	promoter
cg13473894	2.46748	9.04246	1.34332e-23	1.2482e-18	chr10	13729382	FRMD4A;RP11-353M9.1	NA	NA	FRMD4A	intron
cg26230683	-1.42686	-9.04765	3.11987e-23	2.57685e-18	chr20	19937832	RIN2	NA	TRUE	RIN2	intron
cg01109763	-2.77936	-8.94286	9.86982e-23	7.33677e-18	chr4	3385553	RGS12	NA	NA	RGS12;RGS12	promoter;intron
cg19919590	-1.22288	-8.91863	1.28575e-22	8.68879e-18	chr1	30756721	LAPTM5	NA	NA	LAPTM5	intron
cg23845719	-2.14777	-8.75614	7.43657e-22	4.60667e-17	chr5	171451089	FGF18	shore	TRUE	FGF18	intron
cg23212757	-1.20085	-8.72019	1.09169e-21	6.24242e-17	chr16	82192913	RN7SKP190	NA	TRUE	NA	NA
cg01149192	-1.45577	-8.67537	1.75835e-21	9.33626e-17	chr5	180804057	MGAT1	shore	NA	MGAT1;MGAT1;MGAT1	promoter;1to5kb;intron
cg13470920	-1.28429	-8.62678	2.93948e-21	1.45671e-16	chr19	6772819	VAV1	NA	NA	VAV1	exon
cg21848482	-1.27024	-8.61649	3.27644e-21	1.52222e-16	chr1	111471134	NA	NA	TRUE	C1orf162	1to5kb
cg19954537	-1.59296	-8.53996	7.3118e-21	3.19721e-16	chr2	96538663	ARID5A	shore	NA	ARID5A	intron
cg13538261	-1.35742	-8.52356	8.67634e-21	3.58311e-16	chr2	120177026	AC012363.4;EPB41L5	NA	NA	EPB41L5;EPB41L5	exon;3UTR
cg07463103	-1.85296	-8.27773	1.0848e-19	4.24416e-15	chr16	89115454	ACSF3;CTD-2555A7.3	shelf	TRUE	ACSF3	intron
cg13793042	-1.05469	-8.25304	1.39252e-19	5.17567e-15	chr17	27466931	KSR1	NA	TRUE	KSR1	intron
cg04212021	-1.24131	-8.22605	1.82795e-19	6.47053e-15	chr5	180804083	MGAT1	shore	NA	MGAT1;MGAT1;MGAT1	promoter;1to5kb;intron
cg24103927	-1.20257	-8.10765	5.96941e-19	2.01699e-14	chr14	67488767	TMEM229B	NA	NA	TMEM229B;TMEM229B	promoter;intron
cg04078115	-1.15714	-8.05807	9.74874e-19	3.15077e-14	chr22	32882126	SYN3	NA	NA	SYN3	intron
cg26665242	-1.11365	-7.96061	2.535e-18	7.85168e-14	chr5	68425370	NA	NA	NA	NA	NA
cg25963539	-1.32222	-7.87112	6.03541e-18	1.79458e-13	chr16	89115532	ACSF3;CTD-2555A7.3	shelf	TRUE	ACSF3	intron
cg12940747	-1.36679	-7.8423	7.96433e-18	2.27705e-13	chr11	128725817	FLI1	NA	NA	FLI1	intron
cg06423706	-0.84847	-7.8337	8.65023e-18	2.38155e-13	chr1	84854546	LPAR3	NA	TRUE	LPAR3	intron
cg18670236	-1.03244	-7.71789	2.60659e-17	6.92006e-13	chr3	126911634	CHCHD6	NA	TRUE	CHCHD6	intron
cg20347658	-1.2416	-7.64292	5.2785e-17	1.35303e-12	chr7	2529932	NA	shore	TRUE	NA	NA
cg04251521	-1.1149	-7.62977	5.96959e-17	1.47917e-12	chr16	89115398	ACSF3;CTD-2555A7.3	shelf	TRUE	ACSF3	intron
cg25555753	-1.10746	-7.61055	7.1429e-17	1.71281e-12	chr19	3133436	NA	NA	TRUE	GNA15	1to5kb
cg17157894	-1.08772	-7.53046	1.5019e-16	3.48888e-12	chr22	46791445	TBC1D22A	shelf	NA	TBC1D22A	intron
cg02297936	-0.839763	-7.46133	2.83505e-16	6.38621e-12	chr19	13097784	NFIX	island	NA	NFIX;NFIX;NFIX	exon;intron;3UTR
cg18615133	-1.3411	-7.4557	2.98482e-16	6.52582e-12	chr12	116559289	MAP1LC3B2	NA	NA	MAP1LC3B2;MAP1LC3B2	promoter;exon
cg16580762	-1.35946	-7.41554	4.30451e-16	9.14222e-12	chr19	8569252	MYO1F	NA	TRUE	MYO1F	intron
cg09859040	1.76272	7.32287	4.78121e-16	9.87259e-12	chr15	80450983	ARNT2	NA	NA	ARNT2;ARNT2	exon;intron
cg05192497	-1.12061	-7.34069	8.47344e-16	1.70237e-11	chr1	147580330	BCL9	NA	NA	BCL9	intron
cg02944032	-1.36298	-7.24262	2.03716e-15	3.98508e-11	chr18	63200035	BCL2	NA	NA	BCL2	intron
cg09926389	1.32951	7.14663	2.32475e-15	4.43106e-11	chr19	41331217	TGFB1	island	NA	TGFB1	intron
cg12924430	1.54884	7.0625	4.88182e-15	9.07231e-11	chr14	104178557	KIF26A	island	NA	KIF26A	exon
cg21205089	-1.22017	-7.13304	5.35579e-15	9.47917e-11	chr2	19474308	AC010096.2	NA	NA	NA	NA
cg04027043	1.8545	7.054	5.2595e-15	9.47917e-11	chr11	8357243	NA	NA	NA	NA	NA
cg06717750	1.74997	7.02091	7.02233e-15	1.21397e-10	chr16	617156	RAB40C	shelf	NA	RAB40C;RAB40C;RAB40C	5UTR;exon;intron
cg17565444	-1.07185	-7.0343	1.26392e-14	2.13531e-10	chr14	93962856	ASB2	NA	TRUE	ASB2	intron
cg00381968	-0.894336	-6.98368	1.95396e-14	3.22774e-10	chr15	31266562	NA	NA	TRUE	NA	NA
cg06719604	-1.02571	-6.97826	2.04692e-14	3.3078e-10	chr2	55134173	NA	NA	TRUE	NA	NA
cg07920092	-1.47051	-6.91451	3.52637e-14	5.57732e-10	chr11	46361500	DGKZ	NA	NA	DGKZ;DGKZ	promoter;intron
cg00494000	0.97926	6.78656	5.24208e-14	8.11817e-10	chr10	119413569	GRK5	NA	NA	GRK5	intron
cg02167021	-1.1691	-6.85721	5.72587e-14	8.68642e-10	chr3	121660943	HCLS1	NA	NA	HCLS1	promoter
cg07788061	-1.75746	-6.8477	6.20273e-14	9.22165e-10	chr19	13096424	NFIX	shore	NA	NFIX;NFIX;NFIX	exon;intron;3UTR
cg15402210	-1.91879	-6.7696	1.19234e-13	1.7379e-09	chr2	63047721	AC009501.4	island	NA	LOC100132215;OTX1;LOC100132215;LOC100132215	promoter;1to5kb;1to5kb;intron
cg13772431	-0.796123	-6.76669	1.22157e-13	1.74626e-09	chr1	161069810	ARHGAP30	NA	NA	ARHGAP30;ARHGAP30;ARHGAP30	promoter;5UTR;exon
cg24624353	-1.03389	-6.7429	1.4883e-13	2.08742e-09	chr1	229200082	NA	NA	TRUE	NA	NA
cg01681098	-0.963122	-6.70856	1.97694e-13	2.72142e-09	chr11	128696113	FLI1;SENCR	shore	NA	SENCR;FLI1	promoter;intron
cg27317179	-0.950108	-6.70184	2.0895e-13	2.82406e-09	chr9	98108710	TRIM14	NA	NA	TRIM14	intron
cg27113401	-1.14693	-6.6821	2.458e-13	3.26279e-09	chr5	1313260	NA	NA	TRUE	MIR4457	1to5kb
cg22881750	-1.31496	-6.64633	3.29526e-13	4.29745e-09	chr6	36827629	CPNE5	NA	NA	CPNE5	intron
cg11982311	-0.905753	-6.62926	3.78776e-13	4.85456e-09	chr2	60555874	NA	shore	NA	BCL11A	1to5kb
cg22006089	-0.917475	-6.61378	4.29679e-13	5.41362e-09	chr1	240613478	GREM2	NA	NA	GREM2	1to5kb
cg17872570	-1.10243	-6.60709	4.5369e-13	5.62088e-09	chr3	71444090	FOXP1	NA	NA	FOXP1;EIF4E3	intron;intron
cg08861146	-1.03591	-6.6039	4.65602e-13	5.67388e-09	chr15	99425279	NA	NA	TRUE	NA	NA
cg25467912	-0.905102	-6.58152	5.58281e-13	6.69356e-09	chr4	2812064	SH3BP2	NA	NA	SH3BP2;SH3BP2;SH3BP2;SH3BP2	promoter;5UTR;exon;intron
cg10255237	-0.955323	-6.51691	9.39548e-13	1.1086e-08	chr12	89756844	NA	NA	TRUE	NA	NA
cg06433467	-0.91404	-6.48791	1.18494e-12	1.37629e-08	chr5	68434243	CTC-537E7.3	NA	NA	NA	NA
cg25210134	-0.941847	-6.47544	1.30879e-12	1.49676e-08	chr15	40308063	PLCB2	NA	NA	PLCB2	promoter
cg19791630	-0.7716	-6.4597	1.48357e-12	1.646e-08	chr19	6772799	VAV1	NA	NA	VAV1;VAV1	5UTR;exon
cg18304954	-0.973557	-6.4605	1.47415e-12	1.646e-08	chr8	101026422	NA	NA	TRUE	NA	NA
cg17031865	-1.16398	-6.45078	1.59247e-12	1.74084e-08	chr7	77351656	GSAP	NA	NA	GSAP;GSAP	exon;intron
cg27319662	-1.13868	-6.43307	1.8325e-12	1.97419e-08	chr4	41413795	LIMCH1	NA	NA	LIMCH1;LIMCH1	1to5kb;intron
cg06103624	1.67997	6.32648	2.24137e-12	2.38019e-08	chr15	66706587	SMAD6	shelf	NA	SMAD6	intron
cg13690122	-0.852175	-6.40478	2.29152e-12	2.39917e-08	chr3	122295543	NA	NA	TRUE	NA	NA
cg06188566	-0.967154	-6.38643	2.6479e-12	2.73378e-08	chr5	151745420	ATOX1	NA	NA	ATOX1;ATOX1;ATOX1	exon;intron;3UTR
cg04093349	1.72855	6.27466	3.36756e-12	3.42916e-08	chr15	66706608	SMAD6	shelf	NA	SMAD6	intron
cg26976356	-0.734425	-6.33382	3.99788e-12	4.016e-08	chr15	76995090	PSTPIP1	NA	NA	PSTPIP1;PSTPIP1	promoter;intron
cg24260847	-0.806773	-6.30171	5.13236e-12	5.08688e-08	chr8	37737788	ERLIN2;RP11-863K10.7	shore	NA	LOC102723701;ERLIN2;ERLIN2	promoter;exon;intron
cg20229798	-0.999432	-6.26053	7.05837e-12	6.90377e-08	chr5	132467048	C5orf56;Y_RNA	NA	TRUE	IRF1-AS1;RAD50	intron;intron
cg12950995	-0.733154	-6.24462	7.97886e-12	7.70275e-08	chr19	6772463	VAV1	NA	NA	VAV1	promoter
cg07701241	-1.52347	-6.24187	8.1491e-12	7.76624e-08	chr11	46346261	DGKZ	shore	NA	DGKZ;DGKZ	1to5kb;intron
cg03016445	-0.962124	-6.236	8.52526e-12	8.02188e-08	chr4	109994547	EGF	NA	NA	EGF	intron
cg11316131	-0.76549	-6.21475	1.00344e-11	9.32387e-08	chr5	180803766	MGAT1	shore	NA	MGAT1;MGAT1;MGAT1;MGAT1	promoter;5UTR;exon;intron
cg18387478	-0.968125	-6.20408	1.08883e-11	9.99245e-08	chr3	56157944	ERC2	NA	NA	ERC2	intron
cg05574053	1.25733	6.09988	1.2986e-11	1.17722e-07	chr16	85483764	NA	shore	NA	GSE1	intron
cg16337763	-0.806441	-6.15285	1.60831e-11	1.428e-07	chr11	11416660	GALNT18	NA	NA	GALNT18	intron
cg14189583	-0.941591	-6.15242	1.61366e-11	1.428e-07	chr19	42199699	DEDD2	island	NA	POU2F2;DEDD2	1to5kb;exon
cg25198007	-0.702928	-6.14932	1.65197e-11	1.43982e-07	chr1	26284827	UBXN11	NA	NA	UBXN11;UBXN11	exon;intron
cg24967096	-0.892145	-6.14822	1.66576e-11	1.43982e-07	chr6	30684459	AL662797.1;PPP1R18	shelf	NA	PPP1R18;PPP1R18	exon;intron
cg17148437	-0.709814	-6.12337	2.01022e-11	1.71759e-07	chr4	98654786	TSPAN5	shelf	NA	TSPAN5	intron
cg08972314	0.979974	6.0266	2.26209e-11	1.91083e-07	chr9	123356197	CRB2	NA	NA	CRB2;CRB2	5UTR;exon
cg12656653	1.42439	6.01918	2.39213e-11	1.99798e-07	chr10	13729426	FRMD4A;RP11-353M9.1	NA	NA	FRMD4A	intron
cg17654660	-1.48078	-6.05982	3.24019e-11	2.67623e-07	chr5	177357963	RGS14	NA	NA	RGS14;RGS14	5UTR;exon
cg08391752	-1.0608	-6.05616	3.33008e-11	2.72025e-07	chr4	11471813	RP11-281P23.1	NA	TRUE	NA	NA
cg03086300	-1.00523	-6.04765	3.54844e-11	2.86711e-07	chr5	40410522	NA	NA	TRUE	NA	NA
cg27453761	-0.784029	-6.0434	3.66258e-11	2.92752e-07	chr16	66590442	NA	NA	NA	NA	NA
cg19215003	-0.718203	-6.03896	3.78583e-11	2.96233e-07	chr1	110880099	CD53	NA	NA	CD53;CD53	promoter;intron
cg26713573	-0.991056	-6.03952	3.76997e-11	2.96233e-07	chr15	70308441	NA	NA	NA	NA	NA
cg21843789	-1.10464	-6.03588	3.87372e-11	2.99953e-07	chr2	64607241	LINC02579	shore	NA	LINC02579;LINC02579	promoter;intron
cg12081303	-0.823241	-6.02039	4.34666e-11	3.33103e-07	chr1	161069890	ARHGAP30	NA	NA	ARHGAP30;ARHGAP30;ARHGAP30	promoter;5UTR;exon
cg05547778	-1.24141	-6.01185	4.63102e-11	3.48799e-07	chr15	40308077	PLCB2	NA	NA	PLCB2	promoter
cg06287704	-1.07982	-6.01143	4.6453e-11	3.48799e-07	chr6	14877177	RP11-146I2.1	NA	NA	NA	NA
cg07124970	-0.864516	-6.0034	4.93008e-11	3.6648e-07	chr9	89522456	NA	NA	TRUE	NA	NA
cg16483840	-0.916706	-5.95063	7.27566e-11	5.35484e-07	chr6	32845175	PSMB8;PSMB8-AS1;PSMB9	shore	NA	PSMB8;PSMB8;PSMB8-AS1;PSMB9	promoter;1to5kb;intron;intron
cg07277017	-1.07628	-5.94398	7.63978e-11	5.56771e-07	chr11	1852862	LSP1	NA	NA	LSP1	promoter
cg03583463	-1.1033	-5.94248	7.7244e-11	5.57472e-07	chr6	166959449	NA	shelf	TRUE	RNASET2	1to5kb
cg04180922	1.07907	5.85639	8.01138e-11	5.72624e-07	chr6	11270557	NEDD9	NA	TRUE	NEDD9	intron
cg04131448	-1.02703	-5.91956	9.13516e-11	6.46729e-07	chr12	49956524	AQP2;RP11-469H8.6;RP11-469H8.8	shore	NA	AQP2;AQP2;AQP5-AS1;AQP2	exon;intron;intron;3UTR
cg10653926	-1.77028	-5.90969	9.81811e-11	6.88521e-07	chr19	1069320	ARHGAP45	shore	TRUE	ARHGAP45;ARHGAP45	1to5kb;intron
cg07042007	1.07939	5.81752	1.06419e-10	7.34072e-07	chr4	2301910	RP11-478C1.7;ZFYVE28	shore	NA	ZFYVE28	intron
cg02125316	-2.35852	-5.89833	1.06651e-10	7.34072e-07	chr5	171451204	FGF18	shore	NA	FGF18	intron
cg19424032	-0.815917	-5.89647	1.08106e-10	7.37256e-07	chr8	22715707	PEBP4;RP11-459E5.1	NA	TRUE	PEBP4	intron
cg25218793	-0.900352	-5.88173	1.20333e-10	8.13184e-07	chr4	3385613	RGS12	NA	NA	RGS12;RGS12;RGS12	promoter;exon;intron
cg20103968	0.979701	5.77438	1.4553e-10	9.74596e-07	chr16	57503635	NA	NA	NA	NA	NA
cg12086464	-1.00485	-5.84742	1.54276e-10	1.02041e-06	chr4	2812336	SH3BP2	NA	NA	SH3BP2;SH3BP2;SH3BP2	5UTR;exon;intron
cg00587922	-0.707522	-5.84667	1.55117e-10	1.02041e-06	chr6	30683823	AL662797.1;PPP1R18	shelf	TRUE	PPP1R18	intron
cg01835506	-1.02987	-5.83978	1.6302e-10	1.05906e-06	chr2	126658013	GYPC	shore	NA	GYPC;GYPC	exon;intron
cg00466071	-1.06617	-5.83894	1.64011e-10	1.05906e-06	chr1	21294622	ECE1;RP5-1071N3.1	NA	NA	ECE1;ECE1;ECE1-AS1;ECE1	promoter;1to5kb;intron;intron
cg08485187	-1.34159	-5.83788	1.65266e-10	1.05906e-06	chr2	25277176	DNMT3A	island	TRUE	DNMT3A	intron
cg25172152	-0.491831	-5.82439	1.82127e-10	1.15713e-06	chr1	161069802	ARHGAP30	NA	NA	ARHGAP30;ARHGAP30;ARHGAP30	promoter;5UTR;exon
cg19679743	-0.653532	-5.80521	2.09022e-10	1.31676e-06	chr19	6772466	VAV1	NA	NA	VAV1	promoter
cg24497819	-0.883438	-5.80033	2.16466e-10	1.35219e-06	chr12	108633906	RP11-689B22.2;SELPLG	NA	NA	SELPLG;MIR4496;SELPLG	promoter;1to5kb;1to5kb
cg12964792	-1.02541	-5.79249	2.28974e-10	1.41789e-06	chr1	229200028	NA	NA	NA	NA	NA
cg14741474	-1.41223	-5.79027	2.32634e-10	1.41789e-06	chr12	108633854	RP11-689B22.2;SELPLG	NA	NA	MIR4496;SELPLG;SELPLG;SELPLG	1to5kb;1to5kb;5UTR;exon
cg07190553	-0.943718	-5.79023	2.32705e-10	1.41789e-06	chr9	7976528	NA	NA	TRUE	NA	NA
cg12929297	-0.93156	-5.7875	2.37282e-10	1.43402e-06	chr12	75481012	GLIPR1	NA	NA	GLIPR1;GLIPR1	promoter;exon
cg05593194	1.11321	5.70494	2.39763e-10	1.43733e-06	chr7	151062395	SLC4A2	shelf	NA	SLC4A2;CDK5;SLC4A2	promoter;1to5kb;intron
cg22707239	-0.964438	-5.7839	2.43476e-10	1.44791e-06	chr13	26914754	NA	NA	NA	NA	NA
cg21614638	-0.993898	-5.77703	2.55722e-10	1.48822e-06	chr4	99816663	DAPP1	NA	NA	DAPP1	promoter
cg11753750	-0.724347	-5.77673	2.5626e-10	1.48822e-06	chr22	38751786	SUN2	shelf	NA	SUN2;SUN2;SUN2	promoter;1to5kb;intron
cg11568290	1.03293	5.69623	2.55144e-10	1.48822e-06	chr5	17290571	NA	NA	NA	NA	NA
cg11721464	-0.842386	-5.76314	2.82339e-10	1.62696e-06	chr19	42199610	DEDD2	island	NA	POU2F2;DEDD2	1to5kb;exon
cg12178980	-1.1188	-5.75582	2.9743e-10	1.70074e-06	chr10	11164906	CELF2	shore	NA	CELF2;CELF2	promoter;intron
cg25323690	0.878274	5.67184	3.03546e-10	1.72246e-06	chr1	3219608	PRDM16	NA	TRUE	PRDM16	intron
cg23507945	-1.04242	-5.75065	3.08573e-10	1.72716e-06	chr6	137156046	IL22RA2	NA	NA	IL22RA2	intron
cg14673904	-0.918423	-5.75044	3.09022e-10	1.72716e-06	chr12	46215279	SLC38A1	NA	TRUE	SLC38A1	intron
cg13528621	-0.672195	-5.74931	3.11526e-10	1.72817e-06	chr13	110549116	RAB20	NA	NA	RAB20	intron
cg26889437	1.13465	5.65746	3.36189e-10	1.85117e-06	chr11	460913	PTDSS2	shore	NA	PTDSS2;PTDSS2	exon;intron
cg14216672	1.09368	5.65561	3.40631e-10	1.86184e-06	chr1	3349358	PRDM16	NA	NA	PRDM16	intron
cg11478974	-1.07891	-5.7289	3.60045e-10	1.95358e-06	chr11	35166277	CD44	NA	TRUE	CD44	intron
cg05956608	-0.881813	-5.72219	3.77538e-10	2.03365e-06	chr1	207825912	MIR29B2CHG	NA	TRUE	MIR29B2CHG;MIR29B2CHG	1to5kb;intron
cg21920221	-1.04368	-5.71992	3.83664e-10	2.05178e-06	chr5	172185884	STK10	shore	NA	STK10	intron
cg03579904	0.991186	5.63284	4.00162e-10	2.12473e-06	chr16	87705823	KLHDC4	shore	NA	KLHDC4	intron
cg18169886	-0.784503	-5.70624	4.22551e-10	2.22769e-06	chr2	25294999	DNMT3A	NA	TRUE	DNMT3A	intron
cg15712182	-1.00175	-5.70496	4.26376e-10	2.23203e-06	chr3	34362047	AC018359.1	NA	TRUE	NA	NA
cg03392041	-1.1223	-5.69139	4.69169e-10	2.43887e-06	chr18	63099055	NA	NA	NA	NA	NA
cg20885179	-1.43559	-5.68484	4.91285e-10	2.5361e-06	chr3	37994339	VILL	island	NA	VILL;VILL;VILL	1to5kb;exon;intron
cg19541916	-0.985281	-5.68132	5.03555e-10	2.58151e-06	chr2	19474343	AC010096.2	NA	NA	NA	NA
cg11641973	-0.723115	-5.66245	5.74793e-10	2.92654e-06	chr1	116754397	CD2	NA	NA	CD2	promoter
cg23512558	-0.86174	-5.65605	6.01146e-10	3.03989e-06	chr12	116559273	MAP1LC3B2	NA	NA	MAP1LC3B2;MAP1LC3B2	promoter;exon
cg02253612	-0.816142	-5.64266	6.60077e-10	3.31534e-06	chr7	73718164	STX1A	shore	TRUE	STX1A	intron
cg23250169	-0.988613	-5.63717	6.85862e-10	3.42173e-06	chr6	137768239	NA	NA	TRUE	LINC02539	intron
cg23364517	1.60925	5.5538	6.96734e-10	3.4528e-06	chr15	86079825	RP11-553E24.3	NA	NA	AGBL1;LINC01584	promoter;exon
cg16426261	-0.86978	-5.63106	7.15653e-10	3.52307e-06	chr3	45034750	CLEC3B;EXOSC7;RNU5B-3P	shore	NA	CLEC3B	intron
cg06673374	-0.839716	-5.62896	7.26192e-10	3.53896e-06	chr5	151745388	ATOX1	NA	NA	ATOX1;ATOX1;ATOX1	exon;intron;3UTR
cg26886890	-0.65923	-5.62853	7.28402e-10	3.53896e-06	chr22	37640747	SH3BP1	shore	NA	SH3BP1;SH3BP1;SH3BP1;SH3BP1	promoter;1to5kb;exon;intron
cg01870058	-0.921777	-5.5951	9.1864e-10	4.43425e-06	chr1	27341620	SYTL1	NA	NA	SYTL1;SYTL1	promoter;1to5kb
cg13682333	0.779452	5.51186	9.32242e-10	4.47088e-06	chr9	37938669	RP11-613M10.9;SHB	NA	NA	SHB	intron
cg09522018	-0.752205	-5.58562	9.80857e-10	4.67387e-06	chr6	139323733	NA	NA	NA	NA	NA
cg05798501	1.03931	5.49012	1.0832e-09	5.12868e-06	chr7	30452554	NOD1	NA	NA	NOD1;NOD1	1to5kb;exon
cg05491160	-0.882612	-5.56994	1.09297e-09	5.14216e-06	chr12	124453629	NCOR2	shelf	TRUE	NCOR2	intron
cg11991267	-0.896486	-5.54784	1.27236e-09	5.94853e-06	chr10	36534836	NA	NA	TRUE	NA	NA
cg02474116	0.942753	5.46545	1.28354e-09	5.96326e-06	chr19	55113815	PPP1R12C	shelf	NA	PPP1R12C;PPP1R12C	promoter;intron
cg15106499	-1.06105	-5.54217	1.32286e-09	6.10778e-06	chr16	84898088	CRISPLD2	NA	TRUE	CRISPLD2	intron
cg18231184	-1.01452	-5.5385	1.35653e-09	6.2246e-06	chr7	98133258	LMTK2	NA	NA	LMTK2	intron
cg02340755	-1.04006	-5.53564	1.38339e-09	6.30889e-06	chr18	77209175	RP11-751H17.1	NA	TRUE	NA	NA
cg22978940	-0.885618	-5.53413	1.39776e-09	6.33555e-06	chr21	45478695	COL18A1	island	NA	COL18A1	intron
cg02182021	-0.85281	-5.53225	1.41589e-09	6.37885e-06	chr7	20238813	NA	NA	TRUE	NA	NA
cg18207999	-0.916452	-5.52729	1.46471e-09	6.55904e-06	chr17	39758095	IKZF3	shelf	NA	IKZF3;IKZF3	exon;3UTR
cg14013103	-0.714961	-5.51401	1.60391e-09	7.13934e-06	chr19	42199456	DEDD2	island	NA	POU2F2;DEDD2	1to5kb;exon
cg18766016	-0.942743	-5.51131	1.63367e-09	7.22852e-06	chr16	10876915	CIITA;RP11-876N24.2	shelf	NA	CIITA;CIITA;CIITA	promoter;1to5kb;intron
cg08612011	-0.914315	-5.50646	1.68867e-09	7.42768e-06	chr12	49956515	AQP2;RP11-469H8.6;RP11-469H8.8	shore	NA	AQP2;AQP2;AQP5-AS1;AQP2	exon;intron;intron;3UTR
cg23553480	-1.37526	-5.48803	1.91426e-09	8.37042e-06	chr2	233060564	INPP5D	island	NA	INPP5D	exon
cg27255449	-0.784374	-5.4727	2.12405e-09	9.23345e-06	chr4	73872958	NA	shelf	TRUE	NA	NA
cg00650925	-0.927108	-5.47162	2.13968e-09	9.24734e-06	chr1	226675213	ITPKB;ITPKB-AS1;ITPKB-IT1	NA	NA	ITPKB-IT1;ITPKB	promoter;intron
cg20226460	-0.878505	-5.46712	2.20587e-09	9.47828e-06	chr18	63200017	BCL2	NA	NA	BCL2	intron
cg17390350	-1.23695	-5.46484	2.24024e-09	9.57066e-06	chr7	42228147	GLI3	NA	NA	GLI3;GLI3	promoter;intron
cg18165707	1.48349	5.37809	2.32726e-09	9.80805e-06	chr8	141179443	DENND3	NA	NA	DENND3	intron
cg14506696	-0.791666	-5.45886	2.33272e-09	9.80805e-06	chr4	99816672	DAPP1	NA	NA	DAPP1	promoter
cg11421663	-0.938151	-5.45869	2.33539e-09	9.80805e-06	chr2	64607205	LINC02579	shore	NA	LINC02579;LINC02579	promoter;intron
cg08154437	-1.44211	-5.45164	2.44928e-09	1.02285e-05	chr19	16897838	CPAMD8	island	NA	CPAMD8;CPAMD8;CPAMD8;CPAMD8	promoter;1to5kb;exon;intron
cg10591516	-0.760787	-5.44426	2.57424e-09	1.06904e-05	chr12	124921239	NA	NA	TRUE	UBC	1to5kb
cg01475958	-0.886295	-5.44339	2.58938e-09	1.06935e-05	chr11	6618701	RP11-732A19.9;TPP1	NA	NA	TPP1;TPP1;TPP1;TPP1;TPP1	promoter;1to5kb;exon;intron;3UTR
cg14333911	-0.974036	-5.44165	2.61999e-09	1.07601e-05	chr2	109213738	SH3RF3	NA	TRUE	SH3RF3	intron
cg20631419	0.854568	5.35772	2.67024e-09	1.09062e-05	chr15	68022148	NA	NA	NA	NA	NA
cg18257574	-0.833452	-5.43658	2.71092e-09	1.10119e-05	chr2	43131203	NA	NA	TRUE	LINC02580	intron
cg06292124	1.12136	5.34902	2.83114e-09	1.13771e-05	chr12	52014735	GRASP	island	NA	TAMALIN	exon
cg20849099	-0.546091	-5.43012	2.83144e-09	1.13771e-05	chr6	15479820	JARID2	NA	NA	JARID2	intron
cg03171003	-0.960326	-5.42841	2.86416e-09	1.14467e-05	chr2	111118356	BCL2L11	island	NA	BCL2L11;ACOXL-AS1;ACOXL;MIR4435-2HG;ACOXL	1to5kb;1to5kb;exon;intron;3UTR
cg06697540	-0.765578	-5.42384	2.95347e-09	1.17405e-05	chr10	123773408	CPXM2	NA	NA	CPXM2	intron
cg12361088	0.950706	5.33286	3.15572e-09	1.24778e-05	chr11	19674141	NAV2	NA	NA	NAV2	intron
cg25966133	-0.869968	-5.41244	3.1883e-09	1.25399e-05	chr14	22556579	AE000662.92;AE000662.93	NA	NA	LINC02332	intron
cg05251569	0.795323	5.3254	3.31749e-09	1.29793e-05	chr6	12585463	RP11-125M16.1	NA	NA	LINC02530	promoter
cg15601264	-0.864783	-5.39934	3.48079e-09	1.35469e-05	chr17	56787335	NA	NA	TRUE	NA	NA
cg09631193	-0.842818	-5.3984	3.50269e-09	1.35612e-05	chr10	71495267	CDH23	NA	NA	CDH23	intron
cg21657788	-0.766121	-5.38764	3.76366e-09	1.4496e-05	chr2	237258201	NA	NA	NA	NA	NA
cg14165193	-0.644888	-5.38604	3.80406e-09	1.45761e-05	chr19	6772918	VAV1	NA	NA	VAV1	exon
cg03275396	-0.535916	-5.38037	3.95077e-09	1.50606e-05	chr3	111732768	PHLDB2;PLCXD2	NA	NA	PLCXD2;PHLDB2	intron;intron
cg13510759	-0.855558	-5.37804	4.01254e-09	1.5218e-05	chr18	44839332	SETBP1	NA	TRUE	SETBP1	intron
cg02397720	-1.01494	-5.37586	4.07121e-09	1.53622e-05	chr2	237603763	NA	NA	TRUE	NA	NA
cg26379531	-0.66981	-5.35811	4.58126e-09	1.71995e-05	chr11	96207784	MAML2	NA	TRUE	MAML2	intron
cg12255995	-1.02123	-5.35022	4.82753e-09	1.8033e-05	chr19	1132537	SBNO2	NA	NA	SBNO2;SBNO2	promoter;intron
cg11851804	-0.968148	-5.34521	4.99065e-09	1.85491e-05	chr1	912998	RP11-54O7.1;RP11-54O7.16;RP11-54O7.2	shelf	NA	NA	NA
cg08461840	-0.775824	-5.33619	5.29773e-09	1.95925e-05	chr19	2620968	GNG7	shore	TRUE	GNG7	intron
cg20847827	-0.836694	-5.33429	5.36474e-09	1.97421e-05	chr1	42931379	SLC2A1	NA	NA	SLC2A1;SLC2A1;SLC2A1	1to5kb;exon;intron
cg14368221	-0.889075	-5.33245	5.43024e-09	1.98847e-05	chr9	18260703	NA	NA	NA	ADAMTSL1	intron
cg00647859	-0.543909	-5.32009	5.89217e-09	2.14704e-05	chr1	185565492	LINC01350	NA	NA	LINC01350;LINC01350	exon;intron
cg13341982	1.083	5.23574	6.01892e-09	2.18253e-05	chr17	40552350	NA	NA	TRUE	NA	NA
cg04284500	-0.826061	-5.30626	6.45384e-09	2.32888e-05	chr11	67271982	GRK2	NA	TRUE	GRK2;GRK2	1to5kb;intron
cg22965368	-0.70202	-5.30225	6.62624e-09	2.37954e-05	chr1	221784124	NA	NA	NA	NA	NA
cg03517776	-1.02242	-5.29459	6.9683e-09	2.49034e-05	chr2	64607295	LINC02579	shore	NA	LINC02579;LINC02579	promoter;intron
cg09293182	-0.794204	-5.28867	7.24463e-09	2.57671e-05	chr2	230327559	SP140L	NA	NA	SP140L	intron
cg12691994	-0.910904	-5.28476	7.43238e-09	2.6309e-05	chr1	206575522	EIF2D;RASSF5	NA	TRUE	RASSF5;EIF2D	intron;intron
cg13187009	-1.02921	-5.27722	7.80881e-09	2.75105e-05	chr20	57390440	RBM38;RP4-800J21.3	island	NA	RBM38;RBM38;RBM38-AS1	promoter;1to5kb;intron
cg21931938	-0.772744	-5.27519	7.91301e-09	2.76285e-05	chr15	40308291	PLCB2	NA	NA	PLCB2	promoter
cg07121644	-0.597359	-5.27512	7.91664e-09	2.76285e-05	chr11	46361480	DGKZ	NA	NA	DGKZ;DGKZ	promoter;intron
cg20593470	0.974534	5.19074	8.08786e-09	2.80941e-05	chr7	117085498	ST7;ST7-AS2;ST7-OT4	NA	NA	ST7;ST7-OT4;ST7-AS2	intron;intron;intron
cg10560245	-0.689806	-5.26646	8.37793e-09	2.89664e-05	chr11	70111793	ANO1	NA	NA	ANO1	intron
cg01835695	-0.731134	-5.25765	8.87381e-09	3.05388e-05	chr5	180803958	MGAT1	shore	NA	MGAT1;MGAT1;MGAT1	promoter;1to5kb;intron
cg19058865	1.10881	5.17052	9.22825e-09	3.16122e-05	chr19	4327352	STAP2	island	NA	STAP2;STAP2;STAP2	promoter;exon;3UTR
cg10397389	-0.849643	-5.24407	9.69389e-09	3.3055e-05	chr4	99816853	DAPP1	NA	NA	DAPP1;DAPP1	5UTR;exon
cg00107982	-1.00157	-5.23657	1.01783e-08	3.44048e-05	chr22	37417058	ELFN2;RP1-63G5.5	shelf	TRUE	ELFN2	intron
cg22368847	-0.542107	-5.23589	1.02233e-08	3.44048e-05	chr10	62084165	ARID5B	NA	NA	ARID5B	intron
cg23976499	-1.05611	-5.23581	1.02286e-08	3.44048e-05	chr10	11165563	CELF2	shore	NA	CELF2	exon
cg06966660	-1.99533	-5.23428	1.03308e-08	3.45919e-05	chr10	122163550	TACC2	island	NA	TACC2;TACC2;TACC2;TACC2	promoter;5UTR;exon;intron
cg18397073	0.782592	5.1453	1.08721e-08	3.61849e-05	chr19	42096125	POU2F2	shore	NA	POU2F2;POU2F2;POU2F2	promoter;exon;3UTR
cg06786372	0.734315	5.14485	1.09038e-08	3.61849e-05	chr7	27101768	HOXA2	shore	NA	HOXA2	intron
cg05851250	-0.787925	-5.22442	1.10137e-08	3.63871e-05	chr3	43389933	ANO10;SNRK	NA	TRUE	SNRK;ANO10	intron;intron
cg09624148	-0.981952	-5.21103	1.20109e-08	3.95061e-05	chr5	179795542	LTC4S;MAML1	shore	NA	LTC4S;LTC4S	promoter;intron
cg22166728	-0.932952	-5.20577	1.24264e-08	4.06927e-05	chr1	32924922	NA	NA	NA	NA	NA
cg15489575	-1.22291	-5.19602	1.3233e-08	4.30446e-05	chr11	3854592	AC090587.4;AC090587.5;MIR4687;STIM1	shore	NA	STIM1;STIM1;MIR4687;STIM1;STIM1	promoter;1to5kb;1to5kb;5UTR;exon
cg00045607	-0.838589	-5.1957	1.32605e-08	4.30446e-05	chr1	161069899	ARHGAP30	NA	NA	ARHGAP30;ARHGAP30;ARHGAP30	promoter;5UTR;exon
cg22663489	-0.795635	-5.19419	1.33899e-08	4.32759e-05	chr11	64340247	CCDC88B	shelf	NA	CCDC88B;CCDC88B;CCDC88B	1to5kb;5UTR;exon
cg09417692	-0.689404	-5.1903	1.37299e-08	4.41825e-05	chr3	30658563	TGFBR2	NA	NA	TGFBR2	intron
cg03124507	-1.00554	-5.18942	1.38082e-08	4.42429e-05	chr2	43134127	NA	NA	TRUE	LINC02580	1to5kb
cg12596218	-0.754647	-5.18022	1.46498e-08	4.67381e-05	chr2	161077724	NA	NA	TRUE	NA	NA
cg21384021	1.50324	5.09651	1.48966e-08	4.73225e-05	chr17	81994490	ASPSCR1	island	NA	ASPSCR1;ASPSCR1	promoter;intron
cg04960440	-0.811351	-5.17453	1.51957e-08	4.80673e-05	chr10	14564714	FAM107B	NA	NA	FAM107B	intron
cg26150462	-0.907567	-5.17288	1.53574e-08	4.83728e-05	chr10	11164904	CELF2	shore	NA	CELF2;CELF2	promoter;intron
cg02905876	-0.78406	-5.1637	1.6289e-08	5.10906e-05	chr6	161356999	PRKN	NA	NA	PRKN	intron
cg06870165	-0.764348	-5.16198	1.64703e-08	5.14375e-05	chr2	105797669	NCK2	NA	TRUE	NCK2	intron
cg25146597	-1.68615	-5.16134	1.6538e-08	5.14375e-05	chr16	67163535	FBXL8;HSF4;RP11-5A19.5	island	NA	HSF4;HSF4;TRADD;FBXL8;HSF4;FBXL8	promoter;1to5kb;1to5kb;exon;exon;intron
cg02865822	-0.759422	-5.15953	1.67299e-08	5.18178e-05	chr11	46361590	DGKZ	NA	NA	DGKZ;DGKZ;DGKZ	promoter;exon;intron
cg00456979	-0.895746	-5.15815	1.68784e-08	5.20608e-05	chr2	241966182	LINC01237	NA	NA	LINC01238;LINC01237;LINC01237	1to5kb;exon;intron
cg05690644	-1.23123	-5.15562	1.7155e-08	5.26951e-05	chr8	96145786	GDF6	shore	NA	GDF6	intron
cg05293365	-0.810062	-5.15405	1.7328e-08	5.30074e-05	chr15	76994996	PSTPIP1	NA	NA	PSTPIP1;PSTPIP1	promoter;intron
cg24570841	-1.23342	-5.15215	1.75395e-08	5.34347e-05	chr1	35577799	RP4-728D4.2;TFAP2E	island	NA	TFAP2E	intron
cg21531300	-0.941577	-5.13125	2.00426e-08	6.08113e-05	chr14	75522456	BATF	NA	NA	BATF;BATF	promoter;exon
cg14418802	-0.833297	-5.12875	2.03653e-08	6.15391e-05	chr1	9239919	H6PD	NA	NA	H6PD;H6PD;H6PD	5UTR;exon;intron
cg14325200	-0.859993	-5.12338	2.1073e-08	6.34198e-05	chr2	234446503	AC097713.3;AC097713.4	NA	TRUE	LINC01891	intron
cg10343206	-0.825625	-5.11872	2.17072e-08	6.4938e-05	chr4	71006385	DCK;MOB1B	NA	TRUE	MOB1B;DCK	intron;intron
cg18610205	-0.978374	-5.11839	2.17522e-08	6.4938e-05	chr12	51324175	BIN2	island	NA	BIN2;BIN2	promoter;intron
cg20403541	-1.42894	-5.11733	2.18993e-08	6.51158e-05	chr4	3385562	RGS12	NA	NA	RGS12;RGS12	promoter;intron
cg02097767	-0.856729	-5.11391	2.23811e-08	6.62832e-05	chr18	9095344	NA	NA	TRUE	NA	NA
cg03518729	-0.968094	-5.1109	2.28125e-08	6.72927e-05	chr1	235011996	NA	NA	NA	NA	NA
cg07313836	-0.495358	-5.10756	2.33002e-08	6.84596e-05	chr9	112135992	SUSD1	NA	NA	SUSD1	intron
cg24367125	-0.92789	-5.10417	2.38069e-08	6.96732e-05	chr14	31031782	AP4S1	NA	NA	AP4S1	intron
cg26016386	0.471275	5.01947	2.4355e-08	7.09976e-05	chr17	2173173	SMG6	NA	NA	SMG6;SMG6;SMG6;SMG6	promoter;5UTR;exon;intron
cg17926504	-0.879965	-5.09627	2.50292e-08	7.26779e-05	chr2	195559656	NA	NA	TRUE	NA	NA
cg02900599	-1.0358	-5.0926	2.56175e-08	7.40969e-05	chr5	95718486	CTD-2154I11.2;RHOBTB3	NA	TRUE	RHOBTB3;SPATA9	intron;intron
cg06604467	-0.741969	-5.09134	2.58221e-08	7.4399e-05	chr7	1192451	NA	NA	NA	NA	NA
cg21330711	-0.961949	-5.08931	2.61553e-08	7.50682e-05	chr16	89115418	ACSF3;CTD-2555A7.3	shelf	TRUE	ACSF3	intron
cg26285698	-0.779453	-5.0791	2.78982e-08	7.97626e-05	chr16	29746012	AC009133.17;C16orf54	NA	NA	C16orf54	promoter
cg12411247	-0.821543	-5.07825	2.80478e-08	7.9883e-05	chr3	12187519	SYN2	NA	NA	SYN2	exon
cg20064002	-0.818365	-5.0764	2.83766e-08	8.0511e-05	chr4	142962064	RP11-284M14.1	NA	NA	LOC105377623	intron
cg12547279	-0.933344	-5.07516	2.86002e-08	8.08367e-05	chr10	35795465	PCAT5	NA	NA	PCAT5	intron
cg11482422	-1.07646	-5.07154	2.92605e-08	8.23897e-05	chr10	11164849	CELF2	shore	NA	CELF2;CELF2	promoter;intron
cg12658400	0.881529	4.98364	3.05375e-08	8.56612e-05	chr1	2043386	NA	island	NA	NA	NA
cg18022258	-0.915293	-5.05273	3.29338e-08	9.20355e-05	chr7	105809397	ATXN7L1	NA	TRUE	ATXN7L1	intron
cg18625738	-0.797061	-5.05192	3.31025e-08	9.21605e-05	chr1	109906363	NA	NA	TRUE	CSF1	1to5kb
cg10949007	-0.740483	-5.03906	3.58824e-08	9.95274e-05	chr5	95823909	GLRX;RHOBTB3	NA	NA	GLRX;RHOBTB3	1to5kb;exon
cg12353452	-0.778165	-5.0322	3.74561e-08	0.000103173	chr12	51324080	BIN2	island	NA	BIN2;BIN2	exon;intron
cg00634475	-0.845899	-5.03212	3.74742e-08	0.000103173	chr11	96267599	MAML2	NA	NA	MAML2	intron
cg11857093	-0.887495	-5.02845	3.83438e-08	0.000105177	chr1	115099528	RP4-666F24.3	NA	NA	NA	NA
cg17775621	-0.974526	-5.02771	3.85216e-08	0.000105276	chr10	11164874	CELF2	shore	NA	CELF2;CELF2	promoter;intron
cg13782035	-0.792986	-5.01865	4.07658e-08	0.000110694	chr5	91314604	LUCAT1;RP11-213H15.4	NA	NA	LUCAT1;LUCAT1	promoter;1to5kb
cg02935351	1.21418	4.93739	4.08019e-08	0.000110694	chr12	1639649	WNT5B	island	NA	WNT5B	intron
cg09122208	-0.754452	-5.01745	4.10717e-08	0.000110988	chr20	47749137	SULF2	NA	TRUE	SULF2	intron
cg21694652	-0.531515	-5.01691	4.12087e-08	0.000110988	chr6	119621470	NA	NA	NA	NA	NA
cg23991989	-0.59988	-5.00902	4.32865e-08	0.000116163	chr7	45027455	CCM2	NA	NA	CCM2;CCM2;CCM2;CCM2	promoter;5UTR;exon;intron
cg20907669	-0.865936	-5.00461	4.44916e-08	0.000118968	chr21	33383506	NA	NA	TRUE	NA	NA
cg18680612	-0.775533	-5.00257	4.50584e-08	0.000120051	chr20	53839594	NA	NA	TRUE	NA	NA
cg03735233	-0.951866	-4.99714	4.66067e-08	0.000123595	chr16	68284969	RNU6-1262P;SLC7A6;SLC7A6OS	NA	NA	SLC7A6;SLC7A6;SLC7A6OS	1to5kb;intron;intron
cg13990355	-0.544713	-4.99624	4.68677e-08	0.000123595	chr19	42132664	CTC-378H22.1;POU2F2	shore	NA	POU2F2;POU2F2-AS1;POU2F2-AS1;POU2F2	promoter;1to5kb;exon;intron
cg10682957	1.10583	4.91506	4.68871e-08	0.000123595	chr11	117885769	NA	NA	NA	NA	NA
cg05359207	-0.661467	-4.99512	4.71946e-08	0.000123966	chr20	53579966	ZNF217	shore	NA	ZNF217;ZNF217	1to5kb;intron
cg14958032	-0.829795	-4.98753	4.94708e-08	0.000129487	chr1	1780221	NADK	shore	NA	NADK;NADK;NADK	promoter;1to5kb;intron
cg21106505	1.14882	4.90552	4.97467e-08	0.000129752	chr11	562546	RASSF7	shore	NA	LMNTD2;RASSF7;RASSF7	1to5kb;exon;3UTR
cg08816563	-0.843984	-4.98195	5.12131e-08	0.00013311	chr12	67804269	NA	NA	NA	NA	NA
cg15996456	-0.876312	-4.97957	5.19723e-08	0.000134227	chr8	101137201	RN7SKP249	NA	NA	NA	NA
cg00204782	-0.746223	-4.97947	5.2004e-08	0.000134227	chr22	19765840	TBX1	island	NA	TBX1	intron
cg26580466	0.680739	4.89373	5.3514e-08	0.000137647	chr2	10405715	HPCAL1	NA	NA	HPCAL1	intron
cg07654202	0.914881	4.89189	5.41271e-08	0.000138743	chr8	29066615	CTD-2647L4.5	NA	NA	NA	NA
cg15449898	-0.761032	-4.97057	5.49469e-08	0.000140361	chr6	53647580	NA	shelf	NA	NA	NA
cg15608301	-0.761155	-4.96894	5.55056e-08	0.000141302	chr13	99432932	NA	NA	TRUE	NA	NA
cg02657012	-0.885635	-4.96594	5.65444e-08	0.000143456	chr6	32845187	PSMB8;PSMB8-AS1;PSMB9	shore	NA	PSMB8;PSMB8;PSMB8-AS1;PSMB9	promoter;1to5kb;intron;intron
cg23414876	-0.916724	-4.95669	5.98653e-08	0.000151364	chr16	67163492	FBXL8;HSF4;RP11-5A19.5	island	NA	HSF4;HSF4;TRADD;FBXL8;HSF4;FBXL8	promoter;1to5kb;1to5kb;exon;exon;intron
cg24704287	-1.78936	-4.95136	6.18642e-08	0.000155888	chr19	13840666	NA	shore	NA	MIR24-2;MIR27A;MIR23A;MIR23AHG	1to5kb;1to5kb;1to5kb;exon
cg17542130	-0.718387	-4.9408	6.6015e-08	0.000165227	chr2	174778667	NA	NA	TRUE	CHRNA1	intron
cg26943947	-0.722188	-4.94082	6.60057e-08	0.000165227	chr6	71728132	NA	NA	NA	NA	NA
cg17665121	-0.719907	-4.93719	6.74946e-08	0.000168364	chr4	37892733	TBC1D1	shore	TRUE	TBC1D1	intron
cg10634218	-0.820867	-4.93378	6.89256e-08	0.000170922	chr19	7492355	PEX11G;TEX45	shelf	NA	TEX45;PEX11G;PEX11G	promoter;1to5kb;intron
cg21298674	-0.464682	-4.93365	6.89802e-08	0.000170922	chr16	81328041	GAN	NA	NA	GAN	intron
cg27148718	-1.0104	-4.93309	6.92158e-08	0.000170936	chr5	74433596	LINC01331	NA	TRUE	LINC01331	intron
cg11940839	-0.724898	-4.92915	7.09109e-08	0.000174543	chr19	16119742	RAB8A	NA	TRUE	RAB8A	intron
cg10699884	-0.631372	-4.91547	7.71063e-08	0.000189166	chr1	21334551	ECE1	NA	TRUE	ECE1	intron
cg00377691	-0.788837	-4.91389	7.78577e-08	0.000190079	chr2	74186110	NA	NA	NA	MTHFD2	promoter
cg14765731	-0.833745	-4.91361	7.79898e-08	0.000190079	chr11	35166283	CD44	NA	TRUE	CD44	intron
cg18989615	-0.709922	-4.90402	8.26969e-08	0.000200893	chr17	5584668	NLRP1	NA	NA	NLRP1	promoter
cg12227401	-0.73185	-4.89281	8.85455e-08	0.0002144	chr4	184268239	AC079080.1	NA	NA	NA	NA
cg03507641	-0.922767	-4.89203	8.89649e-08	0.000214716	chr12	1489076	ERC1	NA	NA	ERC1	intron
cg06948190	-0.606682	-4.88844	9.09328e-08	0.000218134	chr6	35303178	DEF6	NA	NA	DEF6	intron
cg09043227	-1.08688	-4.88837	9.09681e-08	0.000218134	chr2	241966242	LINC01237	NA	NA	LINC01238;LINC01237;LINC01237	1to5kb;exon;intron
cg16271437	-0.950802	-4.8832	9.38786e-08	0.000224389	chr20	23143314	NA	NA	TRUE	NA	NA
cg21553700	1.05818	4.79751	9.65225e-08	0.000229969	chr3	195873538	TNK2	shore	NA	TNK2;TNK2;TNK2	promoter;1to5kb;intron
cg09921821	-1.2846	-4.87526	9.85169e-08	0.000233971	chr4	3370200	RGS12	shelf	NA	RGS12;RGS12;RGS12	5UTR;exon;intron
cg06011560	-0.761954	-4.87457	9.89297e-08	0.000234203	chr10	72248289	NA	NA	TRUE	NA	NA
cg23761236	-0.592322	-4.87164	1.00702e-07	0.000237643	chr21	33948850	LINC00649	NA	NA	LINC00649	intron
cg05370838	-1.04197	-4.87087	1.01175e-07	0.000238002	chr10	133263069	ADAM8	shore	NA	ADAM8;ADAM8	exon;3UTR
cg19479609	-0.721871	-4.86578	1.04344e-07	0.000244683	chr2	207525491	AC007879.5	shelf	NA	CREB1;MYOSLID-AS1	1to5kb;intron
cg20955688	-0.706041	-4.86399	1.05483e-07	0.000246577	chr8	132760642	TMEM71	NA	NA	TMEM71;TMEM71	promoter;exon
cg16577647	-0.644135	-4.86082	1.07522e-07	0.000250554	chr19	35902161	AD000864.6;HCST;NFKBID	shore	NA	HCST;NFKBID;NFKBID	promoter;1to5kb;intron
cg14042988	-0.864479	-4.85202	1.134e-07	0.000263425	chr15	39427251	RP11-624L4.1	NA	NA	NA	NA
cg16835209	-0.809466	-4.85057	1.14397e-07	0.000264913	chr1	98324040	NA	NA	TRUE	NA	NA
cg05509423	-0.506322	-4.8478	1.16326e-07	0.000268545	chr12	92366097	NA	NA	NA	NA	NA
cg13100822	-0.454959	-4.84661	1.17165e-07	0.000269643	chr8	73545073	STAU2	NA	NA	STAU2	intron
cg24500821	-0.614211	-4.83896	1.22697e-07	0.000281503	chr10	17428939	ST8SIA6	NA	TRUE	ST8SIA6-AS1;ST8SIA6	intron;intron
cg10290803	0.62732	4.75528	1.24611e-07	0.000285016	chr19	2535751	GNG7	NA	NA	GNG7	intron
cg02878195	-0.981231	-4.83574	1.25106e-07	0.00028527	chr2	20424966	NA	NA	TRUE	NA	NA
cg17381507	-0.756671	-4.83241	1.27637e-07	0.000290151	chr8	133217913	WISP1	NA	TRUE	CCN4	intron
cg04924555	-0.489524	-4.8272	1.317e-07	0.000298474	chr6	157184861	ARID1B	NA	NA	ARID1B;ARID1B;ARID1B	exon;intron;3UTR
cg17217443	0.603355	4.74473	1.32778e-07	0.000300004	chr17	38355407	SOCS7	shelf	NA	SOCS7	intron
cg12281065	-0.414865	-4.81532	1.41441e-07	0.000318608	chr12	5214235	NA	NA	NA	NA	NA
cg13852775	0.598791	4.73102	1.44166e-07	0.000323765	chr12	3990818	NA	NA	NA	NA	NA
cg23683800	-0.810644	-4.81108	1.45081e-07	0.000324838	chr10	113326343	NA	NA	TRUE	NA	NA
cg10089357	-0.443327	-4.80944	1.4651e-07	0.000327053	chr6	32119040	ATF6B	NA	NA	TNXB;ATF6B;ATF6B	1to5kb;1to5kb;exon
cg22460896	-1.86282	-4.80369	1.51643e-07	0.000337499	chr15	96344794	RP11-262A16.1	island	NA	NA	NA
cg11528328	1.23698	4.71373	1.59885e-07	0.000354779	chr21	34669383	CLIC6	island	NA	CLIC6;CLIC6;CLIC6	promoter;5UTR;exon
cg16171407	-0.748119	-4.7931	1.61554e-07	0.000357417	chr5	93596774	NA	shore	NA	NA	NA
cg00417094	-0.605497	-4.79223	1.62403e-07	0.000358058	chr1	167447805	CD247	NA	TRUE	CD247	intron
cg17082856	-0.466183	-4.79181	1.62807e-07	0.000358058	chr2	65076575	CEP68;RAB1A	NA	NA	CEP68;RAB1A	intron;intron
cg27083183	-0.504002	-4.78668	1.67868e-07	0.000368099	chr7	77739093	RSBN1L	NA	NA	RSBN1L	intron
cg25735003	1.27341	4.70133	1.72162e-07	0.000376404	chr18	48611388	CTIF	NA	NA	CTIF	intron
cg12199996	0.900313	4.69865	1.74933e-07	0.000381341	chr7	151062545	SLC4A2	shelf	NA	SLC4A2;CDK5;SLC4A2	promoter;1to5kb;intron
cg27159719	-0.809512	-4.77225	1.82935e-07	0.000397385	chr8	132760495	TMEM71	NA	NA	TMEM71;TMEM71	5UTR;exon
cg10496627	-1.06185	-4.77186	1.83362e-07	0.000397385	chr13	101706842	ITGBL1	NA	NA	ITGBL1	exon
cg21503084	1.41929	4.68921	1.85039e-07	0.000399853	chr20	44761624	RIMS4	NA	NA	RIMS4	intron
cg23389408	-1.78802	-4.76926	1.86213e-07	0.000400938	chr14	105065692	GPR132	NA	NA	GPR132	promoter
cg06380123	-0.883932	-4.7689	1.8662e-07	0.000400938	chr12	51324193	BIN2	island	NA	BIN2;BIN2	promoter;intron
cg23199335	-0.736079	-4.76831	1.87275e-07	0.000401186	chr3	177598093	LINC00578	NA	TRUE	LINC00578	intron
cg05471169	-1.01596	-4.76683	1.88921e-07	0.000403549	chr17	82297542	NA	NA	TRUE	LINC01970	1to5kb
cg16545290	-0.796134	-4.76587	1.90008e-07	0.000404709	chr21	25790707	NA	NA	NA	NA	NA
cg06607919	-0.778581	-4.76342	1.92789e-07	0.000409459	chr2	80322671	CTNNA2	island	NA	CTNNA2	intron
cg10626728	0.616799	4.67498	2.0135e-07	0.000426422	chr3	141664254	RP11-340E6.1	shelf	NA	LINC02618	intron
cg09897970	-1.20264	-4.74516	2.14821e-07	0.000453659	chr16	29746022	AC009133.17;C16orf54	NA	NA	C16orf54	promoter
cg20520766	-0.508516	-4.742	2.1888e-07	0.000460922	chr16	88333576	NA	NA	TRUE	NA	NA
cg23391620	-0.712609	-4.7388	2.2305e-07	0.000468376	chr22	30221480	NA	NA	NA	NA	NA
cg24348240	-1.068	-4.73812	2.23947e-07	0.000468934	chr1	26284961	UBXN11	NA	NA	UBXN11;UBXN11	exon;intron
cg09306099	-0.551803	-4.73683	2.25661e-07	0.000471196	chr3	187944155	RP11-44H4.1	NA	NA	NA	NA
cg01673931	1.21115	4.65326	2.28967e-07	0.00047676	chr3	49119212	USP19	shore	NA	USP19;USP19;USP19	1to5kb;5UTR;exon
cg01464104	0.625458	4.65091	2.32161e-07	0.000482061	chr11	56275563	OR5T1	NA	NA	OR5T1;OR5T1	5UTR;exon
cg11624708	0.68048	4.64707	2.37484e-07	0.00049174	chr19	17831601	JAK3	island	NA	JAK3	intron
cg08636390	-0.456215	-4.72363	2.43941e-07	0.000503706	chr6	166934312	RNASET2;RP11-514O12.4	NA	NA	RNASET2;RNASET2;RNASET2	1to5kb;exon;intron
cg19501909	-0.78012	-4.72099	2.47761e-07	0.000510178	chr22	37605075	NA	shelf	NA	GGA1	1to5kb
cg01242316	0.65618	4.63888	2.49212e-07	0.000510802	chr16	67640081	NA	NA	NA	CARMIL2	1to5kb
cg04717485	-0.813687	-4.71984	2.49438e-07	0.000510802	chr1	9426720	NA	shelf	TRUE	LINC02606	exon
cg11275536	-0.958755	-4.71674	2.54029e-07	0.000517156	chr8	130444967	ASAP1	shore	TRUE	ASAP1	1to5kb
cg00041401	-0.692155	-4.71647	2.54441e-07	0.000517156	chr1	113871785	AP4B1-AS1;PTPN22	NA	NA	PTPN22;AP4B1-AS1	promoter;intron
cg15010987	-0.831507	-4.71634	2.54628e-07	0.000517156	chr18	47953616	NA	NA	TRUE	NA	NA
cg24373619	-0.686821	-4.71025	2.63917e-07	0.000534562	chr10	94299614	PLCE1	NA	NA	PLCE1	intron
cg21506299	-0.677366	-4.70267	2.7592e-07	0.000557355	chr6	136784086	MAP3K5	NA	NA	LOC101928429;MAP3K5	exon;intron
cg26534847	-0.557014	-4.69929	2.81443e-07	0.000566969	chr20	38304076	BPI;CTD-2308N23.2	NA	NA	BPI;LOC149684	promoter;intron
cg09121047	-0.94151	-4.69192	2.93867e-07	0.000590398	chr1	87151644	LINC01140;RP5-1052I5.2	island	NA	LINC01140	intron
cg08756830	-0.879565	-4.69094	2.95559e-07	0.000591102	chr2	18337192	KCNS3	NA	NA	KCNS3	intron
cg06216327	-0.707459	-4.69079	2.95808e-07	0.000591102	chr2	217223735	NA	NA	TRUE	NA	NA
cg16540393	-0.762449	-4.682	3.11404e-07	0.0006206	chr19	36849307	ZNF345;ZNF790	shore	NA	ZNF345;ZNF790	1to5kb;intron
cg08985333	-0.75312	-4.67686	3.2089e-07	0.000637794	chr16	10877102	CIITA;RP11-876N24.2	shore	NA	CIITA;CIITA;CIITA	promoter;1to5kb;intron
cg14076977	-1.52334	-4.67256	3.29051e-07	0.00065227	chr15	40308082	PLCB2	NA	NA	PLCB2	promoter
cg26867637	0.680709	4.58837	3.35006e-07	0.000662309	chr17	1079154	ABR	shore	NA	ABR;ABR	promoter;intron
cg13231232	-0.44841	-4.66583	3.4221e-07	0.000674757	chr2	191303832	MYO1B	NA	NA	MYO1B	intron
cg27627006	-0.692219	-4.66028	3.53447e-07	0.000695069	chr11	96339541	MAML2	NA	NA	MIR1260B;MAML2	1to5kb;intron
cg14077467	-0.477792	-4.65899	3.56104e-07	0.000698447	chr2	9644670	RP11-521D12.1	NA	NA	NA	NA
cg11232507	-0.886361	-4.6568	3.60656e-07	0.000703274	chr2	196211408	HECW2	NA	TRUE	HECW2	intron
cg02847185	1.48585	4.57533	3.61403e-07	0.000703274	chr4	8587585	GPR78	shore	NA	GPR78;CPZ;GPR78	exon;intron;3UTR
cg01963175	-0.947645	-4.65686	3.60533e-07	0.000703274	chr3	187919229	NA	NA	TRUE	NA	NA
cg13158235	-0.462971	-4.65268	3.69404e-07	0.000716966	chr12	15956626	DERA	NA	NA	DERA;DERA;DERA	5UTR;exon;intron
cg06373032	-0.898793	-4.6507	3.73662e-07	0.000723342	chr10	79286343	ZMIZ1	NA	TRUE	ZMIZ1	intron
cg16488580	1.11507	4.56347	3.87169e-07	0.000747541	chr5	173670566	NA	NA	NA	NA	NA
cg01826354	-0.687333	-4.64094	3.95426e-07	0.000760254	chr17	83048620	B3GNTL1	shelf	NA	B3GNTL1	intron
cg22134140	0.685756	4.55967	3.95798e-07	0.000760254	chrX	137033233	NA	shore	NA	GPR101	intron
cg07583291	-0.774688	-4.6396	3.98505e-07	0.00076286	chr8	48949741	NA	NA	NA	NA	NA
cg04526750	0.746788	4.55818	3.99207e-07	0.00076286	chr11	8357176	NA	NA	NA	NA	NA
cg22092126	0.650656	4.55714	4.01628e-07	0.000764511	chr2	99754560	AFF3	NA	NA	AFF3	intron
cg15904162	-0.539723	-4.63804	4.02128e-07	0.000764511	chr17	41676033	NA	NA	NA	NA	NA
cg21697378	-0.978212	-4.63207	4.16248e-07	0.000787771	chr21	42527824	SLC37A1	NA	NA	SLC37A1	intron
cg10438110	-0.857064	-4.63198	4.16483e-07	0.000787771	chr6	132189161	NA	NA	NA	NA	NA
cg17247261	-0.801702	-4.63072	4.19526e-07	0.000791513	chr19	32223932	NA	shore	NA	NA	NA
cg07237653	1.0795	4.54634	4.27512e-07	0.000804538	chr8	29092785	KIF13B	NA	NA	KIF13B	exon
cg00070424	-0.573344	-4.62232	4.40379e-07	0.00082666	chr10	110414708	NA	NA	TRUE	NA	NA
cg08887400	-0.821329	-4.61742	4.53014e-07	0.000848236	chr6	30684598	AL662797.1;PPP1R18	shelf	NA	PPP1R18;PPP1R18	exon;intron
cg05484710	-0.645515	-4.61589	4.57021e-07	0.000853589	chr9	87479941	NA	NA	TRUE	NA	NA
cg00268086	-0.875864	-4.61304	4.64584e-07	0.000865539	chr17	5584055	NLRP1	NA	NA	NLRP1;NLRP1;NLRP1;NLRP1	promoter;5UTR;exon;intron
cg13081014	0.910609	4.53055	4.68283e-07	0.000870251	chr1	171258647	FMO1	NA	NA	FMO1	intron
cg11152412	-0.606871	-4.6073	4.80181e-07	0.000890135	chr15	74635346	CLK3;EDC3	NA	NA	CLK3;EDC3;CLK3;EDC3;CLK3	exon;exon;intron;intron;3UTR
cg04980407	-0.489569	-4.59784	5.07017e-07	0.000937545	chr14	65676813	FUT8	NA	NA	FUT8	intron
cg19936812	-0.638036	-4.5973	5.08605e-07	0.000938148	chr5	56670233	NA	NA	NA	NA	NA
cg07094805	0.658545	4.51427	5.14226e-07	0.000946168	chr9	120366733	NA	NA	NA	NA	NA
cg01081390	0.734178	4.51316	5.17522e-07	0.000949654	chr17	28563830	PIGS;RP11-192H23.4	NA	NA	PIGS;PIGS;PIGS;RSKR;PIGS	promoter;1to5kb;exon;intron;3UTR
cg15908125	-0.688492	-4.59388	5.18675e-07	0.000949654	chr1	27341606	SYTL1	NA	NA	SYTL1;SYTL1	promoter;1to5kb
cg06484274	-0.780312	-4.59335	5.20262e-07	0.000950218	chr3	142445997	XRN1	shore	TRUE	XRN1	intron
cg12552820	-0.747192	-4.58839	5.35265e-07	0.000975225	chr1	2300485	SKI	shore	TRUE	SKI;SKI	1to5kb;intron
cg13425279	0.947931	4.49827	5.63615e-07	0.00102437	chr9	137923872	CACNA1B	shore	NA	CACNA1B	intron
cg26217822	0.778456	4.4946	5.75548e-07	0.0010435	chr12	45209395	PLEKHA8P1	NA	NA	PLEKHA8P1	intron
cg06311386	-0.663123	-4.57208	5.87635e-07	0.00106282	chr1	26542005	RPS6KA1	NA	NA	RPS6KA1;RPS6KA1	1to5kb;intron
cg10882304	-1.61672	-4.5712	5.90585e-07	0.00106557	chr10	122163583	TACC2	island	NA	TACC2;TACC2;TACC2;TACC2	promoter;5UTR;exon;intron
cg21539939	-0.542959	-4.56473	6.12797e-07	0.00110092	chr6	42766443	BICRAL	NA	NA	BICRAL	intron
cg11657366	-0.682616	-4.56463	6.13141e-07	0.00110092	chr14	67488532	TMEM229B	NA	NA	TMEM229B;TMEM229B;TMEM229B	5UTR;exon;intron
cg20761290	0.929667	4.48216	6.17911e-07	0.00110681	chr11	60378565	MS4A14;MS4A6E;MS4A7	NA	NA	MS4A7;MS4A14;MS4A7;MS4A14;MS4A6E	5UTR;5UTR;exon;exon;intron
cg02662525	-0.613106	-4.56272	6.19872e-07	0.00110766	chr14	50821802	NIN;RP11-286O18.1	NA	NA	LOC105370489;NIN	promoter;intron
cg21858700	0.613644	4.47895	6.29313e-07	0.00112183	chr9	114799746	TNFSF15	NA	NA	TNFSF15	intron
cg27381488	-0.634949	-4.55778	6.3758e-07	0.00113385	chr16	66266707	NA	shelf	TRUE	NA	NA
cg22453488	-0.705248	-4.55461	6.49199e-07	0.00115155	chr5	132295313	P4HA2;SLC22A4	shore	NA	SLC22A4;P4HA2;SLC22A4	promoter;promoter;intron
cg26967100	-0.805043	-4.55422	6.50635e-07	0.00115155	chr14	60637313	NA	island	NA	NA	NA
cg23840127	0.706432	4.4723	6.53631e-07	0.00115411	chr6	33804009	MLN	NA	NA	MLN	promoter
cg24362952	-0.769239	-4.55019	6.65709e-07	0.00117265	chr1	108647018	NA	NA	TRUE	NA	NA
cg07744114	-0.800883	-4.54867	6.71502e-07	0.00118006	chr7	601775	AC147651.4;PRKAR1B	shelf	NA	PRKAR1B-AS1;PRKAR1B	1to5kb;intron
cg23885932	-0.989995	-4.54375	6.90517e-07	0.00121061	chr19	1132294	SBNO2	NA	NA	SBNO2;SBNO2	promoter;intron
cg17039461	-0.642836	-4.54244	6.95698e-07	0.00121682	chr7	601645	PRKAR1B	shelf	NA	PRKAR1B-AS1;PRKAR1B	1to5kb;intron
cg02494004	1.07992	4.4519	7.33887e-07	0.00128061	chr2	146405239	NA	NA	NA	NA	NA
cg13739417	-0.970281	-4.53207	7.37808e-07	0.00128443	chr2	218125903	CXCR2	NA	NA	CXCR2;CXCR2;CXCR2	promoter;1to5kb;intron
cg02261780	1.15126	4.44933	7.44659e-07	0.00129204	chr19	3097729	GNA11	island	NA	GNA11	intron
cg07286371	-0.647569	-4.53021	7.45654e-07	0.00129204	chr8	95181458	NA	NA	NA	NA	NA
cg17633576	0.876417	4.44591	7.59194e-07	0.00131244	chr12	16573854	LMO3;MGST1;RP11-424M22.3	NA	NA	MGST1;LMO3	intron;intron
cg25388800	-0.775685	-4.52411	7.71824e-07	0.00133118	chr5	138654553	CTNNA1	NA	NA	CTNNA1	intron
cg15066217	-0.768491	-4.51916	7.93744e-07	0.00136582	chr14	76930062	NA	NA	NA	NA	NA
cg10487211	-0.494268	-4.51623	8.06995e-07	0.0013831	chr6	53279548	ELOVL5	NA	NA	ELOVL5	intron
cg04163216	-1.52139	-4.5157	8.09369e-07	0.0013831	chr1	9717829	PIK3CD	shore	NA	PIK3CD	intron
cg06938161	0.792038	4.43475	8.08645e-07	0.0013831	chr9	37415002	NA	NA	NA	NA	NA
cg18488537	1.0258	4.4326	8.18507e-07	0.00139551	chr16	58498804	NDRG4	shelf	NA	NDRG4;NDRG4	1to5kb;intron
cg05780155	-0.424624	-4.50814	8.44656e-07	0.00143679	chr5	169671832	DOCK2	NA	NA	DOCK2	intron
cg07068354	-0.829047	-4.50699	8.50131e-07	0.0014428	chr1	210246603	SERTAD4	NA	NA	SERTAD4	exon
cg15959020	-0.786356	-4.50031	8.82766e-07	0.00149478	chr3	188776639	LPP	NA	NA	LPP	intron
cg25136769	1.10519	4.41623	8.97575e-07	0.0015164	chr17	47220446	MYL4	NA	NA	MYL4	intron
cg23985408	-0.540371	-4.49528	9.08081e-07	0.00153067	chr5	171983885	FBXW11	NA	NA	FBXW11	intron
cg12656085	-0.746458	-4.49055	9.32509e-07	0.00156829	chr2	84946236	NA	NA	TRUE	NA	NA
cg15389995	-0.768684	-4.48959	9.37594e-07	0.00157328	chr7	24821576	OSBPL3	NA	TRUE	OSBPL3	intron
cg16331867	0.739797	4.40715	9.44585e-07	0.00158051	chr20	34908300	ACSS2	NA	NA	ACSS2;ACSS2	1to5kb;intron
cg03036214	-0.656366	-4.48797	9.46156e-07	0.00158051	chr15	63348458	CA12	NA	NA	CA12	intron
cg20576578	0.691467	4.40562	9.52726e-07	0.00158792	chr1	206023946	BX571818.1;CTSE	NA	NA	CTSE;CTSE	promoter;1to5kb
cg07356438	-0.485597	-4.48472	9.63547e-07	0.00160236	chr10	61747696	CABCOCO1	NA	NA	CABCOCO1	intron
cg06738169	-0.835029	-4.48194	9.78719e-07	0.00162181	chr19	29611096	POP4	shore	NA	POP4;POP4;POP4;POP4	promoter;1to5kb;exon;intron
cg01940867	-0.7264	-4.48157	9.80749e-07	0.00162181	chr16	381542	TMEM8A;Z97634.3	island	NA	LOC100134368;PGAP6	promoter;intron
cg07303091	-0.506521	-4.48138	9.81788e-07	0.00162181	chr12	42469582	PRICKLE1	NA	NA	PRICKLE1;PRICKLE1	1to5kb;exon
cg24617444	-0.638601	-4.47996	9.89624e-07	0.00163113	chr10	110157162	NA	NA	NA	NA	NA
cg20870559	-0.985931	-4.47845	9.98029e-07	0.00163984	chr12	112978712	OAS2;RP1-71H24.1	NA	NA	OAS2	exon
cg26098871	-0.652224	-4.47822	9.99318e-07	0.00163984	chr17	79088146	ENGASE	NA	NA	ENGASE;ENGASE	exon;3UTR
cg20690667	-0.743712	-4.47631	1.01007e-06	0.00165239	chr6	30684450	AL662797.1;PPP1R18	shelf	NA	PPP1R18;PPP1R18	exon;intron
cg02310753	0.817236	4.39496	1.01141e-06	0.00165239	chr22	23583535	KB-208E9.1	NA	NA	IGLL1	1to5kb
cg03718509	0.942514	4.3908	1.03524e-06	0.00168761	chr6	90484547	NA	NA	NA	NA	NA
cg09215588	-0.448706	-4.47135	1.03847e-06	0.00168917	chr12	47097750	PCED1B	NA	NA	PCED1B	intron
cg17829574	-0.640378	-4.47038	1.04416e-06	0.00169471	chr11	7436772	CTD-2516F10.2;SYT9	NA	NA	SYT9;LOC100506258	intron;intron
cg03812187	-0.535325	-4.46739	1.06174e-06	0.00171676	chr12	110135139	IFT81	NA	NA	IFT81;IFT81	1to5kb;intron
cg17304327	-0.918579	-4.46701	1.06398e-06	0.00171676	chr5	17928973	RP11-454P21.1	NA	NA	LINC02223	intron
cg08751348	-0.810681	-4.4669	1.06467e-06	0.00171676	chr10	119091173	NA	NA	TRUE	NA	NA
cg07803479	-0.490103	-4.46487	1.07678e-06	0.00172953	chr5	72232796	MRPS27	NA	NA	MRPS27;MRPS27	1to5kb;intron
cg15752436	-0.711143	-4.4648	1.07724e-06	0.00172953	chr17	21034443	USP22	NA	NA	USP22	intron
cg23262274	0.545702	4.38314	1.0805e-06	0.00173103	chr1	37946846	INPP5B	NA	NA	INPP5B;INPP5B	promoter;intron
cg16984897	-0.638322	-4.46317	1.08705e-06	0.00173777	chr11	3854484	AC090587.4;AC090587.5;STIM1	shore	NA	STIM1;STIM1;MIR4687	promoter;1to5kb;1to5kb
cg17194927	-0.46899	-4.45707	1.12473e-06	0.00179414	chr4	123650253	LINC01091	NA	NA	LINC01091;LINC01091;LINC01091	promoter;exon;intron
cg01467789	-0.680616	-4.45523	1.13633e-06	0.00180559	chr8	37737814	ERLIN2;RP11-863K10.7	shore	NA	LOC102723701;ERLIN2;ERLIN2	promoter;exon;intron
cg17423207	-0.454019	-4.45515	1.13679e-06	0.00180559	chr19	17848082	JAK3	shore	NA	JAK3;JAK3	promoter;1to5kb
cg01343209	1.3901	4.37366	1.13919e-06	0.00180559	chr20	57213536	BMP7;BMP7-AS1	NA	NA	BMP7-AS1;BMP7	1to5kb;intron
cg11197281	-0.812287	-4.44972	1.17173e-06	0.00185322	chr15	89781223	NA	shelf	TRUE	NA	NA
cg18586886	-0.823705	-4.44836	1.18067e-06	0.00186339	chr6	30684621	AL662797.1;PPP1R18	shore	NA	PPP1R18;PPP1R18	exon;intron
cg12962263	-0.554305	-4.44405	1.20929e-06	0.001902	chr5	68543428	NA	NA	NA	NA	NA
cg08723051	-0.743762	-4.44391	1.21025e-06	0.001902	chr3	45034747	CLEC3B;EXOSC7;RNU5B-3P	shore	NA	CLEC3B	intron
cg09126123	-0.623307	-4.44211	1.22242e-06	0.00191488	chr14	59263342	DAAM1	NA	NA	DAAM1;DAAM1	promoter;intron
cg14652773	0.743924	4.36082	1.2236e-06	0.00191488	chr5	178326284	COL23A1	NA	NA	COL23A1	intron
cg13572237	-0.555702	-4.43914	1.24273e-06	0.00194074	chr9	136371840	CARD9	shore	NA	CARD9;CARD9;CARD9	promoter;1to5kb;intron
cg11264318	-0.530476	-4.43813	1.24978e-06	0.00194765	chr16	10877297	CIITA;RP11-876N24.2	shore	NA	CIITA;CIITA;CIITA;CIITA;CIITA	promoter;1to5kb;5UTR;exon;intron
cg14426999	-0.82058	-4.43493	1.27213e-06	0.00197834	chr20	43942849	TOX2	NA	TRUE	TOX2;TOX2	1to5kb;intron
cg00662798	1.11915	4.35341	1.27504e-06	0.00197872	chr5	124315992	LINC01170	NA	NA	LINC01170	intron
cg06596806	-0.618956	-4.43069	1.30247e-06	0.00201708	chr16	66516274	RP11-403P17.5;TK2	NA	NA	TK2;BEAN1-AS1;TK2	1to5kb;intron;intron
cg18077118	-0.763211	-4.42568	1.33911e-06	0.00206763	chr11	112525518	RP11-65M17.3	NA	NA	LINC02763	intron
cg23473204	-0.759451	-4.42547	1.34068e-06	0.00206763	chr10	31977617	NA	NA	NA	NA	NA
cg18999535	0.697745	4.34151	1.36196e-06	0.00209611	chr5	115090539	NA	NA	NA	NA	NA
cg06603374	-0.520833	-4.4212	1.37273e-06	0.00210831	chr12	54413457	ITGA5;RP11-753H16.3;RP11-753H16.5	NA	NA	ITGA5;LOC102724050;ITGA5	promoter;intron;intron
cg12035532	1.14639	4.33958	1.37663e-06	0.00210964	chr1	1955325	CFAP74	island	NA	CFAP74;CFAP74	exon;intron
cg16534399	-0.796967	-4.42035	1.37927e-06	0.00210964	chr16	82192978	RN7SKP190	NA	TRUE	NA	NA
cg26614943	-0.699061	-4.41538	1.41768e-06	0.00216129	chr6	134178251	SGK1	shore	NA	SGK1;SGK1;SGK1	promoter;1to5kb;intron
cg13848363	-0.810302	-4.41523	1.41885e-06	0.00216129	chr1	206575860	EIF2D;RASSF5	NA	TRUE	RASSF5;EIF2D	intron;intron
cg00830087	-1.25894	-4.4133	1.4341e-06	0.00217744	chr1	118185339	SPAG17	island	NA	SPAG17	promoter
cg24190821	-0.439195	-4.41314	1.43531e-06	0.00217744	chr7	129835882	UBE2H	NA	NA	UBE2H	intron
cg03819134	-0.718627	-4.40976	1.46241e-06	0.00221403	chr5	957468	NA	shore	NA	NA	NA
cg14718363	-0.825299	-4.40682	1.48631e-06	0.00224563	chr2	43131381	NA	NA	TRUE	LINC02580	intron
cg08923842	-0.490787	-4.40583	1.49442e-06	0.00225331	chr3	171845602	TMEM212	NA	NA	TMEM212;TMEM212-AS1	intron;intron
cg12578486	-0.80428	-4.40331	1.51538e-06	0.00228028	chr13	99356702	UBAC2	NA	TRUE	UBAC2	intron
cg11691093	-0.771504	-4.40052	1.53888e-06	0.00231098	chr22	36331327	MYH9	NA	NA	MYH9;MYH9	1to5kb;intron
cg11106652	0.969192	4.31678	1.56129e-06	0.0023399	chr4	56052880	KIAA1211	shelf	NA	CRACD	intron
cg21398920	-0.471115	-4.39397	1.5954e-06	0.00238621	chr8	121097643	RP11-369K17.1	NA	NA	NA	NA
cg18892808	-0.716825	-4.39295	1.60432e-06	0.00239474	chr10	11166005	CELF2	island	NA	CELF2	intron
cg15391590	-0.943752	-4.38737	1.65435e-06	0.00246446	chr6	53048628	ICK	NA	NA	FBXO9;CILK1	1to5kb;intron
cg06516502	1.06144	4.30328	1.68162e-06	0.00250008	chr22	27639209	NA	island	NA	NA	NA
cg04124966	1.24043	4.30233	1.69041e-06	0.00250313	chr3	134161964	RYK	NA	NA	RYK	intron
cg03349776	-0.677761	-4.38359	1.68904e-06	0.00250313	chr2	112690886	NA	NA	TRUE	NA	NA
cg11704043	0.994018	4.30056	1.70687e-06	0.00252248	chr5	143057495	ARHGAP26	NA	NA	ARHGAP26	intron
cg00214724	-0.544674	-4.37497	1.77086e-06	0.00261186	chr19	6108182	CTB-66B24.1;RFX2	shore	NA	RFX2	intron
cg08419235	-0.777496	-4.37045	1.81523e-06	0.0026698	chr16	68668597	CDH3	NA	TRUE	CDH3	intron
cg06655840	1.26163	4.28913	1.81733e-06	0.0026698	chr3	134614868	EPHB1;KY	NA	NA	EPHB1;KY	promoter;intron
cg14493161	-0.543377	-4.3616	1.90533e-06	0.00279356	chr13	94710752	SOX21	shore	NA	SOX21-AS1;SOX21;LOC101927284;SOX21	1to5kb;exon;intron;3UTR
cg07537821	-0.561685	-4.35953	1.92699e-06	0.00281975	chr11	122856731	CRTAM	NA	TRUE	CRTAM	intron
cg18417710	-0.708761	-4.35904	1.93209e-06	0.00282166	chr16	23826700	NA	NA	TRUE	NA	NA
cg15357078	1.10299	4.27616	1.95087e-06	0.0028435	chr7	151385133	WDR86	shelf	NA	WDR86;WDR86	exon;intron
cg02258759	-0.445016	-4.35551	1.96976e-06	0.00286541	chr12	89134348	RP11-13A1.3	NA	NA	LINC02458	intron
cg25495650	-1.51213	-4.35136	2.01487e-06	0.00292532	chr7	593564	PRKAR1B	shore	TRUE	PRKAR1B	intron
cg13404293	-0.433553	-4.34787	2.0535e-06	0.00297558	chr20	23030177	RP4-753D10.3;RP4-753D10.5	NA	NA	NA	NA
cg22457517	-0.642234	-4.3467	2.0666e-06	0.00298874	chr7	30159790	MTURN	NA	NA	MTURN;MTURN	exon;3UTR
cg13453162	-0.751635	-4.33876	2.15795e-06	0.0031148	chr16	82996079	CDH13	NA	TRUE	CDH13	intron
cg07173080	0.801499	4.25538	2.18463e-06	0.0031472	chr5	68922091	CTC-340D7.1	NA	NA	NA	NA
cg18477563	-0.449583	-4.33519	2.20018e-06	0.0031606	chr5	73764720	ARHGEF28	NA	NA	ARHGEF28	intron
cg27001379	-0.483573	-4.33495	2.20308e-06	0.0031606	chr7	35716028	AC018647.3	NA	NA	LOC100506725;LOC100506725;LOC100506725	promoter;exon;intron
cg08600585	-0.880509	-4.33465	2.20669e-06	0.0031606	chr17	37090104	ACACA	NA	TRUE	ACACA;ACACA	1to5kb;intron
cg22217737	-0.854644	-4.33264	2.23091e-06	0.00318915	chr4	143701402	FREM3;RP13-578N3.3	shore	NA	FREM3;LOC101927636	promoter;intron
cg05928290	1.1684	4.25035	2.24517e-06	0.00320337	chr14	53952009	BMP4	island	NA	MIR5580;BMP4	1to5kb;exon
cg22199080	-0.537674	-4.3262	2.31029e-06	0.00328997	chr12	57742049	AGAP2;TSPAN31	shelf	NA	TSPAN31;AGAP2;AGAP2;TSPAN31	1to5kb;1to5kb;exon;intron
cg01738152	-0.575786	-4.32148	2.37008e-06	0.00336867	chr17	45223841	FMNL1	shore	TRUE	FMNL1-DT;FMNL1	1to5kb;intron
cg01439023	0.834728	4.239	2.38773e-06	0.00338728	chr2	137178486	THSD7B	NA	NA	THSD7B	intron
cg23403031	0.754747	4.23794	2.40147e-06	0.00340027	chr17	7130963	NA	NA	TRUE	NA	NA
cg12894524	-0.609817	-4.31817	2.41295e-06	0.00341003	chr12	116559263	MAP1LC3B2	NA	NA	MAP1LC3B2;MAP1LC3B2	promoter;exon
cg18881873	-1.29819	-4.31751	2.42161e-06	0.00341577	chr20	53660407	NA	island	NA	NA	NA
cg03242471	-0.659855	-4.315	2.45478e-06	0.00345601	chr2	8487835	NA	NA	TRUE	LINC01814	intron
cg01489260	1.03726	4.23304	2.46604e-06	0.00346379	chr9	126328057	MVB12B	shore	NA	MVB12B	intron
cg12305753	0.577571	4.23277	2.46963e-06	0.00346379	chr21	34511693	KCNE1	NA	NA	KCNE1;KCNE1	promoter;intron
cg23528795	1.03432	4.22735	2.54313e-06	0.00356016	chr3	152838045	P2RY1	shelf	NA	P2RY1;P2RY1	exon;3UTR
cg18034710	0.754027	4.22677	2.55102e-06	0.00356449	chr2	5932651	LINC01105	NA	NA	SILC1;LOC400940;SILC1	promoter;promoter;exon
cg19214239	-0.518462	-4.30705	2.56255e-06	0.00357388	chr1	22508502	ZBTB40	NA	NA	ZBTB40	intron
cg14506793	0.580902	4.22352	2.59624e-06	0.00361409	chr7	144739421	TPK1	NA	NA	TPK1;TPK1;TPK1	promoter;exon;intron
cg08923494	0.608435	4.22279	2.60648e-06	0.00362156	chr4	165876373	TLL1	shelf	NA	TLL1	intron
cg15751812	0.640219	4.2205	2.63894e-06	0.00364227	chr1	229644235	URB2	NA	NA	URB2	intron
cg01699740	0.735166	4.22035	2.64098e-06	0.00364227	chr11	123525777	GRAMD1B	NA	NA	GRAMD1B;GRAMD1B;GRAMD1B;GRAMD1B	promoter;5UTR;exon;intron
cg21838115	-0.599121	-4.30231	2.62895e-06	0.00364227	chr6	45677698	NA	NA	TRUE	NA	NA
cg24643393	-0.530015	-4.30214	2.63135e-06	0.00364227	chr7	74002930	NA	NA	NA	NA	NA
cg11288260	-0.77684	-4.29917	2.67386e-06	0.00368079	chr13	99464803	NA	NA	NA	NA	NA
cg11770817	-0.840892	-4.29696	2.70593e-06	0.00371805	chr17	74730821	RAB37	NA	TRUE	RAB37	intron
cg23931437	-0.747427	-4.29629	2.71575e-06	0.00371911	chr22	32627203	SYN3	NA	TRUE	SYN3	intron
cg22017544	-0.981898	-4.29622	2.71671e-06	0.00371911	chr20	53949467	BCAS1	NA	TRUE	BCAS1	intron
cg19493336	-0.852734	-4.29492	2.73582e-06	0.00373838	chr9	88323024	RP11-350G13.1	NA	NA	NA	NA
cg09292876	-0.545382	-4.28996	2.80985e-06	0.00383251	chr20	40683793	NA	island	NA	NA	NA
cg05098566	-0.88455	-4.28945	2.81753e-06	0.00383593	chr6	30684504	AL662797.1;PPP1R18	shelf	NA	PPP1R18;PPP1R18	exon;intron
cg10613387	-0.706028	-4.28753	2.84687e-06	0.0038688	chr8	37880924	RAB11FIP1	NA	TRUE	RAB11FIP1;RAB11FIP1	1to5kb;intron
cg04806887	0.930004	4.20418	2.88134e-06	0.0039085	chr15	100864157	RP11-66B24.1;RP11-66B24.7;RP11-66B24.8	NA	NA	GCAWKR;GCAWKR	exon;intron
cg09837037	0.958221	4.19913	2.96059e-06	0.00400868	chr5	1201486	SLC6A19	island	NA	SLC6A19	promoter
cg02699898	1.44615	4.19772	2.983e-06	0.00403169	chr13	112770623	ATP11A	island	NA	ATP11A	intron
cg11416243	-0.968398	-4.27845	2.98925e-06	0.00403279	chr10	11165943	CELF2	island	NA	CELF2	intron
cg09396019	0.957013	4.19672	2.99904e-06	0.00403867	chr11	70066275	RP11-626H12.3	NA	NA	LINC02753;LINC02753	promoter;1to5kb
cg15205345	1.18981	4.1922	3.07271e-06	0.0041304	chr2	21650294	AC009411.1;AC067959.1	NA	NA	NA	NA
cg17993030	-0.495538	-4.27248	3.08654e-06	0.00414151	chr21	36861289	HLCS	NA	NA	HLCS	intron
cg25481455	-0.866401	-4.26895	3.14548e-06	0.00420604	chr6	22147321	CASC15;NBAT1	NA	NA	CASC15;NBAT1;CASC15;CASC15	promoter;promoter;exon;intron
cg27517823	-0.654859	-4.26892	3.14595e-06	0.00420604	chr8	96510861	SDC2	NA	NA	SDC2	intron
cg18565539	-0.477152	-4.26559	3.20254e-06	0.004274	chr9	35367524	UNC13B	NA	NA	UNC13B	intron
cg27243405	0.699479	4.18266	3.23384e-06	0.00430034	chr6	138538438	NHSL1	NA	NA	NHSL1	intron
cg08847017	-0.662259	-4.26391	3.23141e-06	0.00430034	chr10	103471495	NA	shore	TRUE	NA	NA
cg13067635	-0.662633	-4.26153	3.2729e-06	0.00434451	chr1	5466623	NA	NA	NA	NA	NA
ch.1.2344685R	-0.723041	-4.25584	3.37393e-06	0.00447063	chr1	94711799	SLC44A3-AS1	NA	NA	NA	NA
cg16134086	-0.737223	-4.25262	3.43236e-06	0.00453997	chr12	91877232	RP11-587P21.2	NA	NA	NA	NA
cg03301165	-0.429862	-4.24908	3.49775e-06	0.00461824	chr16	19700723	VPS35L	NA	NA	VPS35L;VPS35L;VPS35L	exon;intron;3UTR
cg25641439	-0.527692	-4.2469	3.53873e-06	0.0046596	chr6	167131412	CCR6;RP11-517H2.6	NA	NA	CCR6	intron
cg18982477	-0.500943	-4.24608	3.55415e-06	0.0046596	chr4	37642475	RELL1	NA	NA	RELL1	intron
cg24039081	-0.740776	-4.24674	3.54185e-06	0.0046596	chr3	197428271	NA	NA	NA	NA	NA
cg27090409	0.735466	4.16519	3.55006e-06	0.0046596	chr15	46297060	NA	NA	NA	NA	NA
cg02297063	-1.01749	-4.24504	3.57397e-06	0.00467733	chr19	1132389	SBNO2	NA	NA	SBNO2;SBNO2	promoter;intron
cg18995275	0.718333	4.15596	3.72891e-06	0.00487153	chr15	89116407	ABHD2	NA	NA	ABHD2;ABHD2	promoter;exon
cg10464968	-0.613323	-4.23591	3.75198e-06	0.00489307	chr1	223716678	CAPN2	shelf	TRUE	CAPN2	intron
cg22830551	0.870164	4.15091	3.83022e-06	0.00497558	chr10	6766292	NA	NA	NA	LINC00707	intron
cg19789589	0.474944	4.15033	3.84202e-06	0.00497558	chr8	22551048	SORBS3	shore	NA	SORBS3;SORBS3;SORBS3	promoter;1to5kb;intron
cg07861745	0.518532	4.15124	3.82362e-06	0.00497558	chr5	173626143	NA	NA	NA	NA	NA
cg25375546	0.649214	4.15054	3.83793e-06	0.00497558	chr8	8643059	NA	NA	NA	NA	NA
cg19229737	-0.615398	-4.23004	3.87083e-06	0.00500416	chr9	121613613	DAB2IP	NA	NA	DAB2IP	intron
cg07538339	0.796573	4.14834	3.883e-06	0.00501118	chr8	92095069	RUNX1T1	NA	NA	RUNX1T1;RUNX1T1;RUNX1T1	5UTR;exon;intron
cg22558841	0.537296	4.1441	3.97123e-06	0.00511617	chr22	27799357	MN1	island	NA	MN1;MN1	1to5kb;exon
cg19107655	0.696676	4.14225	4.01046e-06	0.00515778	chr13	112184213	NA	NA	NA	NA	NA
cg01861591	-0.544571	-4.22223	4.03466e-06	0.00517793	chr14	24839882	STXBP6	NA	NA	STXBP6	intron
cg05441296	0.553246	4.14086	4.04007e-06	0.00517793	chr3	71246238	FOXP1	NA	NA	FOXP1;FOXP1	promoter;intron
cg24033871	-1.15548	-4.22133	4.05393e-06	0.00518676	chr15	96352111	NA	island	NA	NA	NA
cg20658853	0.551917	4.13711	4.12116e-06	0.00526371	chr9	16833341	BNC2	NA	NA	BNC2	intron
cg27117828	-0.728176	-4.21731	4.14116e-06	0.00527725	chr2	174634648	AC018890.6;WIPF1	NA	NA	WIPF1;WIPF1;WIPF1	promoter;1to5kb;intron
cg22602379	-0.653782	-4.2171	4.14596e-06	0.00527725	chr2	8229756	LINC00298;LINC00299	NA	TRUE	LINC00298;LINC00299	intron;intron
cg02855924	-0.623288	-4.21617	4.16635e-06	0.00529414	chr3	50365131	CACNA2D2;CYB561D2;XXcos-LUCA11.5	island	NA	CYB561D2;CYB561D2;CACNA2D2;CYB561D2	promoter;1to5kb;exon;intron
cg14749678	0.58188	4.13281	4.21618e-06	0.00534831	chr3	46408144	CCRL2;RP11-24F11.2	NA	NA	CCR5AS;CCRL2	1to5kb;exon
cg11858019	0.665707	4.12759	4.33417e-06	0.00548862	chr15	79954476	NA	NA	NA	NA	NA
cg01923099	-0.524086	-4.20741	4.36401e-06	0.00551533	chr11	2868644	KCNQ1DN	shore	NA	KCNQ1DN	1to5kb
cg06696891	-0.504519	-4.20714	4.3701e-06	0.00551533	chr1	208086237	PLXNA2	NA	NA	PLXNA2	intron
cg16238993	-1.10674	-4.20541	4.41023e-06	0.00554761	chr19	1132372	SBNO2	NA	NA	SBNO2;SBNO2	promoter;intron
cg18125573	-0.515177	-4.2054	4.4106e-06	0.00554761	chr17	40350097	CTD-2267D19.1;RARA	NA	NA	RARA;RARA	1to5kb;intron
cg03960980	0.738152	4.12331	4.43328e-06	0.00556671	chrX	13622701	EGFL6	NA	NA	EGFL6;EGFL6	1to5kb;intron
cg08211269	0.58851	4.12299	4.44089e-06	0.00556687	chr1	116334063	NA	NA	NA	NA	NA
cg11067786	0.557247	4.12174	4.47033e-06	0.00558103	chr2	74553339	DOK1;LOXL3	shore	NA	DOK1;LOXL3;DOK1;LOXL3;DOK1;LOXL3	promoter;promoter;1to5kb;1to5kb;intron;intron
cg06592552	0.536216	4.12166	4.47199e-06	0.00558103	chr17	10125899	GAS7	NA	TRUE	GAS7	intron
cg10248207	-0.341859	-4.20266	4.47471e-06	0.00558103	chr2	101478093	AC092570.2	shelf	NA	RFX8	1to5kb
cg09042262	-0.763277	-4.20191	4.49251e-06	0.00559384	chr8	125698942	NA	NA	TRUE	NA	NA
cg12771255	0.666008	4.11959	4.52125e-06	0.00561084	chr18	8789012	MTCL1	shelf	NA	MTCL1;MTCL1	promoter;intron
cg15788537	0.786096	4.11976	4.51727e-06	0.00561084	chr11	8357279	NA	NA	NA	NA	NA
cg11969813	1.22806	4.11714	4.58007e-06	0.00567435	chr17	81858682	P4HB	shore	NA	P4HB;P4HB	1to5kb;intron
cg11926754	-0.884949	-4.19521	4.65415e-06	0.00575629	chr2	218125945	CXCR2	NA	NA	CXCR2;CXCR2;CXCR2	promoter;1to5kb;intron
cg11941059	-0.446735	-4.19463	4.6685e-06	0.00575629	chr7	92042175	AKAP9	NA	NA	AKAP9;AKAP9;AKAP9	promoter;exon;intron
cg19391247	-0.736066	-4.19459	4.66943e-06	0.00575629	chr20	2379738	TGM6	NA	NA	TGM6	1to5kb
cg27592868	-1.20563	-4.19194	4.73496e-06	0.0058274	chr17	38604644	SRCIN1	shore	NA	SRCIN1;SRCIN1	promoter;intron
cg05145839	-0.436681	-4.19134	4.74988e-06	0.00583241	chr11	46064308	PHF21A	NA	NA	PHF21A	intron
cg06077462	0.706562	4.11004	4.75472e-06	0.00583241	chr11	117885954	NA	NA	TRUE	NA	NA
cg15229481	-0.536965	-4.18766	4.8428e-06	0.00593066	chr20	885185	ANGPT4	island	NA	ANGPT4	exon
ch.14.52738025F	-0.679202	-4.18446	4.92504e-06	0.00602146	chr14	53201556	AL163953.3	NA	NA	NA	NA
cg01165142	-0.526901	-4.18275	4.96965e-06	0.00606602	chr16	27355850	IL4R	NA	NA	IL4R;IL4R	exon;3UTR
cg27348243	0.826241	4.10068	4.99451e-06	0.00608638	chr13	36881179	SMAD9	NA	NA	SMAD9;SMAD9	1to5kb;intron
cg14454721	-0.667772	-4.18131	5.00728e-06	0.0060864	chr15	59615112	GCNT3	NA	NA	GCNT3;GCNT3;GCNT3	1to5kb;exon;intron
cg16373938	0.704561	4.10006	5.01091e-06	0.0060864	chr20	24893122	NA	NA	NA	NA	NA
cg13119036	-0.468227	-4.18072	5.02282e-06	0.00608945	chr2	28269548	BABAM2	NA	TRUE	BABAM2	intron
cg13857299	0.662606	4.09934	5.0298e-06	0.00608945	chr6	17289761	RBM24	NA	NA	RBM24;RBM24	promoter;intron
cg26963545	0.774407	4.09868	5.04734e-06	0.00610075	chr17	7315999	GPS2;NEURL4;RP11-542C16.2	shore	NA	GPS2;GPS2;NEURL4;GPS2;NEURL4	promoter;1to5kb;exon;intron;3UTR
cg21667939	-0.397985	-4.17904	5.06735e-06	0.006115	chr3	100386264	TOMM70	NA	NA	TOMM70;TOMM70	1to5kb;exon
cg07796897	-0.695872	-4.1785	5.0818e-06	0.00611978	chr10	5976261	IL15RA	shore	TRUE	IL15RA	intron
cg25831439	-0.580429	-4.17827	5.08778e-06	0.00611978	chr2	160652287	NA	NA	NA	NA	NA
cg11681321	-0.760046	-4.17665	5.13132e-06	0.00616217	chr15	60390859	ANXA2	NA	NA	ANXA2;ANXA2	1to5kb;intron
cg11299543	-0.908629	-4.17495	5.17729e-06	0.00620735	chr9	5510594	PDCD1LG2	NA	NA	PDCD1LG2;PDCD1LG2	5UTR;exon
cg14834675	-0.631197	-4.16968	5.32249e-06	0.00637116	chr12	69689324	BEST3	NA	NA	BEST3;BEST3	promoter;intron
cg23029021	-0.695995	-4.16899	5.34162e-06	0.00638379	chr11	414950	SIGIRR	shore	NA	SIGIRR;SIGIRR;SIGIRR;SIGIRR;SIGIRR	promoter;1to5kb;5UTR;exon;intron
cg16648971	-0.414648	-4.16706	5.39595e-06	0.00643837	chr20	50048628	NA	NA	TRUE	NA	NA
cg10321973	-0.480244	-4.16114	5.56585e-06	0.00663044	chr14	105193469	NA	shore	TRUE	NA	NA
cg04383154	0.95579	4.07885	5.60024e-06	0.00666073	chr17	83010790	B3GNTL1	shore	NA	B3GNTL1;B3GNTL1	1to5kb;intron
cg05048976	-0.803684	-4.1594	5.61673e-06	0.00666807	chr3	55482214	WNT5A	island	NA	WNT5A;WNT5A;WNT5A	promoter;1to5kb;intron
cg04590036	-0.451716	-4.15907	5.62647e-06	0.00666807	chr5	31442601	DROSHA	NA	NA	DROSHA	intron
cg15280757	0.786915	4.07772	5.63332e-06	0.00666807	chr20	25152489	NA	shelf	NA	LOC284798	1to5kb
cg20945983	-0.742567	-4.15788	5.6615e-06	0.00669002	chr19	2562188	GNG7	NA	TRUE	GNG7	intron
cg13341082	-0.447339	-4.1576	5.66986e-06	0.00669002	chr12	104505778	CHST11	NA	NA	CHST11	intron
cg20023762	-0.506534	-4.15626	5.7096e-06	0.00672624	chr6	11223985	NEDD9;RP3-510L9.1	NA	NA	NEDD9	intron
cg20531464	0.986662	4.06997	5.86605e-06	0.00689961	chr8	106456310	OXR1	NA	NA	OXR1	intron
cg07595301	0.640596	4.06863	5.90727e-06	0.00693711	chr8	22995837	PEBP4;RHOBTB2;RP11-875O11.1	shelf	NA	RHOBTB2;RHOBTB2;RHOBTB2;PEBP4	promoter;1to5kb;intron;intron
cg19966621	-0.891194	-4.14703	5.99147e-06	0.00702489	chr7	33062827	NT5C3A	island	NA	NT5C3A	promoter
cg00174075	0.821448	4.06394	6.05343e-06	0.00708636	chr22	26681751	MIATNB	NA	NA	MIATNB	intron
cg03581611	-0.384318	-4.14204	6.14908e-06	0.00718701	chr1	59052168	NA	NA	NA	LINC01358;LINC01358	1to5kb;intron
cg19282093	-0.56354	-4.13689	6.31631e-06	0.00737089	chr1	168035545	DCAF6	NA	NA	DCAF6	intron
cg03960908	1.00487	4.05534	6.33051e-06	0.00737588	chr1	18851617	RP13-279N23.2;TAS1R2	shelf	NA	TAS1R2	intron
cg22320365	-1.04495	-4.13593	6.34788e-06	0.00738455	chr17	38561961	SRCIN1	island	NA	SRCIN1;SRCIN1	1to5kb;exon
cg16262201	0.497905	4.05431	6.36451e-06	0.00738543	chr1	3240915	PRDM16	shore	NA	PRDM16;PRDM16	1to5kb;intron
cg22500728	0.460706	4.05419	6.36851e-06	0.00738543	chr8	100577782	SNX31	NA	NA	SNX31	intron
cg26596712	-0.807449	-4.13318	6.43923e-06	0.00745581	chr21	41361824	MX2	NA	NA	MX2	promoter
cg13185005	-0.649637	-4.132	6.479e-06	0.00749019	chr11	268949	NA	NA	TRUE	NA	NA
cg01875788	-0.464901	-4.12995	6.5484e-06	0.00755866	chr2	136209304	NA	NA	NA	NA	NA
cg07442907	-0.653207	-4.12926	6.57189e-06	0.00757402	chr17	5584637	NLRP1	NA	NA	NLRP1	promoter
cg13824815	-0.499547	-4.12794	6.61714e-06	0.00761437	chr11	124657343	SIAE	NA	NA	SIAE	intron
cg22612792	-0.371775	-4.12506	6.71664e-06	0.0077169	chr2	226767317	IRS1	NA	NA	IRS1	intron
cg26325335	-1.66683	-4.12382	6.76014e-06	0.0077462	chr3	50364901	CACNA2D2;CYB561D2;XXcos-LUCA11.5	island	NA	CYB561D2;CYB561D2;CACNA2D2;CYB561D2	promoter;1to5kb;exon;intron
cg26893448	-0.603815	-4.12374	6.76297e-06	0.0077462	chr1	177187662	AL021398.1;BRINP2	NA	NA	BRINP2	intron
cg20617957	-0.787214	-4.12042	6.8802e-06	0.00786834	chr13	99432948	NA	NA	TRUE	NA	NA
cg12152384	-0.362225	-4.11866	6.94323e-06	0.00792823	chr12	46770782	RP11-96H19.1;SLC38A4	NA	NA	SLC38A4;LOC100288798;SLC38A4	1to5kb;intron;intron
cg10017626	0.585767	4.03537	7.02186e-06	0.00800571	chr2	64858108	AC007880.1	shore	NA	LINC01800	intron
cg14651518	-0.789607	-4.11532	7.06459e-06	0.0080421	chr3	50276261	SEMA3B	island	NA	LSMEM2;SEMA3B;SEMA3B	1to5kb;exon;intron
cg12811969	0.7947	4.0332	7.10122e-06	0.00807143	chr3	119559572	CD80	NA	NA	CD80;CD80;CD80;CD80	promoter;1to5kb;5UTR;exon
cg17253326	-0.425595	-4.11349	7.13149e-06	0.00809347	chr7	139447308	RNU6-911P	NA	NA	NA	NA
cg27260617	0.873626	4.0318	7.15288e-06	0.00810537	chr3	148729373	AGTR1	NA	NA	AGTR1;AGTR1	promoter;intron
cg08732063	-0.389404	-4.11171	7.19758e-06	0.00814361	chr3	183959307	ABCC5	NA	NA	ABCC5	intron
cg22579471	-0.573356	-4.11077	7.2329e-06	0.00817114	chr5	55903575	IL31RA	NA	TRUE	IL31RA	intron
cg00952516	-0.681428	-4.10921	7.29138e-06	0.0082247	chr8	22715665	PEBP4;RP11-459E5.1	NA	NA	PEBP4	intron
cg02693157	0.966382	4.0276	7.30988e-06	0.00823307	chr15	87348935	NA	NA	NA	NA	NA
cg00830710	1.03436	4.02685	7.33842e-06	0.00825272	chr12	123935213	CCDC92;DNAH10;DNAH10OS	shore	NA	DNAH10;CCDC92	intron;intron
cg16304656	-0.788758	-4.10696	7.37672e-06	0.00828325	chr7	601699	AC147651.4;PRKAR1B	shelf	NA	PRKAR1B-AS1;PRKAR1B	1to5kb;intron
cg06596563	-0.366599	-4.10661	7.39008e-06	0.00828574	chr9	94865863	C9orf3	NA	NA	AOPEP	intron
cg15569052	-0.717951	-4.10609	7.40966e-06	0.00829518	chr4	2812394	SH3BP2	NA	NA	SH3BP2;SH3BP2;SH3BP2	5UTR;exon;intron
cg19958593	0.830584	4.02148	7.54473e-06	0.0084337	chr14	86799272	NA	NA	NA	NA	NA
cg05663278	0.808137	4.02075	7.57313e-06	0.00845273	chr16	8885267	NA	NA	NA	NA	NA
cg05686633	-0.807558	-4.10086	7.6126e-06	0.00848404	chr17	82228284	SLC16A3	island	NA	SLC16A3;SLC16A3	promoter;1to5kb
cg06192336	-0.548231	-4.09818	7.7185e-06	0.0085842	chr17	8057953	RP11-599B13.3	NA	NA	NA	NA
cg20754983	-0.788776	-4.09801	7.72556e-06	0.0085842	chr19	35902173	AD000864.6;HCST;NFKBID	shore	NA	HCST;NFKBID;NFKBID	promoter;1to5kb;intron
cg26157914	0.683254	4.01447	7.82255e-06	0.00867899	chr1	215076772	KCNK2	NA	NA	KCNK2	intron
cg14536347	-0.369289	-4.09184	7.97506e-06	0.00883502	chr2	114729053	DPP10	NA	NA	DPP10	intron
cg10393753	-0.491402	-4.09145	7.99093e-06	0.00883942	chr7	141648958	AGK	NA	NA	AGK;AGK	promoter;intron
cg22733626	-1.32449	-4.08936	8.07739e-06	0.00892179	chr14	105065676	GPR132	NA	NA	GPR132	promoter
cg03604067	-0.675167	-4.08846	8.11479e-06	0.0089498	chr7	1940636	MAD1L1	shore	NA	MAD1L1;MAD1L1	promoter;intron
cg18331249	0.99853	4.00652	8.14945e-06	0.00897471	chr8	97849936	LAPTM4B	NA	NA	LAPTM4B	intron
cg22822219	0.701069	4.00554	8.19061e-06	0.0089941	chr14	23635807	DHRS2	NA	NA	DHRS2;DHRS2;DHRS2	promoter;1to5kb;intron
cg27418163	0.904426	4.00553	8.19126e-06	0.0089941	chr2	1160773	AC114808.2;SNTG2	NA	NA	SNTG2;SNTG2;SNTG2;SNTG2	1to5kb;exon;intron;3UTR
cg24212517	-0.438741	-4.08608	8.21493e-06	0.00900678	chr17	44350799	GRN	shelf	NA	GRN;GRN;GRN;GRN;GRN	promoter;1to5kb;exon;intron;3UTR
cg25663755	-0.789033	-4.08298	8.34704e-06	0.00913815	chr3	37993971	VILL	shore	NA	VILL;VILL;VILL	promoter;1to5kb;exon
cg23187196	1.43316	4.00115	8.37768e-06	0.00915821	chr20	31309979	DEFB116	NA	NA	DEFB116	1to5kb
cg10351275	-0.810997	-4.08161	8.40572e-06	0.00917537	chr6	139540491	NA	NA	TRUE	NA	NA
cg11257573	-0.458818	-4.08087	8.43776e-06	0.00919683	chr9	27185148	TEK	NA	NA	TEK	intron
cg05923197	0.877934	3.99906	8.46785e-06	0.00921612	chr14	53952085	BMP4	island	NA	MIR5580;BMP4;BMP4	1to5kb;5UTR;exon
cg16007694	-0.371279	-4.07831	8.54968e-06	0.00929158	chr1	59638339	FGGY	NA	NA	FGGY;FGGY;FGGY	exon;intron;3UTR
cg09688147	-0.335302	-4.0767	8.62042e-06	0.00934803	chr14	96281621	ATG2B	NA	NA	ATG2B;ATG2B	exon;3UTR
cg14524442	-0.512402	-4.07656	8.62677e-06	0.00934803	chr19	6773795	VAV1	NA	TRUE	VAV1	intron
cg09173681	-0.743832	-4.07519	8.68765e-06	0.00939084	chr1	183580558	NCF2;SMG7	NA	TRUE	SMG7;NCF2	intron;intron
cg21187908	0.816503	3.99395	8.69296e-06	0.00939084	chr10	6072030	RP11-414H17.2	NA	NA	NA	NA
cg15330017	-0.386006	-4.07482	8.70418e-06	0.00939084	chr4	107988915	HADH	shore	NA	HADH;HADH	promoter;1to5kb
cg22499297	-0.560984	-4.07409	8.73682e-06	0.00941239	chr13	49215232	NA	NA	NA	NA	NA
cg17611741	-0.485462	-4.0729	8.79034e-06	0.00943903	chr13	107210936	FAM155A	NA	NA	FAM155A	intron
cg06698097	1.2828	3.99158	8.79964e-06	0.00943903	chr8	25286270	DOCK5	NA	NA	DOCK5	intron
cg20971222	1.08717	3.99164	8.79661e-06	0.00943903	chr8	94065561	NA	NA	NA	NA	NA
cg15947854	-0.575049	-4.06997	8.9232e-06	0.00954406	chr7	105806807	ATXN7L1	NA	TRUE	ATXN7L1	intron
cg05171637	-0.56546	-4.0697	8.93547e-06	0.00954406	chr6	37381646	RNF8	NA	NA	RNF8	intron
cg12593746	-0.684385	-4.06969	8.93608e-06	0.00954406	chr1	98323978	NA	NA	TRUE	NA	NA
cg26561413	-0.678349	-4.06913	8.96158e-06	0.00955757	chr17	5584727	NLRP1	NA	NA	NLRP1	promoter
cg20510225	-0.861292	-4.06713	9.054e-06	0.0096423	chr9	5389290	PLGRKT	NA	NA	PLGRKT	intron
cg12821980	-0.563155	-4.06683	9.06802e-06	0.00964342	chr11	74991198	NEU3	shelf	NA	NEU3	intron
cg05194346	-0.803703	-4.06576	9.11784e-06	0.00968254	chr15	100765237	RP11-66B24.5	NA	NA	NA	NA
cg12230250	0.953468	3.98355	9.16882e-06	0.00972279	chr22	39646858	CACNA1I	shelf	NA	CACNA1I	exon
cg11287675	0.696988	3.98276	9.20618e-06	0.0097485	chr14	81450225	RP11-299L17.3	NA	NA	LINC02308	exon
cg14614346	-0.645639	-4.06326	9.23521e-06	0.00976533	chr4	158171283	FAM198B;RP11-597D13.9	NA	NA	GASK1B-AS1;GASK1B;GASK1B-AS1;GASK1B;GASK1B-AS1;GASK1B;GASK1B	promoter;promoter;1to5kb;1to5kb;exon;exon;intron
cg11580844	0.554022	3.97926	9.37251e-06	0.00988655	chr6	32129380	ATF6B;FKBPL	NA	NA	ATF6B;FKBPL	1to5kb;exon
cg20497936	-0.681436	-4.06029	9.37645e-06	0.00988655	chr16	88703779	RNF166	shelf	NA	RNF166;CTU2;RNF166;RNF166	promoter;1to5kb;1to5kb;intron
cg00272823	-0.795011	-4.05863	9.45621e-06	0.00995162	chr18	35617058	GALNT1	NA	NA	GALNT1	intron
cg04780086	-0.675746	-4.05845	9.46493e-06	0.00995162	chr2	111118212	ACOXL;BCL2L11	island	NA	BCL2L11;ACOXL-AS1;ACOXL;MIR4435-2HG;ACOXL	1to5kb;1to5kb;exon;intron;3UTR
cg19136197	-0.356877	-4.05754	9.5089e-06	0.00998373	chr20	370424	TRIB3	NA	TRUE	TRIB3	intron
cg08845028	0.652247	3.97427	9.61426e-06	0.0100801	chr4	26490340	CCKAR	NA	NA	CCKAR;CCKAR	5UTR;exon
cg09932794	-0.454327	-4.05454	9.65597e-06	0.0101096	chr13	27573609	LNX2	NA	NA	LNX2	intron
cg20140933	-0.502537	-4.05059	9.85245e-06	0.0102825	chr8	102903659	KB-1507C5.2	NA	NA	MAILR;MAILR	promoter;intron
cg07486252	0.670449	3.96942	9.85538e-06	0.0102825	chr4	113292757	ANK2	NA	NA	ANK2;ANK2	promoter;intron
cg24420432	-0.487246	-4.05039	9.86263e-06	0.0102825	chr7	101875338	CUX1	NA	NA	CUX1	intron
cg24391912	-0.814846	-4.04984	9.89033e-06	0.0102969	chr15	99719114	LYSMD4	NA	NA	LYSMD4	intron
cg24792209	-0.698658	-4.04884	9.94086e-06	0.0103101	chr17	63425742	RP11-269G24.3;TANC2	NA	NA	TANC2;TANC2	exon;3UTR
cg18440692	-0.902514	-4.04877	9.94457e-06	0.0103101	chr10	124619464	FAM53B;RP11-12J10.3	shelf	NA	FAM53B;FAM53B;FAM53B	exon;intron;3UTR
cg02873933	1.61499	3.96812	9.92077e-06	0.0103101	chr12	131700931	NA	NA	NA	NA	NA
cg04137224	-0.454936	-4.04789	9.98933e-06	0.0103421	chr9	91858480	ROR2	NA	NA	ROR2	intron
cg27060386	0.717026	3.96611	1.00229e-05	0.0103624	chr16	617187	RAB40C	shelf	NA	RAB40C;RAB40C;RAB40C	5UTR;exon;intron
cg14277571	-0.752757	-4.04569	1.01017e-05	0.0104294	chr15	70559457	NA	NA	NA	NA	NA
cg05264252	-0.504709	-4.04512	1.01311e-05	0.0104452	chr22	45997399	NA	NA	NA	NA	NA
cg09632273	0.832806	3.96349	1.0158e-05	0.0104457	chr6	31728451	DDAH2	island	NA	DDAH2;DDAH2	exon;intron
cg01820561	0.529002	3.96339	1.0163e-05	0.0104457	chr9	94921160	C9orf3	NA	NA	AOPEP;AOPEP	promoter;intron
cg12294499	-0.621114	-4.0443	1.01737e-05	0.0104457	chr4	153045416	RP11-285C1.2	NA	NA	NA	NA
cg04130221	-0.641208	-4.04389	1.01949e-05	0.0104515	chr5	68434767	CTC-537E7.3	NA	NA	NA	NA
cg02893344	0.940487	3.96253	1.02075e-05	0.0104515	chr16	85483662	NA	shore	NA	GSE1	intron
cg22624429	0.566648	3.96122	1.02759e-05	0.0105002	chr18	58047138	NEDD4L	shore	NA	NEDD4L;NEDD4L;NEDD4L	promoter;exon;intron
cg14820360	0.481284	3.96097	1.02891e-05	0.0105002	chr6	89562310	ANKRD6;RP11-16C18.3	NA	NA	ANKRD6;ANKRD6;ANKRD6	promoter;1to5kb;intron
cg04396312	0.823102	3.96081	1.02974e-05	0.0105002	chr10	86942645	MMRN2	island	NA	MMRN2	exon
cg13725899	1.89818	3.95912	1.03866e-05	0.0105766	chr9	136527656	NOTCH1	shore	NA	NOTCH1;NOTCH1	1to5kb;intron
cg02644583	-0.737099	-4.03693	1.05627e-05	0.0107412	chr9	5558490	PDCD1LG2	NA	TRUE	PDCD1LG2	intron
cg12052428	-0.422288	-4.03613	1.06056e-05	0.010762	chr19	47152381	SAE1	NA	NA	SAE1	intron
cg00851532	-0.435357	-4.03601	1.06121e-05	0.010762	chr14	64213526	ESR2;SYNE2	NA	NA	SYNE2;SYNE2;SYNE2;ESR2	promoter;1to5kb;intron;intron
cg11737334	-0.555588	-4.03567	1.06304e-05	0.0107659	chr19	17751400	FCHO1	shelf	NA	FCHO1;FCHO1;FCHO1	promoter;1to5kb;intron
cg04630141	-0.888437	-4.03446	1.0696e-05	0.0108176	chr3	14566444	NA	NA	NA	NA	NA
cg12506165	-0.678823	-4.03404	1.07189e-05	0.010826	chr12	116559266	MAP1LC3B2	NA	NA	MAP1LC3B2;MAP1LC3B2	promoter;exon
cg07442487	0.579254	3.95132	1.08068e-05	0.0109	chr5	168762619	SLIT3	NA	NA	SLIT3	exon
cg16571722	-0.359694	-4.03185	1.08385e-05	0.0109171	chr6	87848805	NA	NA	NA	NA	NA
cg16001815	0.785929	3.94833	1.09719e-05	0.0110365	chr4	7414097	SORCS2	NA	NA	SORCS2	intron
cg18594054	0.472858	3.94763	1.10109e-05	0.0110608	chr5	143243880	NA	NA	NA	NA	NA
cg02803819	0.923429	3.94575	1.11168e-05	0.0111521	chr7	27101447	HOXA2	shelf	NA	HOXA2	exon
cg06784420	-0.901226	-4.02627	1.11503e-05	0.0111707	chr2	235390573	NA	NA	TRUE	NA	NA
cg14324370	-1.13121	-4.02502	1.12211e-05	0.0112265	chr2	176178060	HAGLR;HAGLROS	island	NA	HAGLR;HAGLROS;HAGLR;HAGLR	promoter;exon;exon;intron
cg06966178	-0.534514	-4.02388	1.12861e-05	0.0112446	chr11	12224247	MICAL2	NA	NA	MICAL2;MICAL2;MICAL2	promoter;1to5kb;intron
cg06691682	0.578233	3.94272	1.12885e-05	0.0112446	chr5	135242664	C5orf66;C5orf66-AS2	NA	NA	PITX1-AS1;LINC02900	intron;intron
cg00939727	0.807293	3.94266	1.1292e-05	0.0112446	chr2	134177934	MGAT5	NA	NA	MGAT5	intron
cg14462124	-0.800447	-4.02364	1.12998e-05	0.0112446	chr2	196167023	STK17B	shelf	NA	STK17B	intron
cg26499878	-0.618482	-4.02148	1.1424e-05	0.0113435	chr11	448137	PTDSS2	island	NA	PTDSS2;PTDSS2	promoter;1to5kb
cg10299071	0.561118	3.94027	1.14296e-05	0.0113435	chr9	127878345	AK1;RP11-203J24.9	shore	NA	AK1;AK1;ST6GALNAC6;AK1	promoter;1to5kb;intron;intron
cg21095673	0.591699	3.93987	1.14532e-05	0.0113517	chr7	105838546	ATXN7L1	NA	NA	ATXN7L1	intron
cg26433975	-0.534429	-4.02018	1.14996e-05	0.0113825	chr7	45027258	CCM2	NA	NA	CCM2;CCM2;CCM2;CCM2	promoter;5UTR;exon;intron
cg13971085	-0.763868	-4.01885	1.15773e-05	0.0114442	chr14	73477816	NA	NA	NA	NA	NA
cg20508523	-0.462991	-4.01848	1.15993e-05	0.0114507	chr19	42132658	CTC-378H22.1;POU2F2	shore	NA	POU2F2;POU2F2-AS1;POU2F2-AS1;POU2F2	promoter;1to5kb;exon;intron
cg10847094	-0.605842	-4.01744	1.16602e-05	0.0114956	chr4	15963760	FGFBP2;PROM1	NA	NA	FGFBP2;FGFBP2;PROM1	promoter;intron;intron
cg15768008	0.669926	3.936	1.16795e-05	0.0114993	chr14	96234225	BDKRB2;RP11-404P21.1;RP11-404P21.8	NA	NA	BDKRB2;BDKRB1	intron;intron
cg20277356	-0.881435	-4.01614	1.17373e-05	0.0115258	chr10	121594285	FGFR2	shelf	NA	FGFR2;FGFR2	promoter;intron
cg10461264	-0.568092	-4.01637	1.1724e-05	0.0115258	chr12	124646518	NA	NA	NA	NA	NA
cg06654901	0.948276	3.93303	1.18564e-05	0.0116273	chr20	21709120	PAX1	island	NA	PAX1	intron
cg07636650	-0.743941	-4.01133	1.20263e-05	0.0117691	chr5	180803843	MGAT1	shore	NA	MGAT1;MGAT1;MGAT1;MGAT1;MGAT1	promoter;1to5kb;5UTR;exon;intron
cg00372928	-0.9578	-4.01123	1.20327e-05	0.0117691	chr6	7618641	NA	NA	TRUE	NA	NA
cg17804825	-0.610457	-4.00993	1.21119e-05	0.0118255	chr12	9761489	CD69	NA	NA	CD69	promoter
cg24122606	-0.403132	-4.00976	1.21221e-05	0.0118255	chr14	100822249	MEG3	shore	NA	MEG3;MEG3	1to5kb;intron
cg05784951	0.814029	3.9278	1.21744e-05	0.0118374	chr17	83010285	B3GNTL1	shore	NA	B3GNTL1;B3GNTL1	1to5kb;intron
cg01975156	-0.637866	-4.00879	1.21821e-05	0.0118374	chr4	15781778	CD38	shelf	TRUE	CD38	intron
cg03097846	-0.708475	-4.00893	1.21732e-05	0.0118374	chr15	62119485	NA	NA	TRUE	NA	NA
cg03302448	-0.453903	-4.0059	1.23609e-05	0.0119812	chr10	11004370	CELF2	NA	NA	CELF2;CELF2;CELF2	promoter;1to5kb;intron
cg21226022	-0.699892	-4.00588	1.23623e-05	0.0119812	chr19	17751404	FCHO1	shelf	NA	FCHO1;FCHO1;FCHO1	promoter;1to5kb;intron
cg09535179	-0.643659	-4.00489	1.24243e-05	0.0120256	chr1	206583135	EIF2D;RASSF5	NA	NA	RASSF5;RASSF5;RASSF5;RASSF5;EIF2D	promoter;1to5kb;exon;intron;intron
cg03714937	-0.495881	-4.00322	1.25297e-05	0.0121118	chr2	96714910	LMAN2L	NA	NA	LMAN2L;LMAN2L	1to5kb;intron
cg19011590	-0.873746	-3.99994	1.27386e-05	0.0122771	chr16	89765028	FANCA	NA	NA	FANCA;FANCA	promoter;exon
cg03519880	1.01628	3.91886	1.27365e-05	0.0122771	chr3	125602312	NA	NA	NA	NA	NA
cg24692969	0.820067	3.91864	1.27502e-05	0.0122771	chr5	56259583	NA	NA	NA	NA	NA
cg10161111	0.815091	3.91702	1.28551e-05	0.0123568	chr7	6160508	USP42	shore	NA	USP42	intron
cg23035488	0.464431	3.91679	1.28696e-05	0.0123568	chr11	117934072	NA	NA	NA	TMPRSS13	1to5kb
cg09327253	0.820449	3.91659	1.28829e-05	0.0123568	chr7	31107703	ADCYAP1R1	NA	NA	ADCYAP1R1;ADCYAP1R1	exon;3UTR
cg19189422	-0.573855	-3.99379	1.31392e-05	0.0125602	chr2	29197145	ALK	NA	NA	ALK	intron
cg27086497	-0.644848	-3.99357	1.31541e-05	0.0125602	chr9	130128854	GPR107	NA	NA	GPR107;GPR107;GPR107	exon;intron;3UTR
cg25046033	0.483087	3.91233	1.31625e-05	0.0125602	chr8	74115131	NA	NA	NA	NA	NA
cg19621179	0.821043	3.91298	1.31193e-05	0.0125602	chr1	38465227	NA	NA	NA	NA	NA
cg09762673	-0.334955	-3.99224	1.32426e-05	0.0126204	chr9	69054294	FXN	NA	NA	FXN;TJP2	intron;intron
cg01091117	-0.469602	-3.99145	1.32953e-05	0.0126383	chr5	40682230	PTGER4	shore	NA	PTGER4;TTC33	intron;intron
cg10841025	-0.772095	-3.99154	1.32891e-05	0.0126383	chr11	128054546	NA	NA	NA	NA	NA
cg13024068	0.813759	3.90862	1.34102e-05	0.0127312	chr18	46689304	ST8SIA5	NA	NA	ST8SIA5;ST8SIA5	promoter;intron
cg12549087	0.469679	3.908	1.34522e-05	0.0127481	chr10	104254054	GSTO1	shore	NA	GSTO1;GSTO1;GSTO1	promoter;1to5kb;intron
cg10283844	0.742683	3.90749	1.34869e-05	0.0127481	chr2	10347187	HPCAL1	NA	NA	HPCAL1	intron
cg21406271	0.705582	3.90749	1.3487e-05	0.0127481	chr1	24931590	RUNX3	island	NA	RUNX3;RUNX3	1to5kb;intron
cg10371643	0.574654	3.90709	1.35138e-05	0.0127481	chr13	109155487	MYO16	NA	TRUE	MYO16	intron
cg19930346	-0.343839	-3.98821	1.35137e-05	0.0127481	chr2	203585204	NA	NA	NA	NA	NA
cg06962642	0.572427	3.90646	1.35566e-05	0.0127724	chr14	35206166	KIAA0391	NA	TRUE	PRORP	intron
cg26154568	-0.409119	-3.98708	1.35906e-05	0.0127882	chr15	85730461	AKAP13	NA	NA	AKAP13	intron
cg03411579	-0.89386	-3.98553	1.36966e-05	0.0128716	chr12	76158955	NA	NA	TRUE	NA	NA
cg22759261	0.978748	3.90361	1.37525e-05	0.0129078	chr15	31914379	NA	NA	NA	NA	NA
cg02329076	-0.553624	-3.98441	1.37738e-05	0.0129115	chr1	94552576	NA	NA	NA	NA	NA
cg21784089	-0.366192	-3.98345	1.38409e-05	0.0129392	chr12	109483080	UBE3B	NA	NA	UBE3B	intron
cg11541547	-0.527504	-3.98338	1.38456e-05	0.0129392	chr5	82225968	ATG10	NA	NA	ATG10	intron
cg12548634	0.602243	3.90212	1.38556e-05	0.0129392	chr1	44418436	RNF220	shore	NA	RNF220	intron
cg25520249	-0.466181	-3.98187	1.39508e-05	0.0130117	chr19	41194363	CYP2S1	shore	NA	CYP2S1	intron
cg21007846	-0.661594	-3.98138	1.39855e-05	0.0130278	chr20	11205335	NA	NA	NA	NA	NA
cg09311317	-0.361586	-3.98021	1.40675e-05	0.0130613	chr5	52991062	CTD-2175A23.1;ITGA2	shore	NA	ITGA2	intron
cg13154413	-0.391612	-3.98004	1.40794e-05	0.0130613	chr14	103728843	ZFYVE21	shore	NA	ZFYVE21;ZFYVE21;ZFYVE21	1to5kb;exon;intron
cg16025030	0.665917	3.89946	1.40423e-05	0.0130613	chr1	206744559	NA	NA	NA	NA	NA
cg23374399	-0.490959	-3.97987	1.40917e-05	0.0130613	chr3	166274835	NA	NA	NA	NA	NA
cg15905320	0.626163	3.89668	1.4239e-05	0.0131521	chr8	141651427	NA	NA	NA	NA	NA
cg11235391	-0.618333	-3.97763	1.42511e-05	0.0131521	chr8	48430446	RP11-513O13.1	NA	NA	NA	NA
cg08799000	0.630014	3.89695	1.42201e-05	0.0131521	chr7	68930167	NA	NA	NA	NA	NA
cg19275853	0.912462	3.89638	1.42605e-05	0.0131521	chr18	31772933	NA	NA	NA	NA	NA
cg02298094	-0.678733	-3.97606	1.43638e-05	0.013231	chr12	111406871	SH2B3	shore	NA	SH2B3	intron
cg11061136	-0.727409	-3.97385	1.45239e-05	0.0133618	chr5	176542421	CDHR2	shore	NA	CDHR2;CDHR2;RNF44	promoter;1to5kb;1to5kb
cg26435596	-0.443177	-3.97279	1.46011e-05	0.0134163	chr17	2634780	PAFAH1B1	NA	NA	PAFAH1B1;PAFAH1B1	1to5kb;intron
cg16400494	-0.429484	-3.97252	1.46208e-05	0.0134178	chr1	41727521	HIVEP3	NA	TRUE	HIVEP3	intron
cg24283921	-0.884696	-3.97168	1.46826e-05	0.0134579	chr11	10455913	AMPD3	NA	NA	AMPD3;AMPD3	promoter;intron
cg06159562	1.00347	3.88797	1.48743e-05	0.0136169	chr16	89358384	ANKRD11	NA	NA	ANKRD11	intron
cg04106285	-0.329427	-3.96884	1.48928e-05	0.013617	chr12	96428982	RN7SKP11;RP11-510I5.4	NA	NA	NA	NA
cg03759978	0.516589	3.88744	1.49139e-05	0.0136195	chr9	109014719	CTNNAL1	shore	NA	CTNNAL1	1to5kb
cg24696012	-0.642179	-3.9679	1.49627e-05	0.0136385	chr11	7576281	PPFIBP2	NA	NA	PPFIBP2;PPFIBP2	promoter;intron
cg27141681	-0.412711	-3.96779	1.49713e-05	0.0136385	chr11	65180590	AP003068.23;CAPN1	shore	NA	CAPN1;CAPN1;CAPN1;CAPN1;LOC728975	promoter;1to5kb;5UTR;exon;exon
cg10499126	-0.441236	-3.96736	1.50035e-05	0.013651	chr2	46910002	MCFD2	NA	TRUE	MCFD2;MCFD2	promoter;intron
cg12213064	-0.882369	-3.96555	1.51403e-05	0.0137451	chr2	60545514	BCL11A	shelf	NA	BCL11A;BCL11A;BCL11A	exon;intron;3UTR
cg26158194	-0.788672	-3.9655	1.51439e-05	0.0137451	chr11	1853089	LSP1	NA	NA	LSP1;LSP1	5UTR;exon
cg07232288	-0.382756	-3.96426	1.52382e-05	0.0138139	chr5	138517883	ETF1	NA	NA	ETF1;ETF1	promoter;intron
cg09790280	1.03176	3.88218	1.53118e-05	0.0138637	chr7	124350165	RP5-921G16.1;RP5-921G16.2	NA	NA	LOC101928211	promoter
cg03605284	-0.468587	-3.96217	1.53984e-05	0.0139098	chr4	41692778	LIMCH1;RP11-227F19.5	NA	NA	LIMCH1;LIMCH1	promoter;intron
cg11603201	-0.432829	-3.96214	1.54001e-05	0.0139098	chr12	95411698	RP11-167N24.3	NA	NA	NA	NA
cg13380643	0.781773	3.88002	1.54783e-05	0.0139634	chr18	59436173	CCBE1	NA	NA	CCBE1	intron
cg27064367	0.659452	3.87577	1.58098e-05	0.0142452	chr14	78767539	NRXN3	NA	NA	NRXN3	intron
cg10205976	0.511445	3.87188	1.61196e-05	0.0145067	chr8	127833204	PVT1	NA	NA	PVT1	intron
cg18737941	1.08926	3.86902	1.63517e-05	0.0146898	chr6	163122884	PACRG	NA	NA	PACRG	intron
cg17398261	-0.740994	-3.94986	1.63739e-05	0.0146898	chr1	115099398	RP4-666F24.3	NA	NA	NA	NA
cg14489073	-0.500901	-3.94963	1.63929e-05	0.0146898	chr6	52881865	GSTA3	NA	NA	NA	NA
cg03089651	-0.610154	-3.94951	1.6402e-05	0.0146898	chr1	161069904	ARHGAP30	NA	NA	ARHGAP30;ARHGAP30;ARHGAP30	promoter;5UTR;exon
cg07495089	0.585652	3.86741	1.64835e-05	0.014745	chr11	104062399	PDGFD	NA	NA	PDGFD	intron
cg12458421	-0.627088	-3.94823	1.65075e-05	0.0147487	chr5	56673368	NA	NA	TRUE	NA	NA
cg04871469	0.544606	3.86437	1.67345e-05	0.0149336	chr4	2255391	MXD4	NA	NA	MXD4;MXD4	promoter;intron
cg23302214	1.43069	3.86363	1.67967e-05	0.0149711	chr9	136670573	EGFL7;MIR126	island	NA	MIR126;EGFL7	promoter;intron
cg04322486	-0.531742	-3.94438	1.68269e-05	0.0149801	chr7	55533532	VOPP1	NA	TRUE	VOPP1	intron
cg12200124	-0.635396	-3.94275	1.69635e-05	0.0150657	chr5	179793818	LTC4S;MAML1	shore	NA	LTC4S;LTC4S	promoter;1to5kb
cg23067810	-0.541962	-3.94275	1.69636e-05	0.0150657	chr19	54024131	NA	NA	NA	NA	NA
cg09875257	-0.553222	-3.94136	1.70813e-05	0.0151521	chr1	19427132	CAPZB	NA	NA	CAPZB	intron
cg13761421	0.831349	3.85803	1.72713e-05	0.0153024	chr9	76037897	PCSK5	NA	NA	PCSK5	intron
cg16667333	0.699526	3.85656	1.73975e-05	0.0153959	chrX	155613728	TMLHE	shore	NA	TMLHE;SPRY3;TMLHE	promoter;intron;intron
cg12815355	0.676744	3.85466	1.75624e-05	0.0155159	chr2	75666950	GCFC2;MRPL19	NA	TRUE	GCFC2;MRPL19;GCFC2	1to5kb;intron;intron
cg18990746	-0.642987	-3.93563	1.75749e-05	0.0155159	chr7	116610183	LINC01510	NA	NA	COMETT	intron
cg10591797	-0.51959	-3.93473	1.76538e-05	0.0155671	chr2	218125874	CXCR2	NA	NA	CXCR2;CXCR2;CXCR2	promoter;1to5kb;intron
cg04767756	1.03583	3.85337	1.76754e-05	0.0155676	chr16	10558848	EMP2	NA	NA	EMP2	intron
cg00644351	-0.925869	-3.93413	1.77064e-05	0.0155765	chr10	119512327	RGS10	NA	NA	RGS10	intron
cg25728693	1.06186	3.85238	1.77622e-05	0.0156071	chr15	35930715	NA	NA	NA	NA	NA
cg17944560	0.864126	3.85202	1.77943e-05	0.0156169	chr17	1723969	WDR81	shore	NA	WDR81;WDR81;WDR81	promoter;1to5kb;intron
cg05340232	0.603279	3.85172	1.78211e-05	0.0156219	chr4	152189045	NA	NA	NA	NA	NA
cg17324321	-0.415232	-3.93231	1.78669e-05	0.0156436	chr17	39653395	STARD3	NA	NA	STARD3;STARD3;STARD3	promoter;1to5kb;intron
cg01232669	-0.579394	-3.93138	1.79497e-05	0.0156791	chr1	153945390	DENND4B	shore	NA	DENND4B;DENND4B;DENND4B	promoter;1to5kb;intron
cg06510261	-0.684233	-3.93137	1.79511e-05	0.0156791	chr3	112133379	GCSAM;RP11-757F18.5	NA	NA	TBILA;GCSAM	promoter;promoter
cg13114921	-0.804204	-3.93115	1.79708e-05	0.0156791	chr12	30823066	NA	island	NA	LINC00941	intron
cg21727148	0.851949	3.84899	1.80638e-05	0.0157418	chr1	179175209	ABL2	NA	NA	ABL2	intron
cg14312898	-0.547857	-3.92951	1.81171e-05	0.0157614	chr17	30236960	SLC6A4	shore	NA	SLC6A4;SLC6A4	promoter;1to5kb
cg20201458	-0.612339	-3.92938	1.81287e-05	0.0157614	chr20	25310863	ABHD12	NA	NA	ABHD12;ABHD12;ABHD12	promoter;1to5kb;intron
cg01636354	0.584646	3.84778	1.81728e-05	0.0157813	chr3	134359804	AMOTL2	shore	NA	AMOTL2	intron
cg13825379	0.522838	3.84693	1.82491e-05	0.0158269	chr8	47509823	SPIDR	NA	NA	SPIDR	intron
cg22698094	-0.44463	-3.92784	1.82679e-05	0.0158269	chr6	167699764	NA	NA	TRUE	LINC02487	1to5kb
cg00256042	-0.700494	-3.92638	1.84006e-05	0.015909	chr19	45515242	VASP	shelf	TRUE	VASP	intron
cg10447678	-0.628031	-3.92624	1.84131e-05	0.015909	chr2	230225621	SP110;SP140	NA	NA	SP140;SP140;SP110;SP110;SP140	promoter;1to5kb;5UTR;exon;intron
cg02346492	-0.89717	-3.92601	1.84339e-05	0.015909	chr17	9239856	NTN1	island	NA	NTN1	exon
cg18205668	-0.738114	-3.92583	1.84509e-05	0.015909	chr7	45027295	CCM2	NA	NA	CCM2;CCM2;CCM2;CCM2	promoter;5UTR;exon;intron
cg27541630	0.696602	3.84451	1.84696e-05	0.015909	chr8	40494036	NA	NA	NA	NA	NA
cg11122256	-0.410632	-3.92458	1.85656e-05	0.0159732	chr12	57194566	LRP1;MIR1228	NA	NA	MIR1228;LRP1	exon;intron
cg06110282	0.734937	3.84195	1.87058e-05	0.0160752	chr5	1520464	LPCAT1	shelf	NA	LPCAT1	intron
cg25782784	0.506112	3.84134	1.87619e-05	0.0161048	chr1	5884170	NPHP4	NA	NA	NPHP4;NPHP4	1to5kb;intron
cg18337963	-0.824572	-3.92148	1.88531e-05	0.0161644	chr11	46361658	DGKZ	NA	NA	DGKZ;DGKZ;DGKZ	5UTR;exon;intron
cg02540827	-0.459442	-3.9165	1.9323e-05	0.0165482	chr2	200357251	SPATS2L	NA	NA	SPATS2L	intron
cg21707089	-0.412411	-3.91595	1.93754e-05	0.016574	chr8	2021607	NA	shelf	NA	NA	NA
cg07751372	-0.591375	-3.91544	1.94245e-05	0.0165969	chr11	67268443	GRK2	shore	NA	GRK2;GRK2	1to5kb;intron
cg22200994	0.496481	3.83375	1.94802e-05	0.0166207	chr7	118298657	NA	NA	TRUE	ANKRD7	intron
cg19634762	0.710934	3.83357	1.94971e-05	0.0166207	chr1	187443461	LINC01037	NA	NA	LINC01037;LINC01036	intron;intron
cg07523553	-0.778198	-3.91414	1.955e-05	0.0166375	chr11	1748835	IFITM10;RP11-295K3.1	island	NA	IFITM10;IFITM10;CTSD	exon;intron;intron
cg00999338	-0.78058	-3.91402	1.95616e-05	0.0166375	chr11	116853889	APOA1-AS;SIK3	NA	NA	SIK3;APOA1-AS;APOA1-AS;SIK3	1to5kb;exon;intron;intron
cg23872747	0.559876	3.83116	1.97306e-05	0.0167621	chr11	122422913	MIR100HG	NA	NA	MIR100HG;MIR100HG;MIR100HG	promoter;1to5kb;intron
cg03217138	0.577211	3.83066	1.97793e-05	0.0167843	chr6	114228727	HS3ST5;RP3-399L15.3	NA	NA	HDAC2-AS2;HS3ST5;HS3ST5;HDAC2-AS2	1to5kb;5UTR;exon;intron
cg15618908	0.861946	3.83024	1.98204e-05	0.0168	chr5	173714757	LINC01484	NA	NA	LINC01484	intron
cg01769070	0.453475	3.82774	2.00665e-05	0.0169741	chr19	11263553	DOCK6	shore	NA	DOCK6	1to5kb
cg07155846	-0.413382	-3.90881	2.00716e-05	0.0169741	chr9	16624529	BNC2;RP11-62F24.1	NA	NA	BNC2	intron
cg06766427	-1.25561	-3.90565	2.03867e-05	0.0172104	chr17	12974228	ARHGAP44;RP11-1090M7.3	island	NA	ARHGAP44;ARHGAP44;ARHGAP44	exon;intron;3UTR
cg01541645	-0.485231	-3.90538	2.04142e-05	0.0172104	chr14	60637610	NA	island	NA	NA	NA
cg23671626	1.34396	3.8242	2.04203e-05	0.0172104	chr1	230701769	NA	NA	NA	NA	NA
cg00484421	-0.723746	-3.90419	2.05341e-05	0.017261	chr7	8126379	ICA1	NA	TRUE	ICA1	intron
cg15413648	-0.993078	-3.90414	2.05393e-05	0.017261	chr3	182384457	NA	NA	NA	NA	NA
cg03181058	0.912294	3.82292	2.055e-05	0.017261	chrX	10004221	NA	NA	NA	NA	NA
cg09969431	1.09046	3.82258	2.05842e-05	0.0172626	chr9	128083919	SLC25A25	NA	NA	SLC25A25	intron
cg17995943	-0.57915	-3.90347	2.06075e-05	0.0172626	chr12	89862936	NA	NA	TRUE	NA	NA
cg24586958	-0.498495	-3.90333	2.06216e-05	0.0172626	chr3	113848162	GRAMD1C	NA	NA	GRAMD1C	intron
cg21433558	2.00744	3.82116	2.07289e-05	0.0173329	chr17	42685018	CCR10;CNTNAP1;CTD-3193K9.3	island	NA	CNTNAP1;CCR10;CNTNAP1	1to5kb;1to5kb;exon
cg02654411	0.809597	3.81988	2.08606e-05	0.0174207	chr16	1602550	IFT140;LA16c-395F10.2	NA	NA	IFT140;LOC105371046	exon;intron
cg03487897	0.625906	3.81968	2.08808e-05	0.0174207	chr15	36818575	CSNK1A1P1	island	NA	CSNK1A1P1	promoter
cg06329316	0.580722	3.81884	2.0967e-05	0.0174575	chr3	65581450	MAGI1	NA	NA	MAGI1	intron
cg13059540	0.63711	3.8188	2.09719e-05	0.0174575	chr3	10449049	ATP2B2	NA	NA	ATP2B2	intron
cg01612771	0.797495	3.81719	2.11383e-05	0.0175763	chr13	60613169	RNA5SP31	NA	NA	NA	NA
cg11124364	-0.758189	-3.89755	2.12173e-05	0.0176223	chr7	19773226	TMEM196	NA	NA	TMEM196;TMEM196;TMEM196;TMEM196	promoter;5UTR;exon;intron
cg18180181	-0.653168	-3.89618	2.13602e-05	0.0177212	chr3	39106886	GORASP1;TTC21A	island	NA	TTC21A;GORASP1;GORASP1	promoter;1to5kb;intron
cg27159979	-0.612949	-3.89512	2.14726e-05	0.0177946	chr2	60536195	BCL11A	NA	NA	BCL11A;BCL11A;BCL11A	exon;intron;3UTR
cg05165907	0.572882	3.81313	2.15655e-05	0.0178499	chr6	139686507	NA	NA	NA	FILNC1	intron
cg16501428	-0.494333	-3.89403	2.15874e-05	0.0178499	chr1	161885361	ATF6	NA	NA	ATF6	intron
cg05387546	1.24694	3.81206	2.16792e-05	0.0179059	chr19	5356727	NA	NA	NA	NA	NA
cg06984657	-0.383829	-3.89138	2.18704e-05	0.0180438	chr6	43629470	GTPBP2;MAD2L1BP	island	NA	MAD2L1BP;GTPBP2;GTPBP2	promoter;promoter;1to5kb
cg14856285	1.12878	3.8092	2.19856e-05	0.0180987	chr11	66057255	SF3B2	NA	NA	SF3B2;SF3B2;SF3B2	promoter;1to5kb;intron
cg27396197	0.560341	3.80939	2.1965e-05	0.0180987	chr13	39914165	NA	NA	NA	NA	NA
cg22464276	1.10008	3.8079	2.21261e-05	0.0181942	chr6	28341882	ZSCAN31	NA	NA	ZSCAN31;ZSCAN31	promoter;intron
cg07987439	-0.610506	-3.8883	2.22047e-05	0.0182334	chr1	234981174	RP11-443B7.3	NA	NA	NA	NA
cg19802145	-0.508004	-3.88813	2.22229e-05	0.0182334	chr8	130445091	ASAP1	shore	TRUE	ASAP1	1to5kb
cg17107572	-0.618888	-3.88746	2.22959e-05	0.0182732	chr2	66440457	MEIS1;MEIS1-AS2	NA	NA	MEIS1;MEIS1-AS2;MEIS1;MEIS1;MEIS1-AS2	promoter;promoter;1to5kb;intron;intron
cg02936035	-0.648646	-3.88721	2.23237e-05	0.0182758	chr6	47664054	ADGRF2	NA	NA	ADGRF2	intron
cg08776627	0.609366	3.80504	2.24399e-05	0.0183323	chr18	8808703	MTCL1	NA	NA	MTCL1;MTCL1	1to5kb;intron
cg15160492	-0.520995	-3.88613	2.2442e-05	0.0183323	chr13	51534556	INTS6-AS1	NA	TRUE	INTS6-AS1	intron
cg14094498	0.607454	3.80455	2.24934e-05	0.0183541	chr9	116238584	PAPPA	NA	NA	PAPPA	intron
cg08076147	-0.685393	-3.88483	2.25861e-05	0.0184095	chr7	117873770	CTTNBP2	island	NA	CTTNBP2;CTTNBP2;CTTNBP2	promoter;1to5kb;intron
cg12163410	-0.71866	-3.88288	2.28033e-05	0.0185364	chr1	44713603	ARMH1	NA	NA	ARMH1	intron
cg11147278	0.842719	3.80174	2.28061e-05	0.0185364	chr10	33773305	LINC00838	NA	NA	LINC00838	promoter
cg09302355	-1.00047	-3.88276	2.28166e-05	0.0185364	chr11	64206658	FERMT3	shore	NA	FERMT3;FERMT3	promoter;1to5kb
cg00287773	-0.780477	-3.88209	2.28916e-05	0.018577	chr5	140215033	CYSTM1	NA	NA	CYSTM1	intron
cg27310502	0.888763	3.80049	2.2946e-05	0.0186008	chr3	110234932	NA	NA	NA	NA	NA
cg12618270	0.6196	3.80003	2.2998e-05	0.0186227	chr8	8809900	MFHAS1	NA	NA	MFHAS1	intron
cg26014699	-1.00542	-3.88074	2.30433e-05	0.0186391	chr19	46778864	SLC1A5	NA	NA	SLC1A5	exon
cg10149598	-0.343516	-3.87727	2.34388e-05	0.0189328	chr2	121402451	CLASP1	NA	NA	CLASP1	intron
cg06758255	-1.07115	-3.87711	2.34574e-05	0.0189328	chr16	52498837	TOX3	NA	NA	TOX3	intron
cg24786369	-0.544105	-3.87671	2.3504e-05	0.0189499	chr11	120702814	GRIK4	NA	NA	GRIK4	intron
cg09559249	0.623509	3.79505	2.35669e-05	0.01898	chr18	57073202	LINC-ROR	NA	NA	LINC-ROR	1to5kb
cg08517938	-0.494204	-3.87475	2.37299e-05	0.0190906	chr20	40962036	NA	NA	NA	NA	NA
cg18596813	-0.444435	-3.87385	2.38354e-05	0.0191473	chr3	12578689	MKRN2;Metazoa_SRP	NA	NA	MKRN2;MKRN2	1to5kb;intron
cg17918266	0.598957	3.79259	2.38519e-05	0.0191473	chr17	44251254	SLC4A1	NA	NA	SLC4A1	exon
cg15817769	-0.517029	-3.87309	2.39232e-05	0.0191838	chr1	230136794	GALNT2	NA	NA	GALNT2	intron
cg12224131	0.730881	3.79061	2.40846e-05	0.0192924	chr2	160271611	ITGB6	shore	NA	LINC02478;LINC02478;ITGB6;LINC02478	promoter;1to5kb;intron;intron
cg16174717	0.507458	3.78953	2.42117e-05	0.0193734	chr6	16540051	ATXN1	NA	NA	ATXN1	intron
cg19397693	-0.796188	-3.86743	2.45951e-05	0.019659	chr2	156896488	NA	NA	NA	NA	NA
cg00075587	-0.560688	-3.86667	2.46866e-05	0.019711	chr15	77335472	PEAK1	NA	NA	PEAK1	intron
cg22988919	0.773869	3.78399	2.48771e-05	0.0198418	chr16	46518284	ANKRD26P1	NA	NA	ANKRD26P1;ANKRD26P1	promoter;exon
cg04886221	-1.20378	-3.86474	2.49206e-05	0.0198551	chr1	27343237	SYTL1	NA	NA	SYTL1;SYTL1;SYTL1;SYTL1	1to5kb;5UTR;exon;intron
cg24918943	0.580868	3.78279	2.50224e-05	0.0199086	chr5	141763852	NA	NA	NA	NA	NA
cg11293126	-0.482624	-3.86375	2.50413e-05	0.0199086	chr1	19139424	UBR4	NA	NA	UBR4	intron
cg07153441	0.847692	3.78184	2.51394e-05	0.0199652	chr12	52610357	KRT73;KRT73-AS1	NA	NA	KRT73-AS1;KRT73-AS1;KRT73-AS1;KRT73	promoter;exon;intron;intron
cg15487402	-0.714367	-3.86261	2.51812e-05	0.0199771	chr11	1758906	AC068580.6;CTSD;RP11-295K3.1	NA	NA	CTSD;CTSD;CTSD	promoter;1to5kb;intron
cg22619572	-0.405254	-3.86191	2.52682e-05	0.0200042	chr3	37995648	VILL	shore	NA	VILL;VILL	1to5kb;intron
cg11924933	-0.42512	-3.86169	2.52951e-05	0.0200042	chr10	75606636	LRMDA	NA	NA	LRMDA	intron
cg21087537	0.587771	3.78044	2.53115e-05	0.0200042	chr6	14811903	RP11-146I2.1	NA	NA	NA	NA
cg02964602	1.09243	3.78035	2.5323e-05	0.0200042	chr2	202265489	NOP58	shore	NA	NOP58	promoter
cg10718066	-0.759086	-3.86041	2.54534e-05	0.0200729	chr22	40385570	RP5-1042K10.10;RP5-1042K10.14;SGSM3	NA	TRUE	ADSL;SGSM3	intron;intron
cg12509887	-0.608274	-3.86032	2.54639e-05	0.0200729	chr19	13013476	NFIX	island	NA	NFIX	intron
cg09958483	0.529094	3.77878	2.55171e-05	0.0200935	chr11	64759767	PYGM	NA	NA	PYGM	exon
cg11440915	0.456785	3.77821	2.55879e-05	0.0201279	chr13	75813024	LMO7	NA	NA	LMO7;LMO7	1to5kb;intron
cg03124708	-0.333856	-3.85902	2.56265e-05	0.020137	chr9	133103285	RALGDS	NA	NA	RALGDS;RALGDS	1to5kb;intron
cg07258678	0.504072	3.777	2.57398e-05	0.0202047	chr15	83114634	HDGFL3;RP11-382A20.2;TM6SF1	NA	NA	HDGFL3;TM6SF1;HDGFL3	exon;intron;3UTR
cg11335133	-0.887726	-3.85755	2.58103e-05	0.0202386	chr1	89843999	LRRC8D;RP11-302M6.4	island	NA	LRRC8D;LRRC8D	1to5kb;intron
cg23070599	-0.497884	-3.85705	2.58735e-05	0.0202668	chr15	59617899	GCNT3	NA	NA	GCNT3;GCNT3	promoter;intron
cg01797113	-0.404557	-3.85494	2.61419e-05	0.0204555	chr6	57006290	BEND6	NA	NA	BEND6	intron
cg04372061	-0.719379	-3.85454	2.6192e-05	0.0204731	chr3	12886377	RP11-767C1.1	NA	NA	LINC02022	1to5kb
cg20943999	-0.602193	-3.8533	2.63516e-05	0.0205762	chr11	85742625	SYTL2	NA	NA	SYTL2	intron
cg02200642	0.612793	3.77176	2.64058e-05	0.0205969	chr11	7849492	OR5E1P;RP11-35J10.5;RP11-494M8.4	NA	NA	OR5E1P;LOC283299	exon;intron
cg02354872	1.061	3.77018	2.66102e-05	0.0207346	chr16	74563415	GLG1	NA	NA	GLG1;GLG1	promoter;intron
cg19546158	-0.645955	-3.85099	2.66496e-05	0.0207435	chr12	108691207	CORO1C	NA	TRUE	CORO1C	intron
cg09649714	0.789212	3.76821	2.68657e-05	0.0208259	chr4	86441382	MAPK10	NA	NA	MAPK10	intron
cg03368155	-0.582727	-3.84922	2.68794e-05	0.0208259	chr6	10206047	OFCC1	NA	NA	NA	NA
cg01912915	1.22926	3.76763	2.69426e-05	0.0208259	chr2	145653288	NA	NA	TRUE	NA	NA
cg16605823	0.911791	3.76751	2.69574e-05	0.0208259	chr2	218783422	CYP27A1	shore	TRUE	CYP27A1	intron
cg27211444	-0.434636	-3.84828	2.70027e-05	0.0208259	chr3	172341756	FNDC3B	NA	NA	FNDC3B;FNDC3B	1to5kb;intron
cg04765589	-0.421287	-3.84819	2.70148e-05	0.0208259	chr18	63882907	SERPINB2	NA	TRUE	SERPINB2;SERPINB2	1to5kb;intron
cg14036776	-0.643435	-3.84815	2.70205e-05	0.0208259	chr8	37737844	ERLIN2;RP11-863K10.7	shore	NA	LOC102723701;ERLIN2;ERLIN2	promoter;exon;intron
cg26985937	-0.523852	-3.84798	2.70419e-05	0.0208259	chr1	204565812	NA	NA	NA	NA	NA
cg07273125	-0.493959	-3.84788	2.7056e-05	0.0208259	chr16	68261788	RP11-96D1.7	shelf	NA	SLC7A6	1to5kb
cg12026967	0.731534	3.76674	2.70594e-05	0.0208259	chr18	22200764	GATA6;RP11-627G18.1	island	NA	GATA6	exon
cg13995516	0.68428	3.76671	2.70635e-05	0.0208259	chr6	21598363	SOX4	shore	NA	SOX4;SOX4	exon;3UTR
cg06238060	-0.342526	-3.84633	2.72601e-05	0.0209555	chr15	50256851	HDC	NA	NA	HDC;HDC	1to5kb;intron
cg21264987	0.531544	3.76394	2.74308e-05	0.0210649	chr9	18667693	ADAMTSL1	NA	NA	ADAMTSL1	intron
cg12874181	-0.545591	-3.84458	2.74936e-05	0.0210913	chr8	64577348	RP11-21C4.1	shore	NA	LOC401463;BHLHE22;LOC401463;LOC401463	promoter;1to5kb;exon;intron
cg08067969	1.18361	3.76293	2.75645e-05	0.021116	chr14	103735027	PPP1R13B	shelf	NA	PPP1R13B;PPP1R13B	exon;3UTR
cg11480312	-0.77899	-3.84391	2.75826e-05	0.021116	chr3	188003708	RP11-132N15.1;RP11-132N15.2	NA	NA	NA	NA
cg17928319	-0.414375	-3.84318	2.76808e-05	0.02115	chr2	28596988	PLB1	NA	NA	PLB1;PLB1	1to5kb;intron
cg27430342	-0.581513	-3.84316	2.76839e-05	0.02115	chr11	131900340	NTM	NA	NA	NTM	intron
cg00061185	-0.423437	-3.84127	2.7939e-05	0.0213011	chr12	50202563	LIMA1	NA	NA	LIMA1;LIMA1;LIMA1	promoter;1to5kb;intron
cg05400784	0.825607	3.76018	2.79361e-05	0.0213011	chrX	36501457	NA	NA	NA	NA	NA
cg13339881	0.548055	3.75935	2.80482e-05	0.0213624	chr5	178337170	COL23A1	island	NA	COL23A1	intron
cg12785993	1.19865	3.75859	2.81526e-05	0.02142	chr2	30178769	NA	NA	NA	NA	NA
cg15226786	0.530432	3.75786	2.82525e-05	0.0214741	chr3	71543145	FOXP1;MIR1284	NA	NA	MIR1284;FOXP1;EIF4E3	1to5kb;intron;intron
cg24815934	-0.674748	-3.83851	2.83168e-05	0.0214795	chr21	44912265	ITGB2	NA	NA	ITGB2;ITGB2;ITGB2	promoter;1to5kb;intron
cg07580128	0.558406	3.75721	2.83413e-05	0.0214795	chr8	141147040	DENND3	NA	NA	DENND3	intron
cg16934124	-0.393841	-3.83829	2.83463e-05	0.0214795	chr19	10774087	DNM2	NA	NA	DNM2;DNM2	1to5kb;intron
cg16791508	1.05967	3.75662	2.84226e-05	0.0215153	chr12	52321906	KRT83	shore	NA	KRT83	promoter
cg19552441	0.944084	3.75638	2.84561e-05	0.0215188	chr22	17793033	MICAL3;XXbac-B461K10.4	island	NA	MICAL3;MICAL3	1to5kb;intron
cg01187348	0.526627	3.75609	2.84957e-05	0.0215269	chr18	31382197	DSG1-AS1;DSG4;Y_RNA	NA	NA	DSG4;DSG1-AS1	intron;intron
cg14035238	-0.606224	-3.83643	2.86035e-05	0.0215864	chr2	174634636	AC018890.6;WIPF1	NA	NA	WIPF1;WIPF1;WIPF1	promoter;1to5kb;intron
cg14576521	0.697203	3.75313	2.89081e-05	0.021784	chr15	38049978	RP11-1008C21.1	NA	NA	LINC02345	intron
cg14556256	-0.479817	-3.83413	2.89241e-05	0.021784	chr10	78178631	NA	NA	NA	NA	NA
cg14625066	0.489726	3.75261	2.89815e-05	0.0218052	chr9	128920457	PHYHD1	NA	NA	PHYHD1;PHYHD1	promoter;1to5kb
cg08402029	-0.428299	-3.83334	2.90358e-05	0.021824	chr4	153065486	RP11-285C1.2	NA	TRUE	NA	NA
cg24756631	-0.725649	-3.83234	2.91758e-05	0.021907	chr6	129748513	NA	NA	TRUE	NA	NA
cg00850239	-0.584492	-3.83163	2.92766e-05	0.0219605	chr6	138593367	NHSL1	NA	TRUE	NHSL1	intron
cg10213791	0.521002	3.74894	2.95013e-05	0.0221068	chr9	122375100	PTGS1	NA	NA	PTGS1;PTGS1	promoter;intron
cg05368966	-0.78306	-3.82951	2.95796e-05	0.0221431	chr12	14239596	NA	NA	NA	NA	NA
cg21520601	-0.45997	-3.82748	2.98712e-05	0.0223389	chr7	37818417	EPDR1;GPR141	NA	NA	GPR141;EPDR1	intron;intron
cg11625005	0.544771	3.74599	2.99262e-05	0.0223447	chr5	1295621	TERT	island	NA	TERT	promoter
cg14686235	0.663776	3.7459	2.9939e-05	0.0223447	chr1	54347779	SSBP3	NA	NA	SSBP3	intron
cg13937040	-0.67378	-3.82485	3.0255e-05	0.0225578	chr15	79091217	RASGRF1	island	NA	RASGRF1	promoter
cg06643156	-0.502513	-3.82355	3.04445e-05	0.0226764	chr3	58395046	PXK	NA	NA	PXK;PXK;PXK;PXK	promoter;1to5kb;exon;3UTR
cg21086870	0.931729	3.74078	3.06898e-05	0.0228362	chr15	41544738	RPAP1	shore	NA	RPAP1	promoter
cg18592064	0.552173	3.74015	3.07831e-05	0.0228544	chr10	27820233	ARMC4	NA	NA	ODAD2;ODAD2	exon;intron
cg02526586	-0.355197	-3.82123	3.0788e-05	0.0228544	chr6	24839825	RIPOR2	NA	NA	RIPOR2;RIPOR2;RIPOR2;RIPOR2	1to5kb;exon;intron;3UTR
cg23245486	-0.428043	-3.82111	3.08064e-05	0.0228544	chr2	272361	ACP1	NA	NA	ACP1;ACP1;ACP1;ACP1	1to5kb;exon;intron;3UTR
cg19159365	0.523226	3.73965	3.08581e-05	0.0228699	chr1	66752821	TCTEX1D1	shore	NA	DYNLT5	intron
cg22179564	0.986509	3.73926	3.09167e-05	0.0228744	chr5	74903596	NA	NA	NA	NA	NA
cg16646773	0.447148	3.7392	3.09258e-05	0.0228744	chr22	48299761	NA	NA	NA	NA	NA
cg18738344	0.57851	3.73858	3.10185e-05	0.0229202	chr21	32087277	LINC00159	NA	NA	LINC00159;LINC00159	promoter;intron
cg24432747	0.580957	3.73714	3.12346e-05	0.0230321	chr8	74823240	FLJ39080;PI15;RP11-758M4.4	NA	NA	PI15;MIR2052HG	1to5kb;intron
cg22765750	-0.397985	-3.81807	3.12629e-05	0.0230321	chr14	50822021	NIN;RP11-286O18.1	NA	NA	NIN;NIN;LOC105370489;NIN	promoter;exon;intron;intron
cg23758309	1.45885	3.73734	3.12052e-05	0.0230321	chr12	96879521	NA	NA	NA	NA	NA
cg22850646	0.49046	3.7362	3.13762e-05	0.0230927	chr4	57065656	IGFBP7	NA	NA	IGFBP7;IGFBP7	promoter;intron
cg21626923	1.25552	3.73435	3.16576e-05	0.0232768	chr10	15451985	NA	NA	NA	NA	NA
cg18259291	-0.471939	-3.81471	3.1774e-05	0.0233392	chr15	52653160	FAM214A	NA	NA	FAM214A;FAM214A	1to5kb;intron
cg08187585	-0.560762	-3.81441	3.18191e-05	0.0233493	chr14	104926844	PLD4	NA	NA	PLD4;PLD4	1to5kb;intron
cg21312148	0.713731	3.73045	3.22605e-05	0.0236389	chr1	152663597	LCE2D	NA	NA	LCE2D	intron
cg15090897	1.09636	3.72995	3.23383e-05	0.0236389	chr8	129273979	NA	NA	TRUE	LINC00977;CCDC26;LINC00977	1to5kb;intron;intron
cg21039208	-0.491363	-3.81106	3.23386e-05	0.0236389	chr11	10303707	ADM;RP11-351I24.1	shore	NA	ADM;CAND1.11	1to5kb;1to5kb
cg25195136	-0.479669	-3.81088	3.23657e-05	0.0236389	chr3	187946385	RP11-44H4.1	NA	NA	NA	NA
cg07731939	0.478698	3.72973	3.23727e-05	0.0236389	chr1	54854646	DHCR24	NA	NA	DHCR24	intron
cg03211711	0.665253	3.72939	3.24255e-05	0.0236542	chr2	32265979	NLRC4	NA	NA	NLRC4;NLRC4	promoter;1to5kb
cg27558371	0.583807	3.72757	3.27105e-05	0.0238104	chr20	370612	TRIB3	NA	NA	TRIB3	intron
cg07909178	-0.773406	-3.80842	3.27517e-05	0.0238104	chr17	76077794	ZACN	shore	NA	ZACN;ZACN	1to5kb;intron
cg14361033	-0.349962	-3.8084	3.27557e-05	0.0238104	chr9	122219224	LHX6	shore	NA	LHX6	intron
cg14755017	-0.438095	-3.80816	3.27943e-05	0.0238104	chr5	142913972	ARHGAP26	NA	NA	ARHGAP26	intron
cg07190778	-0.558478	-3.80808	3.28061e-05	0.0238104	chr3	117885448	RP11-384F7.2	NA	NA	NA	NA
cg07008943	0.720361	3.7268	3.28317e-05	0.0238104	chr16	56246536	GNAO1	NA	NA	GNAO1	intron
cg17173412	-0.47062	-3.80744	3.29079e-05	0.0238423	chr2	43429552	THADA	NA	NA	THADA	intron
cg12834443	-0.383931	-3.80582	3.31658e-05	0.0239979	chr6	41707896	TFEB	NA	TRUE	TFEB;TFEB	1to5kb;intron
cg04833271	-0.369926	-3.80568	3.31871e-05	0.0239979	chr3	124552255	KALRN	NA	NA	KALRN	intron
cg12398213	0.630818	3.72432	3.32267e-05	0.0240031	chr22	48477077	NA	NA	NA	NA	NA
cg25642126	0.417759	3.72409	3.32638e-05	0.0240066	chr3	36856913	TRANK1	NA	NA	TRANK1;TRANK1	promoter;exon
cg21210549	0.52581	3.72301	3.3438e-05	0.0241089	chr2	14232605	LINC00276	NA	NA	LINC00276	intron
cg15663508	-0.513704	-3.80305	3.36101e-05	0.0242095	chr7	7254982	AC005532.5	NA	NA	LOC101927354	promoter
cg19763742	0.528385	3.72151	3.3679e-05	0.0242356	chr3	55318837	NA	NA	NA	NA	NA
cg12801917	0.548553	3.72125	3.37221e-05	0.0242432	chr17	15514188	TVP23C;TVP23C-CDRT4	NA	NA	TVP23C-CDRT4;TVP23C	intron;intron
cg22776912	0.525106	3.72054	3.38375e-05	0.0242801	chr15	81338447	TMC3;TMC3-AS1	NA	NA	TMC3-AS1;TMC3	intron;intron
cg13594082	1.5523	3.72021	3.38911e-05	0.0242801	chr2	234083215	RP11-263G22.1	NA	NA	NA	NA
cg05006718	0.85715	3.72017	3.38969e-05	0.0242801	chr13	19181981	TUBA3C	NA	NA	LOC101928697;TUBA3C;LOC101928697	promoter;promoter;1to5kb
cg23682634	1.15208	3.72013	3.39041e-05	0.0242801	chr12	15996012	DERA	NA	NA	DERA	intron
cg01024473	0.984299	3.71937	3.4028e-05	0.0243454	chr1	32199379	CCDC28B	shore	NA	CCDC28B	1to5kb
cg02260571	0.548415	3.71895	3.40972e-05	0.0243629	chr2	178882732	CCDC141	NA	NA	CCDC141	intron
cg21340143	0.496392	3.71873	3.41331e-05	0.0243629	chr8	60763643	CHD7	NA	NA	CHD7	intron
cg06391412	0.585178	3.71862	3.41508e-05	0.0243629	chr3	71246532	FOXP1	NA	NA	FOXP1;FOXP1	1to5kb;intron
cg02444699	-0.435202	-3.79939	3.4207e-05	0.0243796	chr6	136994962	RP11-204P2.3	NA	NA	NHEG1	1to5kb
cg07734161	-0.548733	-3.7987	3.43209e-05	0.0244373	chr16	1543555	IFT140;TMEM204	shore	NA	TMEM204;IFT140	intron;intron
cg02341737	-0.875451	-3.79753	3.4515e-05	0.024552	chr3	142226109	GK5	shore	NA	GK5	promoter
cg00972950	0.558253	3.71606	3.45741e-05	0.0245706	chr4	1683063	FAM53A	shore	NA	FAM53A	intron
cg17284531	-0.803147	-3.79621	3.47349e-05	0.0246377	chr19	6773062	VAV1	NA	NA	VAV1	intron
cg00318550	-0.416954	-3.79639	3.47038e-05	0.0246377	chr4	165765618	NA	NA	NA	NA	NA
cg03403018	1.63438	3.71433	3.48621e-05	0.0247043	chr11	72113437	ANAPC15;FOLR3	shore	NA	ANAPC15;FOLR3;ANAPC15	promoter;1to5kb;1to5kb
cg07899804	-0.383556	-3.79456	3.50118e-05	0.0247868	chr5	148851065	NA	NA	NA	NA	NA
cg02882487	0.540035	3.71294	3.50958e-05	0.0248153	chr8	28703140	EXTL3	shore	NA	EXTL3-AS1;EXTL3	1to5kb;intron
cg02521172	-0.876802	-3.79392	3.51188e-05	0.0248153	chr7	24285641	NPY	shore	NA	NPY	intron
cg10435783	0.706499	3.71236	3.51936e-05	0.0248446	chr18	49899176	MYO5B	NA	NA	MYO5B	intron
cg08151051	0.611232	3.71206	3.52448e-05	0.0248571	chr7	158479064	PTPRN2	NA	NA	PTPRN2	intron
cg20835282	-1.23196	-3.79273	3.53203e-05	0.0248763	chr3	49277020	C3orf62	island	NA	C3orf62;C3orf62;C3orf62;C3orf62;C3orf62	promoter;1to5kb;5UTR;exon;intron
cg00572966	-0.332437	-3.79262	3.53389e-05	0.0248763	chr7	21370777	NA	NA	NA	NA	NA
cg14981372	0.776927	3.71095	3.54328e-05	0.0249187	chr5	95854147	AC008592.4;LINC01554	NA	NA	LINC01554;LINC01554	1to5kb;intron
cg07871059	-0.4186	-3.79065	3.56742e-05	0.0250326	chr16	67482589	AGRP;ATP6V0D1;RP11-297D21.4	shore	NA	ATP6V0D1;AGRP;AGRP	1to5kb;exon;3UTR
cg04370634	0.498794	3.70941	3.56957e-05	0.0250326	chr3	31679953	OSBPL10	NA	NA	OSBPL10	intron
cg03741275	0.540138	3.70942	3.56947e-05	0.0250326	chr7	152132499	NA	shore	NA	NA	NA
cg21525898	0.593112	3.70809	3.59233e-05	0.0251685	chr16	64410112	RP11-467L24.1	NA	NA	NA	NA
cg26221062	0.505909	3.70759	3.60086e-05	0.0252026	chr8	97887884	MATN2	NA	NA	MATN2;MATN2;MATN2	promoter;exon;intron
cg21888923	-0.423973	-3.78831	3.60773e-05	0.0252026	chr11	46046812	PHF21A	NA	NA	PHF21A	intron
cg20681437	0.538033	3.70703	3.6106e-05	0.0252026	chr1	66929860	MIER1	shore	NA	MIER1;MIER1;MIER1	promoter;1to5kb;intron
cg01719706	-0.591333	-3.78813	3.61077e-05	0.0252026	chr4	48047438	NA	NA	NA	NA	NA
cg03162721	-0.352061	-3.78723	3.62638e-05	0.0252723	chr17	64664757	NA	shelf	NA	SMURF2	1to5kb
cg15043318	0.577672	3.70605	3.62755e-05	0.0252723	chr5	171520892	NA	NA	NA	NA	NA
cg26541233	-0.484212	-3.78583	3.65097e-05	0.0254116	chr4	184020241	STOX2	NA	NA	STOX2;STOX2	exon;3UTR
cg26451062	-0.925422	-3.78562	3.65464e-05	0.0254134	chr19	33372510	CEBPG	shore	NA	CEBPG	1to5kb
cg14494948	-0.500586	-3.78536	3.65904e-05	0.0254202	chr19	46954520	ARHGAP35	NA	NA	ARHGAP35	intron
cg24694549	0.489895	3.70346	3.67298e-05	0.0254932	chr12	66678988	GRIP1	NA	NA	GRIP1;GRIP1;GRIP1;GRIP1	promoter;5UTR;exon;intron
cg18884655	0.753082	3.70305	3.68006e-05	0.0254948	chr8	96581998	SDC2	NA	NA	SDC2;SDC2	1to5kb;intron
cg21093618	-0.513991	-3.78436	3.67675e-05	0.0254948	chr3	195834095	NA	shelf	NA	NA	NA
cg14175979	-0.406381	-3.78393	3.68423e-05	0.0254999	chr20	21156397	KIZ;KIZ-AS1;RP5-872K7.7	NA	NA	KIZ;KIZ-AS1	intron;intron
cg13672743	-0.662319	-3.78284	3.70364e-05	0.0256104	chr17	35090066	RAD51L3-RFFL;RFFL	shore	NA	RFFL;RFFL;RAD51L3-RFFL;RAD51D	promoter;1to5kb;intron;intron
cg14251951	0.405894	3.70114	3.71397e-05	0.0256579	chr20	40551414	NA	NA	NA	NA	NA
cg00640053	0.926008	3.70092	3.71783e-05	0.0256608	chr7	155513215	AC008060.5;CNPY1	shelf	NA	CNPY1	intron
cg20749059	-0.580937	-3.78148	3.72775e-05	0.0257054	chr3	57060375	ARHGEF3;SPATA12	NA	NA	SPATA12;ARHGEF3	promoter;intron
cg01441501	0.751438	3.69976	3.73864e-05	0.0257366	chr9	70436146	NA	NA	NA	NA	NA
cg07502947	0.880649	3.69973	3.73921e-05	0.0257366	chr4	117311539	NA	NA	NA	NA	NA
cg12219325	-0.763287	-3.78027	3.74942e-05	0.0257831	chr8	58146025	FAM110B	island	NA	FAM110B;FAM110B;FAM110B	5UTR;exon;intron
cg16284589	-0.35098	-3.77933	3.76628e-05	0.0258722	chr12	121514010	KDM2B	NA	TRUE	KDM2B;KDM2B	1to5kb;intron
cg01440570	0.729431	3.69805	3.76935e-05	0.0258722	chr2	238404351	NA	NA	NA	NA	NA
cg20603548	0.614648	3.69749	3.77944e-05	0.0259175	chr11	111735506	PPP2R1B	NA	NA	PPP2R1B;PPP2R1B	promoter;intron
cg03871393	-0.484734	-3.77825	3.78589e-05	0.0259379	chr13	51618715	WDFY2	NA	NA	WDFY2	intron
cg16820783	-0.364432	-3.77667	3.81464e-05	0.0261108	chr1	150006765	OTUD7B	shelf	TRUE	OTUD7B	intron
cg24027594	-0.402025	-3.77628	3.82174e-05	0.0261113	chr5	132505465	NA	NA	NA	RAD50	intron
cg05753282	0.416294	3.69523	3.8205e-05	0.0261113	chr11	134799455	NA	NA	NA	NA	NA
cg22492274	-0.560093	-3.77604	3.82607e-05	0.0261169	chr20	10676664	RP11-103J8.1	shore	NA	JAG1	1to5kb
cg22447820	0.508542	3.69375	3.84769e-05	0.0262403	chr12	56337745	IL23A	shelf	TRUE	IL23A;PAN2;IL23A	1to5kb;1to5kb;intron
cg15622783	-0.693548	-3.77269	3.88787e-05	0.0264901	chr6	116100664	NT5DC1	island	NA	NT5DC1	promoter
cg06491590	-2.13654	-3.77226	3.89582e-05	0.0265199	chr7	4815774	RADIL	shore	NA	RADIL;RADIL	promoter;intron
cg08772387	-0.454345	-3.77188	3.90295e-05	0.0265392	chr8	109277428	NUDCD1	NA	NA	NUDCD1	intron
cg07480639	-0.770748	-3.77155	3.90902e-05	0.0265392	chr1	87864816	NA	NA	NA	NA	NA
cg16574052	0.557979	3.69038	3.91011e-05	0.0265392	chr3	186611752	AHSG;RP11-573D15.8	NA	NA	AHSG	1to5kb
cg07849997	0.363554	3.69023	3.91294e-05	0.0265392	chr1	99645318	PALMD	NA	NA	PALMD;PALMD	promoter;1to5kb
cg09370245	-0.400616	-3.77052	3.92825e-05	0.0266188	chr9	125354747	GAPVD1	NA	NA	GAPVD1	exon
cg00458454	0.96426	3.68881	3.93958e-05	0.0266712	chr10	132686023	INPP5A	NA	NA	INPP5A;INPP5A	1to5kb;intron
cg26808779	0.609115	3.68852	3.94504e-05	0.0266771	chr11	119617040	RP11-196E1.3	NA	NA	NA	NA
cg14424070	-0.885353	-3.76949	3.94762e-05	0.0266771	chr14	75522476	BATF	NA	NA	BATF;BATF;BATF	promoter;5UTR;exon
cg06127541	0.592535	3.68703	3.97325e-05	0.0268259	chr11	14310054	RRAS2	NA	NA	RRAS2	intron
cg01018533	0.724386	3.6865	3.98317e-05	0.0268685	chr1	107941165	VAV3	NA	TRUE	VAV3	intron
cg14989907	-0.582121	-3.76502	4.03284e-05	0.0271789	chr1	201013350	KIF21B	NA	NA	KIF21B	intron
cg09831081	-0.548463	-3.76458	4.04135e-05	0.0272088	chr21	46227653	LSS	shore	NA	MCM3AP-AS1;LSS;LSS	1to5kb;5UTR;exon
cg10146216	0.502697	3.68327	4.04502e-05	0.0272088	chr4	76255715	FAM47E;FAM47E-STBD1	shelf	NA	FAM47E;FAM47E;FAM47E-STBD1	promoter;intron;intron
cg01456691	-0.632338	-3.76422	4.04827e-05	0.0272088	chr6	11382322	NEDD9	NA	NA	NEDD9;NEDD9;NEDD9	promoter;5UTR;exon
cg25780529	-0.589513	-3.76115	4.10783e-05	0.0275624	chr18	69770298	DOK6	NA	NA	DOK6	intron
cg13525026	-1.02813	-3.76113	4.10829e-05	0.0275624	chr17	18157756	MYO15A	NA	NA	MYO15A;MYO15A;MYO15A	promoter;1to5kb;exon
cg13491139	-0.681338	-3.76029	4.12469e-05	0.0276474	chr9	136732566	NA	shelf	NA	SNHG7	1to5kb
cg07903667	-0.422975	-3.75964	4.13754e-05	0.0277086	chr5	43155445	ZNF131	NA	NA	ZNF131	intron
cg04196691	-0.394666	-3.75881	4.15394e-05	0.0277934	chr16	87725886	KLHDC4	shore	TRUE	KLHDC4	intron
cg01056853	0.495476	3.67661	4.17539e-05	0.0279118	chr6	13272105	PHACTR1;RP1-257A7.4;TBC1D7	NA	NA	PHACTR1;PHACTR1;TBC1D7-LOC100130357	promoter;intron;intron
cg00360027	0.620958	3.67552	4.19728e-05	0.0280085	chr2	160209574	ITGB6	NA	TRUE	ITGB6	intron
cg05408966	0.622253	3.67525	4.20258e-05	0.0280085	chr1	9901701	CTNNBIP1	NA	NA	CTNNBIP1	intron
cg00989045	0.77295	3.67518	4.20398e-05	0.0280085	chr7	151385094	WDR86	shelf	NA	WDR86;WDR86	exon;intron
cg03783594	-0.420581	-3.75625	4.20493e-05	0.0280085	chr6	134911708	NA	NA	NA	NA	NA
cg09167301	-0.766775	-3.75552	4.21955e-05	0.0280808	chr14	91324152	CCDC88C	NA	NA	CCDC88C	intron
cg15688396	-1.40768	-3.75488	4.23229e-05	0.0281403	chr3	116445077	LSAMP	NA	NA	LSAMP;LSAMP;LSAMP;LSAMP	promoter;5UTR;exon;intron
cg27624162	-0.992893	-3.75433	4.24347e-05	0.0281894	chr2	111118430	BCL2L11	island	NA	BCL2L11;BCL2L11;ACOXL-AS1;ACOXL;MIR4435-2HG;ACOXL	promoter;1to5kb;1to5kb;exon;intron;3UTR
cg09742465	-0.523315	-3.7529	4.27249e-05	0.0283316	chr2	8478023	NA	NA	NA	LINC01814	intron
cg11029310	-0.598489	-3.75307	4.26888e-05	0.0283316	chr22	49952575	NA	NA	TRUE	NA	NA
cg01149940	-0.371693	-3.75083	4.31472e-05	0.0285753	chr22	50194537	TRABD	island	NA	TRABD;TRABD	1to5kb;intron
cg17932058	0.474042	3.66961	4.31693e-05	0.0285753	chr3	170911109	NA	shelf	NA	EIF5A2	1to5kb
cg03583853	1.57535	3.66915	4.32625e-05	0.0286115	chr5	173715677	LINC01484	NA	NA	LINC01484;LINC01484	promoter;intron
cg08909938	0.602438	3.66876	4.33436e-05	0.0286397	chr12	611906	NINJ2	shelf	NA	NINJ2;NINJ2	1to5kb;intron
cg02919721	0.725108	3.66854	4.33883e-05	0.0286438	chr1	221644961	NA	NA	NA	NA	NA
cg06160300	0.474801	3.66798	4.35037e-05	0.0286944	chr8	41710643	ANK1	NA	NA	ANK1;ANK1	1to5kb;intron
cg14605961	0.410023	3.66756	4.35903e-05	0.0287235	chr17	82883716	TBCD	NA	NA	TBCD;TBCD;TBCD	promoter;1to5kb;intron
cg04747036	1.09807	3.6674	4.3625e-05	0.0287235	chr2	5932848	LINC01105	NA	NA	SILC1;LOC400940	exon;exon
cg23982527	0.534747	3.66642	4.3828e-05	0.0288316	chr11	884806	CHID1	shelf	NA	CHID1;CHID1;CHID1	promoter;1to5kb;intron
cg10372121	-0.736785	-3.74727	4.38821e-05	0.0288337	chr13	30371738	LINC00426	NA	NA	LINC00426;LINC00426	1to5kb;intron
cg16541681	-0.439823	-3.74714	4.39087e-05	0.0288337	chr6	154273365	CNKSR3;IPCEF1	NA	NA	IPCEF1;CNKSR3	intron;intron
cg07706558	-0.530064	-3.74694	4.3951e-05	0.028836	chr11	12161898	MICAL2	NA	NA	MICAL2;MIR6124;MICAL2;MICAL2;MICAL2	promoter;1to5kb;5UTR;exon;intron
cg25978208	0.579871	3.66536	4.40496e-05	0.0288752	chr15	24848096	RP11-385H1.1;SNRPN	island	NA	PWRN1;SNRPN	intron;intron
cg13280041	0.850155	3.66355	4.44285e-05	0.0290979	chr6	138545727	NHSL1	NA	NA	NHSL1;NHSL1	promoter;intron
cg00767842	-0.369381	-3.74328	4.4722e-05	0.0292643	chr18	58567547	ALPK2	NA	NA	ALPK2	intron
cg18084017	-0.812093	-3.74195	4.50056e-05	0.029424	chr4	2798853	SH3BP2	NA	NA	SH3BP2;SH3BP2	promoter;intron
cg12714338	0.593346	3.66063	4.50484e-05	0.0294261	chr1	8294713	NA	NA	NA	NA	NA
cg06671962	0.854705	3.65965	4.52593e-05	0.0295148	chr11	113273369	NCAM1;NCAM1-AS1	NA	NA	NCAM1;NCAM1;NCAM1-AS1	exon;intron;intron
cg16439385	-0.687342	-3.74074	4.52636e-05	0.0295148	chr9	124309194	NEK6	NA	NA	NEK6	intron
cg08771382	1.08885	3.65878	4.54453e-05	0.0296073	chr8	17845473	RP11-156K13.1	NA	NA	NA	NA
cg03083290	-0.827594	-3.73952	4.55265e-05	0.0296191	chr12	89863755	NA	NA	TRUE	NA	NA
cg23706721	-0.429308	-3.73932	4.55699e-05	0.0296191	chr19	38727712	ACTN4	shore	NA	ACTN4;ACTN4	promoter;intron
cg25605588	-0.565615	-3.73926	4.5583e-05	0.0296191	chr5	149834418	PPARGC1B	NA	NA	PPARGC1B	intron
cg18716255	-0.56674	-3.73855	4.57355e-05	0.0296923	chr1	37719066	EPHA10	NA	NA	EPHA10	intron
cg20310415	0.651248	3.65599	4.60512e-05	0.0298712	chr14	71395194	SIPA1L1	NA	NA	SNORD56B;SIPA1L1	1to5kb;intron
cg08640619	-0.330444	-3.73441	4.66407e-05	0.0302272	chr1	158019729	KIRREL1	NA	TRUE	KIRREL1	intron
cg05999993	-0.636191	-3.73415	4.66999e-05	0.0302392	chr7	36724599	AOAH	NA	NA	AOAH	promoter
cg10507988	0.84498	3.65249	4.682e-05	0.0302906	chr2	46366131	EPAS1	NA	NA	EPAS1	intron
cg11111185	0.55061	3.65162	4.70122e-05	0.03038	chr1	43185204	CFAP57;EBNA1BP2	NA	NA	CFAP57;EBNA1BP2;CFAP57	exon;intron;3UTR
cg09744985	-0.401211	-3.73261	4.704e-05	0.03038	chr10	110110495	ADD3	NA	NA	ADD3	intron
cg25140444	-0.449331	-3.73172	4.72388e-05	0.0304819	chr1	88731180	PKN2	NA	NA	PKN2	intron
cg26487322	0.380524	3.65014	4.73439e-05	0.0304977	chr13	78650258	RNF219	NA	NA	OBI1	intron
cg24086140	-0.490299	-3.73113	4.73699e-05	0.0304977	chr1	9905825	CTNNBIP1	shelf	NA	CTNNBIP1	intron
cg27376870	-0.834836	-3.73095	4.74109e-05	0.0304977	chr7	1541946	MAFK	shore	NA	MAFK;MAFK;MAFK	exon;intron;3UTR
cg09257635	0.616995	3.64966	4.74511e-05	0.0304977	chr1	228158479	GJC2	island	NA	GJC2	exon
cg03670333	-0.415973	-3.7307	4.74684e-05	0.0304977	chr14	55382670	ATG14	NA	NA	ATG14	intron
ch.19.16251119F	-0.677083	-3.73032	4.75516e-05	0.0305248	chr19	16279307	NA	NA	NA	NA	NA
cg03393199	0.409332	3.64899	4.7601e-05	0.0305301	chr19	19010052	SUGP2	NA	NA	SUGP2;SUGP2	exon;3UTR
cg22222858	-0.858407	-3.72952	4.7733e-05	0.0305884	chr9	36092682	RECK	NA	NA	RECK	intron
cg09563940	-0.632465	-3.72834	4.80008e-05	0.0307335	chr7	131188798	MKLN1	NA	TRUE	MKLN1	intron
cg10079300	-0.304233	-3.7271	4.82814e-05	0.0308865	chr20	48658001	PREX1	NA	NA	PREX1;PREX1	promoter;intron
cg03671518	0.792014	3.64537	4.84222e-05	0.03095	chr7	20126572	AC005062.2;RP11-486P11.1	NA	NA	LOC101927668;LOC101927668	1to5kb;intron
cg25770948	0.87833	3.64498	4.8512e-05	0.0309808	chr11	81744766	NA	NA	NA	NA	NA
cg06282369	-0.806585	-3.72499	4.87668e-05	0.0311168	chr15	92097733	SLCO3A1	NA	NA	SLCO3A1;SLCO3A1	promoter;intron
cg24888581	0.694701	3.64329	4.89017e-05	0.0311761	chr2	235707381	AGAP1	NA	NA	AGAP1;AGAP1	1to5kb;intron
cg20072901	0.478052	3.64307	4.89515e-05	0.0311811	chr17	10659898	CTC-297N7.1	NA	NA	MYH3	1to5kb
cg24874783	0.441347	3.64174	4.92598e-05	0.0313506	chr10	59360336	FAM13C	shelf	NA	FAM13C	intron
cg15812476	0.734822	3.64067	4.95099e-05	0.0314828	chr5	75616607	ANKDD1B	NA	NA	ANKDD1B	intron
cg26287741	0.709265	3.63978	4.97186e-05	0.0315885	chr6	138545987	NHSL1	NA	NA	NHSL1;NHSL1	promoter;intron
cg00312125	1.36135	3.63834	5.00555e-05	0.031749	chr4	83108957	PLAC8	shore	TRUE	PLAC8	intron
cg10795898	-0.70706	-3.7194	5.00688e-05	0.031749	chr5	178483739	COL23A1	NA	TRUE	COL23A1	intron
cg15172007	-0.482893	-3.71927	5.00993e-05	0.031749	chr6	43454351	DLK2	shore	NA	DLK2;DLK2	1to5kb;intron
cg14016170	-0.652702	-3.71898	5.01676e-05	0.0317651	chr19	10759928	DNM2	NA	NA	DNM2;DNM2	1to5kb;intron
cg08761896	0.774082	3.63768	5.02126e-05	0.0317666	chr2	118672889	NA	NA	NA	NA	NA
cg21672572	-0.602373	-3.71734	5.05582e-05	0.031958	chr11	7347945	SYT9	NA	NA	SYT9	intron
cg25007447	0.600142	3.63528	5.07844e-05	0.0320465	chr12	93127553	RP11-511B23.2	NA	NA	LOC643339	intron
cg10619895	-1.50143	-3.71653	5.07513e-05	0.0320465	chr7	4416570	NA	NA	NA	NA	NA
cg09685096	-0.458308	-3.71374	5.14236e-05	0.0324046	chr1	85691427	ZNHIT6	NA	NA	ZNHIT6	intron
cg11174801	0.516375	3.63256	5.14391e-05	0.0324046	chr7	113774376	NA	NA	NA	NA	NA
cg19554257	-0.560237	-3.71341	5.15018e-05	0.0324167	chr12	116559125	MAP1LC3B2	NA	NA	MAP1LC3B2;MAP1LC3B2	promoter;intron
cg04177622	-0.403966	-3.71258	5.17052e-05	0.0325172	chr7	66087238	AC068533.7;ASL	NA	NA	ASL;ASL;ASL;ASL	promoter;1to5kb;exon;intron
cg25442666	-0.561823	-3.71183	5.18882e-05	0.0326047	chr2	98465041	INPP4A	NA	TRUE	INPP4A	intron
cg26736200	0.839444	3.63044	5.19538e-05	0.0326183	chr16	69917802	WWP2	NA	NA	WWP2	exon
cg05008253	1.13198	3.62976	5.21207e-05	0.0326714	chr1	6770704	NA	NA	NA	NA	NA
cg23009654	0.56642	3.62974	5.21263e-05	0.0326714	chr13	30196150	NA	NA	NA	NA	NA
cg16386383	-0.578404	-3.71066	5.21742e-05	0.0326739	chr16	84360401	NA	NA	TRUE	NA	NA
cg07578029	-0.389713	-3.71024	5.22777e-05	0.0326836	chr12	132506515	FBRSL1	shore	NA	FBRSL1;FBRSL1	promoter;intron
cg06986667	-0.583952	-3.71032	5.22578e-05	0.0326836	chr15	96494597	NA	NA	TRUE	NA	NA
cg10155780	-0.809684	-3.70953	5.2453e-05	0.0327657	chr1	173205720	TNFSF4	NA	NA	TNFSF4;TNFSF4;TNFSF4	promoter;exon;intron
cg21384462	-0.595808	-3.70917	5.25403e-05	0.0327704	chr3	56468785	ERC2	island	NA	ERC2;ERC2	promoter;1to5kb
cg23470828	0.503819	3.628	5.25541e-05	0.0327704	chr17	20824055	ABHD17AP6	NA	NA	NA	NA
cg19796517	-0.597202	-3.70896	5.25928e-05	0.0327704	chr8	13276765	DLC1	island	NA	DLC1;DLC1;DLC1;DLC1	promoter;5UTR;exon;intron
cg12394112	-0.664853	-3.70865	5.26697e-05	0.0327725	chr22	26356874	SEZ6L	NA	NA	SEZ6L	intron
cg04140212	0.336532	3.62748	5.26844e-05	0.0327725	chr2	85602014	TMEM150A;USP39	shore	NA	USP39;TMEM150A;TMEM150A;TMEM150A;TMEM150A	promoter;promoter;1to5kb;5UTR;exon
cg20587996	-0.403813	-3.70743	5.29727e-05	0.0329243	chr7	152900013	NA	shelf	NA	NA	NA
cg14449498	-0.439451	-3.70676	5.31392e-05	0.0330002	chr7	7254945	AC005532.5	NA	NA	LOC101927354	promoter
cg16916348	-0.414425	-3.70646	5.32145e-05	0.0330194	chr12	15956483	DERA	NA	NA	DERA;DERA	promoter;intron
cg23346134	-0.514004	-3.70575	5.33929e-05	0.0331025	chr3	49416466	TCTA	shelf	NA	RHOA;TCTA;TCTA	1to5kb;exon;3UTR
cg19767339	0.701944	3.62394	5.35675e-05	0.033183	chr1	63466369	ITGB3BP	NA	NA	ITGB3BP	intron
cg05924537	0.655312	3.62148	5.41894e-05	0.0335403	chr3	169870634	LRRC31	NA	NA	LRRC31	promoter
cg20105804	0.554296	3.61986	5.46034e-05	0.0337684	chr14	21748260	TRAV5	NA	NA	NA	NA
cg02667154	0.490445	3.61923	5.47669e-05	0.0338414	chr18	37491451	CELF4	NA	NA	CELF4	intron
cg24548833	-0.796078	-3.69967	5.49408e-05	0.0338668	chr19	16896886	CPAMD8	island	NA	CPAMD8;CPAMD8;CPAMD8	promoter;exon;intron
cg02138834	1.22408	3.61836	5.49902e-05	0.0338668	chr7	75938289	POR	NA	TRUE	POR	intron
cg06806788	-0.840068	-3.69996	5.48649e-05	0.0338668	chr16	86631843	NA	NA	NA	NA	NA
cg18355936	0.721696	3.61847	5.49628e-05	0.0338668	chr1	17703538	NA	NA	NA	NA	NA
cg25616701	0.718991	3.61763	5.51788e-05	0.0339399	chr1	30843309	RN7SKP91	NA	NA	NA	NA
cg02670637	0.595248	3.61755	5.52003e-05	0.0339399	chr1	55719019	RP11-466L17.1	NA	TRUE	NA	NA
cg09362366	-0.518588	-3.69746	5.55127e-05	0.0341038	chr3	159992918	IL12A;IL12A-AS1	shelf	NA	IL12A;IL12A-AS1	intron;intron
cg11954763	-0.571073	-3.69683	5.56761e-05	0.0341759	chr3	133210134	TMEM108	NA	NA	TMEM108	intron
cg08760493	0.430055	3.61536	5.57685e-05	0.0342044	chr4	109072882	COL25A1	NA	NA	COL25A1	intron
cg06463313	-1.66712	-3.69624	5.58302e-05	0.0342086	chr21	44322737	PFKL	island	NA	PFKL;PFKL	promoter;intron
cg00580223	0.51641	3.61499	5.58675e-05	0.0342086	chr5	54387187	LINC01033	NA	NA	LINC01033;LINC01033	1to5kb;intron
cg07221530	-0.621112	-3.69567	5.59802e-05	0.0342454	chr2	68362247	AC015969.3	NA	NA	PLEK	1to5kb
cg07494102	-0.381153	-3.69552	5.60196e-05	0.0342454	chr11	34640846	EHF	NA	NA	EHF;EHF	1to5kb;intron
cg26077062	0.92008	3.61351	5.62546e-05	0.0343608	chr8	109648783	SYBU	shelf	NA	SYBU;SYBU;SYBU;SYBU;SYBU	promoter;1to5kb;5UTR;exon;intron
cg17349352	-0.589159	-3.69407	5.64028e-05	0.034423	chr7	45027138	CCM2	NA	NA	CCM2;CCM2;CCM2;CCM2	promoter;5UTR;exon;intron
cg13808022	0.60006	3.6123	5.65761e-05	0.0345005	chr21	35244696	RUNX1	NA	NA	LOC101928269	intron
cg00676643	0.572906	3.61173	5.67267e-05	0.034561	chr9	125701534	MAPKAP1	NA	NA	MAPKAP1	intron
cg12903948	1.07655	3.61157	5.67684e-05	0.034561	chr9	72585915	TMC1	NA	TRUE	TMC1	intron
cg11828163	0.730281	3.6108	5.69747e-05	0.0346582	chr7	5491377	FBXL18	shelf	NA	FBXL18;FBXL18	exon;intron
cg20736743	0.736501	3.61037	5.70895e-05	0.0346713	chr1	8524055	RERE	NA	NA	RERE	intron
cg22085751	-1.16883	-3.69165	5.70446e-05	0.0346713	chr6	28954198	NA	NA	NA	NA	NA
cg19382647	-1.01658	-3.69128	5.71427e-05	0.0346753	chr6	14095645	NA	NA	TRUE	NA	NA
cg16775824	-0.574482	-3.69009	5.74633e-05	0.0348402	chr3	133506535	NA	NA	TRUE	NA	NA
cg25888386	0.88899	3.60881	5.75081e-05	0.0348402	chr10	113382127	NA	NA	TRUE	NA	NA
cg07189366	-0.391589	-3.68936	5.76609e-05	0.0349043	chr6	148313721	SASH1	NA	NA	SASH1	intron
cg27404198	-0.553617	-3.68857	5.78735e-05	0.0350045	chr8	100438225	NA	NA	TRUE	NA	NA
cg17267523	0.458636	3.60573	5.8342e-05	0.0352592	chr5	141788710	NA	NA	NA	NA	NA
cg12803053	-0.47035	-3.68532	5.8759e-05	0.0354535	chr8	125130021	NSMCE2	NA	NA	NSMCE2	intron
cg13914054	0.522255	3.60435	5.87207e-05	0.0354535	chr11	8213731	NA	NA	NA	NA	NA
cg06532933	0.595476	3.604	5.88169e-05	0.0354597	chr21	35244670	RUNX1	NA	NA	LOC101928269	intron
cg24975947	-0.924848	-3.68486	5.88864e-05	0.0354728	chr16	48247438	ABCC11;LONP2	shelf	NA	ABCC11;ABCC11;ABCC11;LONP2;ABCC11	1to5kb;5UTR;exon;intron;intron
cg13533961	0.860817	3.60213	5.93336e-05	0.0356729	chr20	35136366	EDEM2	NA	NA	EDEM2	intron
cg04134975	1.0379	3.60204	5.93571e-05	0.0356729	chr11	111778426	RP11-108O10.2	NA	NA	NA	NA
cg19750908	0.459194	3.60202	5.93626e-05	0.0356729	chr7	51018340	COBL;RP4-724E13.2	NA	NA	COBL	intron
cg06857473	-0.347197	-3.68265	5.94969e-05	0.0356985	chr14	77314110	POMT2	NA	NA	POMT2;POMT2	1to5kb;intron
cg19580967	-0.712443	-3.68256	5.95229e-05	0.0356985	chr7	31890507	PDE1C	NA	TRUE	PDE1C	intron
cg06710464	0.560473	3.60125	5.95788e-05	0.0356985	chr17	81073894	BAIAP2	shore	NA	BAIAP2	intron
cg03031959	-0.790604	-3.68229	5.95972e-05	0.0356985	chr9	83063005	RASEF	island	NA	RASEF;RASEF	5UTR;exon
cg24725889	-0.38362	-3.68193	5.96979e-05	0.03573	chr18	23330891	TMEM241	NA	NA	TMEM241	intron
cg13399952	-1.18226	-3.68121	5.99008e-05	0.0358226	chr9	129890609	FNBP1	shore	NA	FNBP1	intron
cg05530751	-0.692326	-3.68026	6.01674e-05	0.0359531	chr10	45374028	ALOX5	island	NA	ALOX5	promoter
cg21576904	0.804018	3.59803	6.04797e-05	0.0361107	chr18	12093625	ANKRD62;RP11-815J4.5	island	NA	ANKRD62	promoter
cg13414270	-0.546162	-3.67896	6.05317e-05	0.0361127	chr2	45238255	LINC01121	NA	NA	LINC01121	intron
cg07685795	0.461825	3.59747	6.06386e-05	0.0361475	chr14	53952161	BMP4	island	NA	BMP4;MIR5580;BMP4;BMP4	promoter;1to5kb;5UTR;exon
cg19341210	-0.383936	-3.67816	6.07605e-05	0.0361912	chr1	44700927	ARMH1	NA	NA	ARMH1;ARMH1;ARMH1;ARMH1	promoter;exon;intron;3UTR
cg08674813	-0.664386	-3.67764	6.09082e-05	0.0362413	chr6	40436870	LRFN2	NA	TRUE	LRFN2	intron
cg11909587	0.361815	3.5964	6.09422e-05	0.0362413	chr6	157879103	SNX9	NA	NA	SNX9	intron
cg00594894	-0.855902	-3.67632	6.12834e-05	0.0363937	chr3	116445674	LSAMP	NA	NA	LSAMP;LSAMP	promoter;intron
cg14966789	-0.368263	-3.67627	6.12963e-05	0.0363937	chr9	69861231	C9orf135	NA	NA	C9orf135	intron
cg14452528	0.503375	3.594	6.16279e-05	0.0365435	chr1	11929989	NA	shelf	TRUE	PLOD1;KIAA2013	1to5kb;1to5kb
cg06384579	0.46203	3.59394	6.1647e-05	0.0365435	chr5	153445781	NA	NA	NA	NA	NA
cg08730315	-0.442202	-3.67458	6.17817e-05	0.0365942	chr5	10859966	NA	NA	NA	NA	NA
cg20170271	-0.722753	-3.67383	6.19978e-05	0.0366929	chr22	37638673	SH3BP1	shore	NA	SH3BP1;SH3BP1;SH3BP1	promoter;1to5kb;intron
cg10533242	0.998718	3.592	6.22063e-05	0.0367578	chr1	246786901	KIF28P;LINC01341	shelf	NA	LINC01341;LINC01341	1to5kb;intron
cg04691703	0.462176	3.59208	6.21836e-05	0.0367578	chr2	217787219	NA	NA	NA	NA	NA
cg00122434	-0.465278	-3.67273	6.23182e-05	0.0367947	chr7	88281868	AC003991.3;STEAP4	NA	NA	STEAP4;STEAP4;STEAP4	exon;intron;3UTR
cg00695799	-0.792674	-3.67253	6.2377e-05	0.0368001	chr6	149481950	ZC3H12D	NA	TRUE	ZC3H12D	intron
cg16189834	-0.54127	-3.67163	6.26386e-05	0.0369252	chr22	36870455	NCF4;NCF4-AS1	NA	NA	NCF4-AS1;NCF4;NCF4	promoter;1to5kb;exon
cg02528189	0.571255	3.59006	6.27722e-05	0.0369746	chr8	139919088	TRAPPC9	NA	NA	TRAPPC9	intron
cg10315076	-1.36342	-3.67097	6.28327e-05	0.0369809	chr4	55385640	SRD5A3-AS1	NA	NA	SRD5A3-AS1;SRD5A3-AS1;SRD5A3-AS1;SRD5A3-AS1	promoter;1to5kb;exon;intron
cg04994425	-0.729994	-3.67028	6.30332e-05	0.0370696	chr2	74574089	M1AP	NA	TRUE	M1AP	intron
cg06544369	-0.579205	-3.66992	6.31386e-05	0.0370729	chr2	43596141	THADA	island	NA	THADA;THADA	promoter;1to5kb
cg26515490	0.617654	3.58886	6.31248e-05	0.0370729	chr2	118535975	NA	NA	NA	NA	NA
cg09068633	0.529151	3.58852	6.32222e-05	0.0370877	chr8	49821401	RP11-109P6.2	NA	NA	NA	NA
cg13388992	-0.761146	-3.6695	6.32635e-05	0.0370877	chr19	9835229	CTD-2623N2.11;PIN1	island	NA	PIN1;PIN1	promoter;1to5kb
cg22266001	-0.89051	-3.66919	6.33552e-05	0.0371122	chr19	35296028	MAG	island	NA	MAG	intron
cg08112940	-0.713781	-3.66901	6.34079e-05	0.0371138	chr6	146771105	ADGB	NA	NA	ADGB	intron
cg05053920	0.800362	3.58502	6.42628e-05	0.0375492	chr13	109400544	LINC00399	NA	NA	LINC00399	promoter
cg12586050	0.558116	3.58495	6.42841e-05	0.0375492	chr5	160370914	C1QTNF2	shore	NA	C1QTNF2	promoter
cg09936720	0.657617	3.58483	6.43187e-05	0.0375492	chr3	65478642	MAGI1	NA	NA	MAGI1;MAGI1;MAGI1	promoter;5UTR;exon
cg13396168	-0.629843	-3.66583	6.43538e-05	0.0375492	chr17	77465463	2023-09-09	NA	TRUE	SEPTIN9;SEPTIN9	promoter;intron
cg19060601	0.662615	3.58425	6.44932e-05	0.037601	chr1	8525943	RERE	NA	NA	RERE;RERE;RERE;RERE	promoter;5UTR;exon;intron
cg26441979	-0.771459	-3.66284	6.52536e-05	0.0380145	chr8	78231659	NA	NA	NA	NA	NA
cg09791633	0.337059	3.58155	6.53092e-05	0.0380171	chr15	80468919	ARNT2	NA	NA	ARNT2;ARNT2	1to5kb;intron
cg17029731	-0.396976	-3.66135	6.57087e-05	0.0382198	chr7	93307244	VPS50	NA	NA	VPS50	intron
cg26704844	-0.636738	-3.66081	6.58729e-05	0.0382853	chr5	180135324	RASGEF1C	shore	NA	RASGEF1C;RASGEF1C	promoter;intron
cg16140568	-0.264687	-3.65904	6.64167e-05	0.0385712	chr11	119341020	C1QTNF5;MFRP	shore	NA	C1QTNF5;C1QTNF5;C1QTNF5	promoter;exon;3UTR
cg22836400	-0.602382	-3.65815	6.66919e-05	0.0387008	chr6	10415402	TFAP2A;TFAP2A-AS1	shore	NA	TFAP2A;TFAP2A;TFAP2A-AS1;TFAP2A	promoter;1to5kb;exon;intron
cg11085294	0.511386	3.57685	6.67518e-05	0.0387053	chr1	177088494	ASTN1	NA	NA	ASTN1	intron
cg12753934	-0.54184	-3.65764	6.68503e-05	0.0387322	chr19	32238282	NA	NA	NA	NA	NA
cg23934477	-0.531151	-3.65573	6.74478e-05	0.0390479	chr5	150361466	TCOF1	shelf	NA	TCOF1	intron
cg14163740	0.851483	3.57424	6.75647e-05	0.0390548	chr1	2074699	PRKCZ	shore	NA	PRKCZ;PRKCZ;PRKCZ;PRKCZ	promoter;5UTR;exon;intron
cg02439066	1.1153	3.57433	6.75379e-05	0.0390548	chr2	168357686	NA	NA	NA	NA	NA
cg17385482	-0.587328	-3.65468	6.77756e-05	0.0390928	chr20	47262844	ZMYND8	NA	NA	ZMYND8	intron
cg17520681	-0.373897	-3.65465	6.77868e-05	0.0390928	chr15	32659820	RP11-1000B6.2;SCG5	NA	NA	SCG5;SCG5-AS1	intron;intron
cg24800630	0.584893	3.57353	6.77882e-05	0.0390928	chr6	156426519	NA	NA	NA	NA	NA
cg09578620	0.800402	3.57267	6.80583e-05	0.0392181	chr2	150715864	NA	NA	NA	NA	NA
cg20434666	0.449085	3.57181	6.83298e-05	0.0393441	chr10	48685360	WDFY4	NA	NA	WDFY4	intron
cg14114999	-0.583406	-3.65111	6.89072e-05	0.0396458	chr2	216059663	PECR	NA	NA	PECR;PECR	1to5kb;intron
cg20079922	1.12434	3.56975	6.89862e-05	0.0396606	chr12	47216634	PCED1B;PCED1B-AS1	NA	NA	PCED1B-AS1;PCED1B;PCED1B;PCED1B	promoter;5UTR;exon;intron
cg02616906	-0.7187	-3.64875	6.96671e-05	0.0400211	chr16	71231866	HYDIN	shore	NA	HYDIN	1to5kb
cg26927232	-0.560398	-3.64841	6.97772e-05	0.040027	chr17	2232336	AL450226.2;SMG6	NA	NA	LOC101927839;SMG6;SMG6	promoter;1to5kb;intron
cg03983223	-0.554795	-3.64827	6.9822e-05	0.040027	chr2	174634554	AC018890.6;WIPF1	NA	NA	WIPF1;WIPF1;WIPF1;WIPF1;WIPF1	promoter;1to5kb;5UTR;exon;intron
cg13817518	0.456105	3.56663	6.99909e-05	0.040027	chr9	2424725	VLDLR-AS1	NA	NA	VLDLR-AS1	intron
cg08356579	-0.429743	-3.64772	7.00003e-05	0.040027	chr12	46493339	RP11-96H19.1	NA	NA	LOC100288798	intron
cg24970361	-0.671387	-3.64795	6.99238e-05	0.040027	chr3	31462278	NA	NA	NA	NA	NA
cg06936290	-0.737783	-3.64779	6.99759e-05	0.040027	chr7	13850245	NA	NA	TRUE	NA	NA
cg06088684	0.899515	3.56627	7.01078e-05	0.0400576	chr2	179745880	ZNF385B	NA	NA	ZNF385B;ZNF385B;ZNF385B;ZNF385B	promoter;5UTR;exon;intron
cg11851656	-0.599914	-3.6469	7.02671e-05	0.0401178	chr12	10243952	KLRD1	NA	NA	KLRD1	intron
cg02120644	-0.663493	-3.64537	7.07659e-05	0.0403581	chr22	37235601	RAC2	NA	NA	RAC2;RAC2	1to5kb;intron
cg19404727	0.946765	3.56416	7.07966e-05	0.0403581	chr3	122307288	NA	NA	NA	NA	NA
cg12463325	-0.385612	-3.64495	7.09047e-05	0.0403758	chr2	85144072	TCF7L1	NA	NA	TCF7L1	intron
cg23862011	1.1025	3.56359	7.09837e-05	0.0403758	chr7	34761518	NPSR1;NPSR1-AS1	NA	NA	NPSR1-AS1;NPSR1-AS1;NPSR1;NPSR1-AS1	promoter;1to5kb;intron;intron
cg06204421	-0.696144	-3.64468	7.09906e-05	0.0403758	chr20	59150076	NA	NA	TRUE	ZNF831	intron
cg13195239	0.725798	3.56279	7.12487e-05	0.0404916	chr7	138627646	SVOPL	NA	NA	SVOPL;SVOPL;SVOPL	promoter;1to5kb;intron
cg23965230	0.612709	3.56121	7.17718e-05	0.0407577	chr10	42973253	NA	NA	NA	NA	NA
cg11746359	0.352451	3.56049	7.20088e-05	0.0408611	chr4	140091248	MAML3	NA	NA	MAML3	intron
cg10477339	-0.655589	-3.64044	7.23971e-05	0.0410289	chr6	90284458	BACH2	NA	TRUE	BACH2	intron
cg26054130	-0.559172	-3.64039	7.24149e-05	0.0410289	chr11	130031049	NA	shore	NA	NA	NA
cg25461508	-0.506008	-3.63963	7.267e-05	0.0411421	chr5	177357713	RGS14	NA	NA	RGS14	promoter
cg19561774	0.647355	3.55828	7.27508e-05	0.0411564	chr6	160258657	SLC22A2	island	NA	SLC22A2	exon
cg07215003	-0.465682	-3.63888	7.29221e-05	0.041221	chr5	134196457	CTD-2410N18.5;PPP2CA	NA	NA	PPP2CA;PPP2CA;PPP2CA	exon;intron;3UTR
cg21035832	0.569895	3.55744	7.30312e-05	0.041221	chr17	80675691	RPTOR	NA	NA	RPTOR	intron
cg03744197	-0.658078	-3.63869	7.29878e-05	0.041221	chr4	1056133	NA	island	NA	NA	NA
cg03541887	1.40178	3.55655	7.33323e-05	0.0413595	chr1	248740021	LYPD8	NA	NA	LYPD8	intron
cg24022152	0.687263	3.55592	7.35464e-05	0.0414489	chr11	12111648	MICAL2	shore	NA	MICAL2	intron
cg08315399	-0.32408	-3.63605	7.38818e-05	0.0416063	chr14	75832594	RP11-270M14.4;TTLL5	NA	NA	TTLL5	intron
cg11715966	0.864846	3.55451	7.40281e-05	0.0416421	chr19	46413997	CCDC8	shore	NA	CCDC8	promoter
cg08550260	0.656741	3.55442	7.40574e-05	0.0416421	chr1	54008904	LDLRAD1	NA	NA	LDLRAD1;LDLRAD1	exon;3UTR
cg03708153	-0.496338	-3.63511	7.4204e-05	0.041693	chr4	109589841	MCUB	NA	NA	MCUB	intron
cg25765981	-0.367595	-3.63462	7.43713e-05	0.0417554	chr10	109987459	ADD3-AS1	NA	NA	ADD3-AS1	intron
cg09841704	0.745683	3.5529	7.45794e-05	0.0418407	chr15	81003642	TLNRD1	shore	NA	CFAP161;TLNRD1;TLNRD1	1to5kb;exon;3UTR
cg01998146	-0.458996	-3.63385	7.46361e-05	0.0418409	chr9	15511359	PSIP1	shore	NA	PSIP1;PSIP1	promoter;1to5kb
cg05988291	0.57214	3.55188	7.49333e-05	0.0419759	chr4	76585528	SHROOM3	shore	NA	SHROOM3;SHROOM3	promoter;intron
cg16717864	0.502864	3.55134	7.51194e-05	0.0420437	chr8	142173283	NA	NA	NA	MIR4472-1	1to5kb
cg20063241	0.626733	3.5512	7.51675e-05	0.0420437	chr20	31596943	NA	NA	NA	NA	NA
cg08468002	-0.519529	-3.63097	7.56354e-05	0.0422736	chr16	22027598	MOSMO	NA	NA	MOSMO	intron
cg15327851	-0.620763	-3.63075	7.57112e-05	0.0422842	chr19	12613923	ZNF490;ZNF791	shelf	TRUE	ZNF490;ZNF791;ZNF490	1to5kb;intron;intron
cg13201279	-0.977445	-3.6299	7.60106e-05	0.0424195	chr1	215005726	KCNK2	NA	NA	KCNK2	promoter
cg24329954	0.55349	3.54852	7.61038e-05	0.0424397	chr17	14748580	NA	NA	TRUE	NA	NA
cg04374497	-0.305368	-3.62785	7.67333e-05	0.0427586	chr3	143644392	SLC9A9	NA	NA	SLC9A9	intron
cg02680863	0.439524	3.54551	7.71673e-05	0.0429682	chr11	8702878	RPL27A;ST5	NA	NA	DENND2B;DENND2B;DENND2B;DENND2B	promoter;1to5kb;exon;intron
cg10372188	-0.536831	-3.62604	7.73739e-05	0.0430352	chr11	117877453	FXYD6;FXYD6-FXYD2	shore	NA	FXYD6-FXYD2;FXYD6;FXYD6;FXYD6	promoter;promoter;5UTR;exon
cg12966404	0.441612	3.54473	7.74462e-05	0.0430352	chr1	110049654	STRIP1	NA	NA	STRIP1;STRIP1	exon;intron
cg20512545	-0.561951	-3.6258	7.74611e-05	0.0430352	chr21	15514274	NA	NA	TRUE	NA	NA
cg22546130	-0.545666	-3.62557	7.75419e-05	0.0430478	chr22	19962502	COMT;MIR4761	NA	NA	COMT;MIR4761;COMT;COMT;COMT;COMT	promoter;1to5kb;1to5kb;5UTR;exon;intron
cg00361855	-0.411342	-3.6253	7.76396e-05	0.0430699	chr7	151112014	AGAP3	shelf	NA	AGAP3;AGAP3;AGAP3	promoter;1to5kb;intron
cg06131149	-0.624624	-3.62438	7.79698e-05	0.0432208	chr17	16531893	NA	shelf	NA	NA	NA
cg10274830	0.435688	3.5429	7.81018e-05	0.0432618	chr6	151452873	ARMT1;RMND1	island	NA	RMND1;ARMT1	promoter;intron
cg21971634	-0.373095	-3.62384	7.81637e-05	0.0432638	chr1	68205109	WLS	NA	NA	WLS	intron
cg06179788	-0.531149	-3.62334	7.83442e-05	0.0433315	chr15	101242696	CHSY1	NA	NA	CHSY1;CHSY1	promoter;intron
cg06953937	-0.502492	-3.62311	7.84271e-05	0.043345	chr18	54162617	MBD2	NA	NA	MBD2;MBD2	1to5kb;intron
cg09728102	-0.680881	-3.62168	7.89455e-05	0.0435668	chr5	66828663	MAST4	NA	NA	MAST4;MAST4	promoter;intron
cg11201649	0.585015	3.54057	7.89412e-05	0.0435668	chr3	181921656	NA	NA	NA	NA	NA
cg21355793	0.528841	3.53971	7.92548e-05	0.043705	chr7	51306808	COBL	NA	NA	COBL	intron
cg00033191	-0.381496	-3.61996	7.95711e-05	0.0438469	chr14	71702132	SIPA1L1	NA	NA	SIPA1L1;SIPA1L1	promoter;intron
cg10298059	0.956842	3.538	7.98833e-05	0.0439651	chr16	72948546	ZFHX3	NA	NA	ZFHX3	intron
cg20256286	-0.625103	-3.61905	7.99039e-05	0.0439651	chr14	100068692	CTD-2376I20.1;EVL	NA	TRUE	EVL	intron
cg27115863	-1.22452	-3.61797	8.0304e-05	0.0441526	chr22	37525632	NA	NA	NA	NA	NA
cg09030672	-0.692135	-3.61744	8.05003e-05	0.0441952	chr16	67163246	FBXL8;HSF4;RP11-5A19.5	island	NA	HSF4;HSF4;TRADD;FBXL8;FBXL8	promoter;1to5kb;1to5kb;exon;intron
cg12284769	-0.699842	-3.61753	8.04664e-05	0.0441952	chr12	124774822	NA	NA	TRUE	NA	NA
cg05239310	-0.624476	-3.61713	8.06146e-05	0.0442161	chr14	95185646	CLMN;CTD-2240H23.2	NA	NA	CLMN;CLMN	exon;3UTR
cg09153897	-0.515529	-3.61701	8.06574e-05	0.0442161	chr20	885136	ANGPT4	shore	NA	ANGPT4	exon
cg02221303	-0.428531	-3.6166	8.08116e-05	0.044268	chr11	118956818	UPK2	NA	NA	UPK2	intron
cg05188108	0.509263	3.53506	8.09706e-05	0.0443224	chr2	70386385	NA	NA	NA	NA	NA
cg08614871	-0.7702	-3.61577	8.1118e-05	0.0443704	chr10	3782362	KLF6	shore	NA	KLF6;KLF6;KLF6	promoter;1to5kb;intron
cg25157827	-0.57094	-3.61544	8.12423e-05	0.0444057	chr22	27150731	CTA-992D9.7	NA	TRUE	NA	NA
cg20417000	0.503104	3.53372	8.14705e-05	0.0444978	chr1	237205928	RYR2	NA	NA	RYR2	intron
cg07836663	0.489561	3.53324	8.16498e-05	0.0445629	chr1	2134727	PRKCZ	shore	NA	PRKCZ;PRKCZ	promoter;intron
cg20272146	-0.606392	-3.61373	8.18841e-05	0.0446348	chr14	91400340	CCDC88C	NA	NA	CCDC88C	intron
cg07876295	-0.417114	-3.61368	8.19016e-05	0.0446348	chr2	215071917	ABCA12;AC072062.3	NA	NA	ABCA12	intron
cg25665697	0.437437	3.5314	8.23418e-05	0.0448385	chr15	66565542	LCTL	NA	NA	LCTL;LCTL	promoter;intron
cg13973436	-0.880291	-3.61237	8.2396e-05	0.0448385	chr16	67394994	TPPP3;ZDHHC1	island	NA	TPPP3;ZDHHC1	1to5kb;intron
cg12069309	-0.646849	-3.61175	8.26298e-05	0.0449329	chr3	50275481	SEMA3B	island	NA	LSMEM2;SEMA3B	1to5kb;intron
cg07486017	0.762695	3.53047	8.26959e-05	0.0449359	chr11	61755326	DKFZP434K028;MYRF	shelf	NA	MYRF;MYRF;MYRF-AS1	promoter;intron;intron
cg06843422	0.601014	3.52967	8.30006e-05	0.0450654	chr5	160684904	ATP10B;CTC-529G1.1	NA	NA	ATP10B;ATP10B	exon;intron
cg18991779	0.54589	3.52952	8.30554e-05	0.0450654	chr1	164853697	PBX1;Y_RNA	NA	NA	NA	NA
cg21787063	-0.511048	-3.60901	8.36773e-05	0.0453519	chr7	95485881	ASB4	NA	NA	ASB4;ASB4	promoter;intron
cg15243478	0.655962	3.52782	8.37054e-05	0.0453519	chr12	2146612	CACNA1C	NA	NA	CACNA1C	intron
cg14214937	-0.562298	-3.60828	8.39575e-05	0.0454443	chr20	2222123	NA	NA	TRUE	TGM3	intron
cg06192381	-0.684242	-3.60817	8.39984e-05	0.0454443	chr3	50267633	SEMA3B;SEMA3B-AS1	NA	NA	SEMA3B-AS1;SEMA3B;SEMA3B;SEMA3B	promoter;1to5kb;5UTR;exon
cg13598335	0.695046	3.52674	8.41213e-05	0.0454521	chr15	73075505	NEO1	NA	NA	NEO1	intron
cg09722212	-1.0477	-3.6078	8.41445e-05	0.0454521	chr2	37005452	HEATR5B	NA	NA	HEATR5B	intron
cg02629090	0.642595	3.52655	8.41961e-05	0.0454521	chr8	29066428	CTD-2647L4.5	NA	NA	NA	NA
cg20293609	0.735559	3.52577	8.44956e-05	0.0455807	chr1	85582856	CYR61	shore	NA	DDAH1;CCN1;CCN1	1to5kb;exon;3UTR
cg05170759	-0.347736	-3.60617	8.47729e-05	0.0456911	chr2	3281276	EIPR1	shore	NA	EIPR1	intron
cg25281671	0.468833	3.52475	8.48952e-05	0.0456911	chr20	35629495	CPNE1	NA	TRUE	CPNE1;CPNE1	1to5kb;intron
cg19873763	-0.359201	-3.60584	8.49017e-05	0.0456911	chr16	14656650	BFAR	NA	NA	BFAR	intron
cg05674903	-0.506442	-3.60573	8.49462e-05	0.0456911	chr9	136701406	NA	island	TRUE	NA	NA
cg10557827	0.445248	3.52422	8.51003e-05	0.0457395	chr8	1605531	DLGAP2;DLGAP2-AS1	NA	NA	DLGAP2;DLGAP2-AS1	intron;intron
cg24742298	-0.74948	-3.60509	8.51942e-05	0.0457395	chr17	28982467	PIPOX;SEZ6	shelf	NA	SEZ6;PIPOX;SEZ6	promoter;intron;intron
cg04454585	-0.470904	-3.60502	8.52208e-05	0.0457395	chr10	10864432	NA	NA	NA	CELF2	intron
cg20066782	-0.37628	-3.60395	8.56432e-05	0.045933	chr7	102934056	FBXL13;LRRC17	NA	NA	FBXL13;LRRC17;LRRC17;FBXL13	promoter;1to5kb;exon;intron
cg16903174	0.937328	3.52155	8.6146e-05	0.0461694	chr2	9328221	ASAP2	NA	NA	ASAP2	intron
cg07139350	-0.451163	-3.60138	8.66557e-05	0.0463943	chr1	12356310	VPS13D	NA	NA	VPS13D;VPS13D	promoter;intron
cg06088880	0.553305	3.5199	8.67996e-05	0.0463943	chr8	32711507	NRG1	NA	NA	NRG1	intron
cg01831743	-0.311462	-3.60098	8.68153e-05	0.0463943	chr12	109915135	TCHP	NA	NA	TCHP;TCHP	exon;intron
cg16511524	0.576485	3.52014	8.67063e-05	0.0463943	chr7	41030924	NA	NA	NA	NA	NA
cg09886182	-0.416961	-3.6004	8.70435e-05	0.0464381	chr2	151851984	CACNB4	NA	NA	CACNB4	intron
cg09936080	-0.819137	-3.60026	8.71026e-05	0.0464381	chr2	43426645	THADA	NA	TRUE	THADA	intron
cg27203719	0.567719	3.51908	8.71257e-05	0.0464381	chr2	46909229	MCFD2	NA	NA	MCFD2;MCFD2	promoter;intron
cg22025263	-0.586367	-3.60014	8.71472e-05	0.0464381	chr1	42953803	SLC2A1	shelf	NA	SLC2A1	intron
cg19200589	1.22376	3.51878	8.72486e-05	0.0464589	chr21	34669305	CLIC6	island	NA	CLIC6;CLIC6;CLIC6	promoter;5UTR;exon
cg21887023	-0.717692	-3.59943	8.74325e-05	0.0464995	chr15	33242780	TMCO5B	NA	NA	TMCO5B;TMCO5B	promoter;intron
cg11735427	0.458865	3.51827	8.745e-05	0.0464995	chr11	46202711	NA	NA	NA	NA	NA
cg02203760	0.408262	3.51753	8.77495e-05	0.0465918	chr11	71583772	KRTAP5-11	NA	NA	KRTAP5-11	promoter
cg16670155	0.977141	3.51746	8.77756e-05	0.0465918	chr19	18446409	ELL	island	NA	ELL;ELL;ELL	1to5kb;exon;3UTR
cg17645351	0.578846	3.51737	8.78116e-05	0.0465918	chr3	139480890	RBP2;RP11-319G6.1	NA	NA	RBP2;RBP2;LOC100507291	promoter;1to5kb;intron
cg05408831	-0.787774	-3.59801	8.8003e-05	0.046657	chr5	179793795	LTC4S;MAML1	shore	NA	LTC4S;LTC4S	promoter;1to5kb
cg00313452	0.642375	3.51675	8.80599e-05	0.046657	chr11	111735806	PPP2R1B	NA	NA	PPP2R1B;PPP2R1B	promoter;intron
cg00620909	0.418447	3.51622	8.82755e-05	0.0467378	chr1	232138369	NA	NA	NA	NA	NA
cg05131075	-0.565728	-3.59709	8.83744e-05	0.0467569	chr21	25790672	NA	NA	NA	NA	NA
cg04497889	-0.446996	-3.59486	8.92799e-05	0.0472024	chr4	7044679	RP11-367J11.2;TADA2B	shore	NA	CCDC96;TADA2B;LOC100129931	1to5kb;intron;intron
cg01336912	-0.632781	-3.59382	8.97034e-05	0.0473666	chr19	14059206	PALM3	shore	NA	PALM3;PALM3;PALM3	promoter;1to5kb;intron
cg10917149	-0.593446	-3.59379	8.97179e-05	0.0473666	chr6	45677859	NA	NA	TRUE	NA	NA
cg23543318	0.390649	3.51224	8.98967e-05	0.0474273	chr4	1202056	SPON2	NA	NA	LOC100130872;SPON2;LOC100130872	promoter;intron;intron
cg00295190	0.447296	3.51197	9.00076e-05	0.0474521	chr15	73906865	NA	NA	NA	NA	NA
cg20116828	-0.710057	-3.59275	9.01468e-05	0.0474918	chr19	13096787	NFIX	island	NA	NFIX;NFIX;NFIX	exon;intron;3UTR
cg08319417	0.502061	3.51147	9.02124e-05	0.0474927	chr14	22822004	SLC7A7	island	NA	SLC7A7;SLC7A7	1to5kb;intron
cg06942236	0.933498	3.51112	9.0359e-05	0.0474976	chr13	53382378	RP11-384G23.1	NA	NA	NA	NA
cg11838152	-0.726756	-3.5921	9.04134e-05	0.0474976	chr13	101706759	ITGBL1	NA	NA	ITGBL1	exon
cg22750121	0.497545	3.51124	9.03068e-05	0.0474976	chr6	63269497	NA	NA	NA	NA	NA
cg23067711	-0.458672	-3.5915	9.06617e-05	0.0475608	chr1	182259476	LINC01344	NA	TRUE	LINC01344	intron
cg20890021	0.477558	3.51047	9.06261e-05	0.0475608	chr5	13479455	NA	NA	NA	NA	NA
cg13689068	0.464163	3.50997	9.08334e-05	0.0476173	chr8	1202940	CTD-2281E23.2	shore	NA	DLGAP2	intron
cg14334810	0.926956	3.5095	9.10278e-05	0.0476856	chr9	19126295	PLIN2	shore	NA	PLIN2	exon
cg12841400	-0.430317	-3.58998	9.12925e-05	0.0477906	chr2	190525334	NEMP2	NA	NA	NEMP2;NEMP2;NEMP2;NEMP2	promoter;5UTR;exon;intron
cg14182787	0.659303	3.50866	9.13797e-05	0.0478026	chr10	13890303	FRMD4A	shore	TRUE	FRMD4A	intron
cg21229079	0.558635	3.50678	9.21677e-05	0.048147	chr13	110506466	COL4A2;COL4A2-AS1	NA	NA	COL4A2;COL4A2;COL4A2-AS1	promoter;exon;intron
cg20629254	-0.386169	-3.58795	9.21408e-05	0.048147	chr8	80579669	NA	shore	NA	NA	NA
cg13418740	0.66123	3.50604	9.24771e-05	0.0482675	chr17	31565467	NA	NA	NA	NA	NA
cg18365383	-0.476909	-3.58704	9.25281e-05	0.0482675	chr7	33686206	NA	NA	NA	BBS9	intron
cg10576724	0.456269	3.50572	9.26153e-05	0.0482791	chr2	46851048	LINC01119	NA	TRUE	LINC01119;LINC01118;LINC01119	1to5kb;intron;intron
cg03449017	0.607617	3.50529	9.27965e-05	0.0482848	chr15	99107000	RP11-654A16.3;SYNM	shore	NA	SYNM	intron
cg23850281	0.729624	3.50517	9.28479e-05	0.0482848	chrX	19119857	ADGRG2	shore	NA	ADGRG2	intron
cg20297468	-0.701353	-3.58619	9.2886e-05	0.0482848	chr3	184401401	EIF2B5;RP11-433C9.2	NA	NA	LINC02054;LINC02054	promoter;intron
cg12350474	-0.707494	-3.58638	9.28054e-05	0.0482848	chr17	48501113	NA	NA	NA	NA	NA
cg01208430	0.878197	3.50474	9.30272e-05	0.0483243	chr14	26841551	RP11-384J4.2	NA	NA	NOVA1-DT	intron
cg02157802	-0.630512	-3.58528	9.32705e-05	0.0484169	chr13	69857389	KLHL1	NA	NA	KLHL1	intron
cg22413388	-0.968854	-3.58432	9.368e-05	0.0485955	chr22	45971736	WNT7B	island	NA	WNT7B	intron
cg20392201	-0.418046	-3.58382	9.3896e-05	0.0486736	chr1	184837218	FAM129A	NA	NA	NIBAN1	intron
cg14705695	0.46234	3.50207	9.41683e-05	0.0487808	chr11	89178298	TYR	NA	NA	TYR	exon
cg14880340	0.667041	3.50191	9.42364e-05	0.048782	chr17	78184601	TK1	shelf	NA	AFMID;TK1	1to5kb;intron
cg10490522	0.48941	3.50162	9.43624e-05	0.0488133	chr3	38950619	SCN11A	NA	NA	SCN11A;SCN11A	promoter;intron
cg16702666	-0.398322	-3.58228	9.45569e-05	0.0488799	chr8	64799586	CYP7B1	shore	NA	CYP7B1	promoter
cg19358202	0.838754	3.5006	9.48027e-05	0.0489729	chr1	41020429	SLFNL1;SLFNL1-AS1	shelf	NA	SLFNL1;SLFNL1-AS1	exon;intron
cg25532221	0.746232	3.50043	9.48748e-05	0.0489761	chr2	227863529	NA	NA	TRUE	NA	NA
cg11818241	-0.696361	-3.58128	9.49884e-05	0.0490007	chr3	179464543	MTHFD2P7	NA	TRUE	NA	NA
cg02293964	-0.361557	-3.5802	9.54554e-05	0.0492075	chr8	54328313	NA	NA	TRUE	RNU105C	1to5kb
cg00910846	-0.586874	-3.57907	9.59513e-05	0.0494288	chr3	181941410	NA	NA	NA	NA	NA
cg25818763	1.08582	3.49768	9.607e-05	0.0494342	chr18	52345643	DCC	shelf	NA	DCC	intron
cg08446420	0.433241	3.49762	9.60947e-05	0.0494342	chr7	30931263	NA	NA	NA	NA	NA
cg27634902	0.708048	3.49707	9.63392e-05	0.0495016	chr14	21099636	TMEM253;ZNF219	shore	NA	ZNF219;TMEM253;TMEM253;ZNF219	promoter;1to5kb;intron;intron
cg26890094	-0.610874	-3.57808	9.63842e-05	0.0495016	chr17	50386943	LRRC59;Y_RNA	NA	NA	LRRC59;LRRC59	1to5kb;intron
cg04809692	-0.626044	-3.57798	9.64255e-05	0.0495016	chr9	126985909	RALGPS1	NA	NA	RALGPS1	intron
cg03272140	0.84928	3.4967	9.64985e-05	0.0495049	chr10	100307782	PKD2L1	NA	TRUE	PKD2L1	intron
cg25052312	-0.52733	-3.57646	9.70949e-05	0.0497764	chr15	96351953	NA	shore	NA	NA	NA
cg14413088	0.735183	3.49511	9.72002e-05	0.0497771	chr21	41539044	SNORA32	NA	NA	NA	NA
cg22899502	0.539083	3.49483	9.73264e-05	0.0497771	chr8	141147004	DENND3	NA	NA	DENND3	intron
cg04369612	0.417142	3.49459	9.74309e-05	0.0497771	chr5	134249714	CTD-2410N18.4	NA	NA	CDKL3	intron
cg06016189	2.48902	3.49499	9.7252e-05	0.0497771	chr2	41922153	NA	NA	NA	NA	NA
cg02521585	0.526372	3.49465	9.74034e-05	0.0497771	chr6	6966337	NA	NA	NA	NA	NA
cg14206182	0.79634	3.49438	9.75234e-05	0.0497901	chr15	86317574	AGBL1;AGBL1-AS1	NA	NA	AGBL1-AS1;AGBL1	promoter;intron
cg15299233	-0.55219	-3.57486	9.78067e-05	0.0499005	chr15	74869831	SCAMP2	shelf	NA	SCAMP2	intron
cg03884238	-0.407056	-3.57466	9.7896e-05	0.0499118	chr9	110208309	C9orf152	NA	NA	C9orf152	promoter
cg07922540	0.478738	3.49324	9.80312e-05	0.0499465	chr9	134492443	NA	NA	TRUE	NA	NA
