# Supplementary material for: Multi-omic signatures of sarcoidosis and progression in bronchoalveolar lavage cells
Source: Respir Res. 2024 Jul 30;25:289. doi: 10.1186/s12931-024-02919-7 (PMC11290275; doi:10.1186/s12931-024-02919-7)
Supplement: Supplementary file 6 — Supplementary Material 6 [file 12931_2024_2919_MOESM6_ESM.xlsx]

## Sheet: Sheet1
Id	Dabatase	Term	N	DE	pvalue	FDR
GO:0002376	GO:BP	immune system process	2360	150	4.40848e-08	0.00102458
GO:0005096	GO:MF	GTPase activator activity	260	37	6.74931e-06	0.0472277
GO:0030695	GO:MF	GTPase regulator activity	475	56	1.15684e-05	0.0472277
GO:0060589	GO:MF	nucleoside-triphosphatase regulator activity	475	56	1.15684e-05	0.0472277
GO:0051056	GO:BP	regulation of small GTPase mediated signal transduction	293	41	1.17368e-05	0.0472277
GO:0046578	GO:BP	regulation of Ras protein signal transduction	180	28	1.21925e-05	0.0472277
